# Supplementary material for: Group-Specific Multiplex PCR Detection Systems for the Identification of Flying Insect Prey
Source: PLoS One. 2014 Dec 19;9(12):e115501. doi: 10.1371/journal.pone.0115501 (PMC4272292; doi:10.1371/journal.pone.0115501)
Supplement: S1 Material — List of all taxa included in the specificity testing of the newly developed multiplex PCR systems. (XLSX) [file pone.0115501.s001.xlsx]

## Sheet: supp. material S1
List of target and non-target taxa tested with the multiplex PCR systems FLY-1 & FLY-2
n		number of tested DNA extracts from this taxon
*		species was not identified morphologically but based on its COI sequence; given is the closest match from BOLD with a sequence simmilarity >99%
0		no amplification
T		amplification of target fragment in all tested individuals
3		number of individuals with successful amplification of the target fragment if not all tested individuals produced the target fragment
T-		amplification of target fragment only with reduced annealing temperature
						FLY-1						FLY-2
Taxon				n		Calyptratae	Phoridae	Plecoptera	Sciaridae	Tipulidae		Bibionidae	Chironomidae	Cinara sp.	Hymenoptera	Lepidoptera	Syrphidae
Arachnida
	Acari			3		0	0	0	0	0		0	0	0	0	0	0
	Linyphiidae
		Agyneta nigripes		2		0	0	0	0	0		0	0	0	0	0	0
		Diplocephalus helleri		2		0	0	0	0	0		0	0	0	0	0	0
		Entelecara media		2		0	0	0	0	0		0	0	0	0	0	0
		Erigone atra		2		0	0	0	0	0		0	0	0	0	0	0
		Erigone tirolensis		2		0	0	0	0	0		0	0	0	0	0	0
		Janetschekia monodon		2		0	0	0	0	0		0	0	0	0	0	0
		Mecynargus paetulus		2		0	0	0	0	0		0	0	0	0	0	0
	Lycosidae
		Alopecosa trabalis		1		0	0	0	0	0		0	0	0	0	0	0
		Pardosa agrestis		2		0	0	0	0	0		0	0	0	0	0	0
		Pardosa palustris		2		0	0	0	0	0		0	0	0	0	0	0
		Pardosa pullata		1		0	0	0	0	0		0	0	0	0	0	0
		Pardosa giebeli		1		0	0	0	0	0		0	0	0	0	0	0
		Pardosa nigra		1		0	0	0	0	0		0	0	0	0	0	0
		Pardosa saturatior		1		0	0	0	0	0		0	0	0	0	0	0
		Trochosa ruricola		1		0	0	0	0	0		0	0	0	0	0	0
	Opiliones
		Mitopus glacialis		1		0	0	0	0	0		0	0	0	0	0	0
		Mitopus morio		1		0	0	0	0	0		0	0	0	0	0	0
Crustacea
	Decapoda
		Astacus astacus		2		0	0	0	0	0		0	0	0	0	0	0
		Astacus leptodactylus		1		0	0	0	0	0		0	0	0	0	0	0
		Austropotamobius pallipes		2		0	0	0	0	0		0	0	0	0	0	0
		Austropotamobius torrentium		1		0	0	0	0	0		0	0	0	0	0	0
		Pacifastacus leniusculus		2		0	0	0	0	0		0	0	0	0	0	0
	Diplostraca
		Daphnia pulex		1		0	0	0	0	0		0	0	0	0	0	0
Gastropoda				3		0	0	0	0	0		0	0	0	0	0	0
Insecta
	Coleoptera			7		0	0	0	0	0		0	0	0	0	0	0
		Carabidae
			Nebria germari	1		0	0	0	0	0		0	0	0	0	0	0
			Nebria jockischii	1		0	0	0	0	0		0	0	0	0	0	0
			Nebria rufescens	1		0	0	0	0	0		0	0	0	0	0	0
			Oreonebria castanea	1		0	0	0	0	0		0	0	0	0	0	0
		Coccinellidae
			Adalia bipunctata	1		0	0	0	0	0		0	0	0	0	0	0
			Coccinella septempunctata	1		0	0	0	0	0		0	0	0	0	0	0
			Harmonia axyridis	3		0	0	0	0	0		0	0	0	0	0	0
	Collembola			4		0	0	0	0	0		0	0	0	0	0	0
		Sinella sp.		2		0	0	0	0	0		0	0	0	0	0	0
		Sminthuridae		2		0	0	0	0	0		0	0	0	0	0	0
	Diptera
		Acalyptratae indet.		1		0	0	0	0	0		0	0	0	0	0	0
		cf Agromyzidae		3		0	0	0	0	0		0	0	0	0	0	0
			Liriomyza bryoniae	1		0	0	0	0	0		0	0	0	0	0	0
			Liriomyza huidobrensis	1		0	0	0	0	0		0	0	0	0	0	0
			Liriomyza sativae	1		0	0	0	0	0		0	0	0	0	0	0
			Liriomyza trifolii	1		0	0	0	0	0		0	0	0	0	0	0
		Anthomyiidae		8		T	0	0	0	0		0	0	0	0	0	0
		Bibionidae		6		0	0	0	0	0		T	0	0	0	0	0
		Blephariceridae
			Liponeura cinerascens*	1		0	0	0	0	0		0	0	0	0	0	0
		Calliphoridae		3		T	0	0	0	0		0	0	0	0	0	0
			Calliphora vicina*	5		4	0	0	0	0		0	0	0	0	0	0
			Pollenia amentaria*	1		T	0	0	0	0		0	0	0	0	0	0
		Cecidomyiidae		3		0	0	0	0	0		0	0	0	0	0	0
		Chaoboridae		1		0	0	0	0	0		0	0	0	0	0	0
		Chironomidae		13		0	0	0	0	0		0	T	0	0	0	0
		Chloropidae		5		0	0	0	0	0		0	0	0	0	0	0
		Dixidae		1		0	0	0	0	0		0	0	0	0	0	0
		Dolichopodidae		2		0	0	0	0	0		0	0	0	0	0	0
		Drosophilidae		2		0	0	0	0	0		0	0	0	0	0	0
		Empididae		3		0	0	0	0	0		0	0	0	0	0	0
		cf Heleomyzidae		1		0	0	0	0	0		0	0	0	0	0	0
		Lonchaeidae		2		0	0	0	0	0		0	0	0	0	0	0
		Muscidae		14		T	0	0	0	0		0	0	0	0	0	0
		Mycetophilidae		1		0	0	0	0	0		0	0	0	0	0	0
		Phoridae		4		0	T	0	0	0		0	0	0	0	0	0
		Psilidae		4		0	0	0	0	0		0	0	0	0	0	0
		Rhagionidae		1		0	0	0	0	0		0	0	0	0	0	0
		Sarcophagidae
			Sarcophaga lehmannii*	2		0	0	0	0	0		0	0	0	0	0	0
			Sarcophaga variegata*	1		0	0	0	0	0		0	0	0	0	0	0
		Scatophagidae
			Scatophaga furcata*	4		3	0	0	0	0		0	0	0	0	0	0
		Sciaridae		7		0	0	0	T	0		0	0	0	0	0	0
		Simuliidae		3		0	0	0	0	0		0	0	0	0	0	0
		Sphaeroceridae		1		0	0	0	0	0		0	0	0	0	0	0
		Syrphidae		7		0	0	0	0	0		0	0	0	0	0	T
			Epistrophe nitidicollis	1		0	0	0	0	0		0	0	0	0	0	T
			Episyrphus balteatus	1		0	0	0	0	0		0	0	0	0	0	T
			Eupeodes luniger	1		0	0	0	0	0		0	0	0	0	0	T
			Dasysyrphus albotriatus	1		0	0	0	0	0		0	0	0	0	0	T
			Melangyna cincta	1		0	0	0	0	0		0	0	0	0	0	T
			Melanostoma mellium	1		0	0	0	0	0		0	0	0	0	0	T
			Melanostoma scalare	1		0	0	0	0	0		0	0	0	0	0	T
			Meliscaeva auricollis	1		0	0	0	0	0		0	0	0	0	0	T
			Paragus tibialis	1		0	0	0	0	0		0	0	0	0	0	T
			Platycheirus clypeatus	1		0	0	0	0	0		0	0	0	0	0	T
			Scaeva albomaculata	1		0	0	0	0	0		0	0	0	0	0	T
			Scaeva pyrastri	1		0	0	0	0	0		0	0	0	0	0	T
			Scaeva selenitica	1		0	0	0	0	0		0	0	0	0	0	T
			Sphaerophoria rueppellii	1		0	0	0	0	0		0	0	0	0	0	T
			Sphaerophoria scripta	1		0	0	0	0	0		0	0	0	0	0	T
			Syrphus ribesii	2		0	0	0	0	0		0	0	0	0	0	T
			Xantandrus comtus	1		0	0	0	0	0		0	0	0	0	0	T
		Tabanidae		1		0	0	0	0	0		0	0	0	0	0	0
		Tachinidae		8		7	0	0	0	0		0	0	0	0	0	0
		Tephritidae		2		0	0	0	0	0		0	0	0	0	0	0
		cf Therevidae		1		0	0	0	0	0		0	0	0	0	0	0
		Tipulidae		4		0	0	0	0	T		0	0	0	0	0	0
		Trichoceridae		2		0	0	0	0	0		0	0	0	0	0	0
	Ephemeroptera			2		0	0	0	0	0		0	0	0	0	0	0
		Baetis alpinus		1		0	0	0	0	0		0	0	0	0	0	0
		Baetis rhodani*		1		0	0	0	0	0		0	0	0	0	0	0
		Cloeon dipterum		1		0	0	0	0	0		0	0	0	0	0	0
		Rhitrogena hybrida*		1		0	0	0	0	0		0	0	0	0	0	0
	Heteroptera			1		0	0	0	0	0		0	0	0	0	0	0
	Hemiptera			4		0	0	0	0	0		0	0	0	0	0	0
		Cinara cf cembrae		2		0	0	0	0	0		0	0	T	0	0	0
		Metopolophium dirhodum		1		0	0	0	0	0		0	0	0	0	0	0
		Rhopalosiphum padi		2		0	0	0	0	0		0	0	0	0	0	0
		Sitobion avenae		2		0	0	0	0	0		0	0	0	0	0	0
		Acyrthosiphon pisum		2		0	0	0	0	0		0	0	0	0	0	0
	Hymenoptera			17		0	0	0	0	0		0	0	0	12 T; 4 T-	0	0
		Aphelinidae
			Aphelinus abdominalis	1		0	0	0	0	0		0	0	0	T-	0	0
		Apidae
			Apis mellifera	2		0	0	0	0	0		0	0	0	T	0	0
			Bombus pascuorum*	2		0	0	0	0	0		0	0	0	T	0	0
		Braconidae
			Apanteles subandinus	1		0	0	0	0	0		0	0	0	T	0	0
			Aphidius ervi	1		0	0	0	0	0		0	0	0	0	0	0
			Aphidius picipes	1		0	0	0	0	0		0	0	0	0	0	0
			Aphidius rhopalosiphi	1		0	0	0	0	0		0	0	0	0	0	0
			Aphidius uzbekistanicus	1		0	0	0	0	0		0	0	0	0	0	0
			Ephedrus plagiator	1		0	0	0	0	0		0	0	0	T	0	0
			Praon gallicum	1		0	0	0	0	0		0	0	0	T	0	0
			Praon volucre	1		0	0	0	0	0		0	0	0	T	0	0
			Cotesia glomerata	2		0	0	0	0	0		0	0	0	1	0	0
			Cotesia rubecula	1		0	0	0	0	0		0	0	0	0	0	0
			Dolichogenidea gelechiidivoris	1		0	0	0	0	0		0	0	0	T	0	0
			Microplitis mediator	3		0	0	0	0	0		0	0	0	T	0	0
			Opius dissitus	1		0	0	0	0	0		0	0	0	T	0	0
			Orgilus lepidus	1		0	0	0	0	0		0	0	0	T	0	0
			Phaedrotoma scabriventris	1		0	0	0	0	0		0	0	0	T	0	0
		Charipidae
			Alloxysta victrix	2		0	0	0	0	0		0	0	0	T	0	0
			Phaenoglyphis villosa	1		0	0	0	0	0		0	0	0	T	0	0
		Ichneumonidae
			Aritranis director*	1		0	0	0	0	0		0	0	0	T	0	0
			Diadegma mollipla	1		0	0	0	0	0		0	0	0	T	0	0
			Diadegma semiclausum	1		0	0	0	0	0		0	0	0	T	0	0
		Eulophidae
			Chrysocharis caribea	1		0	0	0	0	0		0	0	0	0	0	0
			Chrysocharis flacilla	1		0	0	0	0	0		0	0	0	T	0	0
			Diglyphus begini	1		0	0	0	0	0		0	0	0	0	0	0
			Diglyphus isaea	1		0	0	0	0	0		0	0	0	T-	0	0
			Diglyphus sp1	1		0	0	0	0	0		0	0	0	0	0	0
			Diglyphus sp4	1		0	0	0	0	0		0	0	0	0	0	0
			Diglyphus websteri	1		0	0	0	0	0		0	0	0	T-	0	0
		Encyrtidae
			Copidosoma koehleri	1		0	0	0	0	0		0	0	0	0	0	0
		Formicidae
			Lasius brunneus	1		0	0	0	0	0		0	0	0	T-	0	0
			Tetramorium caespitum*	2		0	0	0	0	0		0	0	0	T-	0	0
		Pteromalidae
			Halticoptera arduine	1		0	0	0	0	0		0	0	0	T	0	0
			Asaphes suspensus	1		0	0	0	0	0		0	0	0	T	0	0
			Asaphes vulgaris	1		0	0	0	0	0		0	0	0	0	0	0
			Coruna clavata	2		0	0	0	0	0		0	0	0	1 T-	0	0
		Megachilidae
			Megachile willughbiella*	1		0	0	0	0	0		0	0	0	T	0	0
		Megaspilidae
			Dendrocerus carpenteri	1		0	0	0	0	0		0	0	0	T	0	0
		Vespidae
			Polistes dominula*	2		0	0	0	0	0		0	0	0	T	0	0
		Symphyta		2		0	0	0	0	0		0	0	0	T	0	0
		Trichogrammatidae
			Trichogramma sp.	1		0	0	0	0	0		0	0	0	T	0	0
	Lepidoptera			10		0	0	0	0	0		0	0	0	0	T	0
		Autographa gamma		1		0	0	0	0	0		0	0	0	0	T	0
		Cydia pomonella*		1		0	0	0	0	0		0	0	0	0	T	0
		Mamestra brassicae		1		0	0	0	0	0		0	0	0	0	T	0
		Nymphalinae		3		0	0	0	0	0		0	0	0	0	T	0
		Ostrinia nubilalis		1		0	0	0	0	0		0	0	0	0	T	0
		Phthorimaea operculella		1		0	0	0	0	0		0	0	0	0	T	0
		Pieridae		1		0	0	0	0	0		0	0	0	0	T	0
			Pieris rapae	1		0	0	0	0	0		0	0	0	0	T	0
		Plutella sp.		1		0	0	0	0	0		0	0	0	0	T	0
		Plutella xylostella		1		0	0	0	0	0		0	0	0	0	T	0
		Symmetrischema tangolias		1		0	0	0	0	0		0	0	0	0	T	0
		Tuta absoluta		1		0	0	0	0	0		0	0	0	0	T	0
		Zygaena sp.		1		0	0	0	0	0		0	0	0	0	T	0
	Neuroptera			4		0	0	0	0	0		0	0	0	0	0	0
		Chrysoperla carnea		2		0	0	0	0	0		0	0	0	0	0	0
	Orthoptera			3		0	0	0	0	0		0	0	0	0	0	0
		Gryllus sp.		1		0	0	0	0	0		0	0	0	0	0	0
	Plecoptera			2		0	0	T	0	0		0	0	0	0	0	0
		Leuctra inermis*		2		0	0	T	0	0		0	0	0	0	0	0
		Perlodidae		1		0	0	T	0	0		0	0	0	0	0	0
	Trichoptera			3		0	0	0	0	0		0	0	0	0	0	0
		Drusus discolor		1		0	0	0	0	0		0	0	0	0	0	0
		Glossosoma conforme*		1		0	0	0	0	0		0	0	0	0	0	0
		Philopotamus ludificatus*		1		0	0	0	0	0		0	0	0	0	0	0
		Rhyacophila dorsalis*		1		0	0	0	0	0		0	0	0	0	0	0
	Zygoptera			3		0	0	0	0	0		0	0	0	0	0	0
Vertebrata
	Amphibia
		Bufo bufo		2		0	0	0	0	0		0	0	0	0	0	0
		Pelobates fuscus		2		0	0	0	0	0		0	0	0	0	0	0
		Rana temporaria		1		0	0	0	0	0		0	0	0	0	0	0
		Triturus alpestris		1		0	0	0	0	0		0	0	0	0	0	0
	Aves
		Aythya fuligula		1		0	0	0	0	0		0	0	0	0	0	0
		Corvus corone corone		2		0	0	0	0	0		0	0	0	0	0	0
		Gallus domesticus		3		0	0	0	0	0		0	0	0	0	0	0
		Meleagris gallopavo domestica		1		0	0	0	0	0		0	0	0	0	0	0
		Phalacrocorax carbo		1		0	0	0	0	0		0	0	0	0	0	0
		Turdus merula		1		0	0	0	0	0		0	0	0	0	0	0
	Mammalia
		Muridae		2		0	0	0	0	0		0	0	0	0	0	0
		Rhinolophus ferrumequinum		1		0	0	0	0	0		0	0	0	0	0	0
		Soricidae		1		0	0	0	0	0		0	0	0	0	0	0
	Osteichthyes
		Esox lucius		1		0	0	0	0	0		0	0	0	0	0	0
		Gymnocephalus cernuus		1		0	0	0	0	0		0	0	0	0	0	0
		Lepomis gibbosus		1		0	0	0	0	0		0	0	0	0	0	0
		Oncorhynchus mykiss		1		0	0	0	0	0		0	0	0	0	0	0
		Perca fluviatilis		1		0	0	0	0	0		0	0	0	0	0	0
		Rutilus rutilus		1		0	0	0	0	0		0	0	0	0	0	0
		Scardinius erythrophthalmus		1		0	0	0	0	0		0	0	0	0	0	0
	Reptilia
		Natrix natrix		1		0	0	0	0	0		0	0	0	0	0	0
