# Supplementary material for: Group-Specific Multiplex PCR Detection Systems for the Identification of Flying Insect Prey
Source: PLoS One. 2014 Dec 19;9(12):e115501. doi: 10.1371/journal.pone.0115501 (PMC4272292; doi:10.1371/journal.pone.0115501)
Supplement: S2 Material — Settings and results of the in silico PCRs. (XLSX) [file pone.0115501.s002.xlsx]

## Sheet: info
Overview of spread sheets
Cin_silva	Settings and results from the in silico PCR with primers targeting Cinara sp. based on sequences from SILVA
Cin_GB	Settings and results from the in silico PCR with primers targeting Cinara sp. based on sequences from GenBank
Hym_silva	Settings and results from the in silico PCR with primers targeting Hymenoptera based on sequences from SILVA
Hym_GB	Settings and results from the in silico PCR with primers targeting Hymenoptera based on sequences from GenBank
Lepi_silva	Settings and results from the in silico PCR with primers targeting Lepidoptera based on sequences from SILVA
Lepi_GB	Settings and results from the in silico PCR with primers targeting Lepidoptera based on sequences from GenBank
Pleco_silva	Settings and results from the in silico PCR with primers targeting Plecoptera based on sequences from SILVA
Pleco_GB	Settings and results from the in silico PCR with primers targeting Plecoptera based on sequences from GenBank
Bibi	Settings and results from the in silico PCR with primers targeting Bibionidae based on sequences from SILVA and GenBank
Calyp_silva	Settings and results from the in silico PCR with primers targeting Calyptratae based on sequences from SILVA
Calyp_GB	Settings and results from the in silico PCR with primers targeting Calyptratae based on sequences from GenBank
Chiro_silva	Settings and results from the in silico PCR with primers targeting Chironomidae based on sequences from SILVA
Chiro_GB	Settings and results from the in silico PCR with primers targeting Chironomidae based on sequences from GenBank
Phor_silva	Settings and results from the in silico PCR with primers targeting Phoridae based on sequences from SILVA
Phor_GB	Settings and results from the in silico PCR with primers targeting Phoridae based on sequences from GenBank
Scia_silva	Settings and results from the in silico PCR with primers targeting Sciaridae based on sequences from SILVA
Scia_GB	Settings and results from the in silico PCR with primers targeting Sciaridae based on sequences from GenBank
Syrph_silva	Settings and results from the in silico PCR with primers targeting Syrphidae based on sequences from SILVA
Syrph_GB	Settings and results from the in silico PCR with primers targeting Syrphidae based on sequences from GenBank
Tipu_silva	Settings and results from the in silico PCR with primers targeting Tipulidae based on sequences from SILVA
Tipu_GB	Settings and results from the in silico PCR with primers targeting Tipulidae based on sequences from GenBank
Underlying information for in silico PCR
database	public database used to search for sequences; either SILVA (www.arb-silva.de) or GenBank (www.ncbi.nlm.nih.gov/genbank)
search term	term used to search for potential matching sequences in the respective database to serve as template in the in silico PCR; please note: many sequences found by these search terms do not (fully) cover the target region, so that no fragments can be generated from those sequences
# sequences	total number of sequences found in the respective database with the search term (Nov. 2013) and used as template for the in silico PCR
# fragments	total number of sequences producing a fragment in the in silico PCR with the respective primer pair
Primer information	details on the primers used for in silico PCR
name	name of the primer
sequence	primer sequence in 5' - 3' direction
lenght	length of the primer (bp)
Settings for in silico PCR
min fragment length	minimum length of a generated fragment
max fragment length	maximum length of a generated fragment
min pairings for match	minimum number of matching bp in the primer sequence; please note: this setting cannot be defined for each primer individually and was consequently adjusted based on the shorter primer if the primers differ in length
consec. bp at 3' end	minimum number of consecutively matching bp in the 3'-region of the primer sequence
Results from in silico PCR
Name	Name of the sequence in the database
Fwd. name	name of the used foreward primer
Fwd. sequence	sequence of the foreward primer; lower case letters indicate mismatches between primer and sequence
Rev. name	name of the used reverse primer
Rev. sequence	sequence of the reverse primer; lower case letters indicate mismatches between primer and sequence
Fragment length	length of the generated fragment (bp)
Region	region of the sequence representing the generated fragment

## Sheet: Cin_silva
Name	Fwd. name	Fwd. sequence	Rev. name	Rev. sequence	Fragment length	Region		Database information
ABLF02002257.796.1819-Eukaryota;Opisthokonta;Holozoa;Metazoa;Animalia;Arthropoda;Hexapoda;Insecta;	Cin-sp-S275	TCTGGgCGGTGtCGGAC	Cin-sp-A277	GCaCAGCAAGATTGGAGTAGG	251	704..954		database:	SILVA
ABLF02002408.47.1353-Eukaryota;Opisthokonta;Holozoa;Metazoa;Animalia;Arthropoda;Hexapoda;Insecta;	Cin-sp-S275	TCTGGgCGGTGtCGGAC	Cin-sp-A277	GCaCAGCAAGATTGGAGTAGG	250	705..954		search term:	Hemiptera
ABLF02002698.1.2374-Eukaryota;Opisthokonta;Holozoa;Metazoa;Animalia;Arthropoda;Hexapoda;Insecta;	Cin-sp-S275	TCTGGgCGGTGtCGGAC	Cin-sp-A277	GCaCAGCAAGATTGGAGTAGG	250	705..954		# sequences:	2489
ABLF02002497.72.1550-Eukaryota;Opisthokonta;Holozoa;Metazoa;Animalia;Arthropoda;Hexapoda;Insecta;	Cin-sp-S275	TCTGGgCGGTGtCGGAC	Cin-sp-A277	GCaCAGCAAGATTGGAGTAGG	250	507..756		# fragments:	29
ABLF02002908.12.1572-Eukaryota;Opisthokonta;Holozoa;Metazoa;Animalia;Arthropoda;Hexapoda;Insecta;	Cin-sp-S275	TCTGGgCGGTGtCGGAC	Cin-sp-A277	GCaCAGCAAGATTGGAGTAGG	250	433..682
ABLF02002530.1.2075-Eukaryota;Opisthokonta;Holozoa;Metazoa;Animalia;Arthropoda;Hexapoda;Insecta;	Cin-sp-S275	TCTGGgCGGTGtCGGAC	Cin-sp-A277	GCaCAGCAAGATTGGAGTAGG	250	301..550
ABLF02004762.310.1583-Eukaryota;Opisthokonta;Holozoa;Metazoa;Animalia;Arthropoda;Hexapoda;Insecta;	Cin-sp-S275	TCTGGgCGGTGtCGGAC	Cin-sp-A277	GCaCAGCAAGATTGGAGTAGG	250	704..953		Primer information
ABLF02004799.170.1476-Eukaryota;Opisthokonta;Holozoa;Metazoa;Animalia;Arthropoda;Hexapoda;Insecta;	Cin-sp-S275	TCTGGgCGGTGtCGGAC	Cin-sp-A277	GCaCAGCAAGATTGGAGTAGG	250	705..954		name	sequence (5'-3')	length (bp)
ABLF02003180.11.1604-Eukaryota;Opisthokonta;Holozoa;Metazoa;Animalia;Arthropoda;Hexapoda;Insecta;	Cin-sp-S275	TCTGGgCGGTGtCGGAC	Cin-sp-A277	GCaCAGCAAGATTGGAGTAGG	251	705..955		Cin-sp-S275	TCTGGGCGGTGTCGGAC	17
AC202210.40208.42684-Eukaryota;Opisthokonta;Holozoa;Metazoa;Animalia;Arthropoda;Hexapoda;Insecta;	Cin-sp-S275	TCTGGgCGGTGtCGGAC	Cin-sp-A277	GCaCAGCAAGATTGGAGTAGG	250	704..953		Cin-sp-A277	GCACAGCAAGATTGGAGTAGG	21
ABLF02005373.2088.4565-Eukaryota;Opisthokonta;Holozoa;Metazoa;Animalia;Arthropoda;Hexapoda;Insecta;Acyrthosiphon-pisum-(pea-aphid)	Cin-sp-S275	TCTGGgCGGTGtCGGAC	Cin-sp-A277	GCaCAGCAAGATTGGAGTAGG	251	704..954
ABLF02005746.201.1506-Eukaryota;Opisthokonta;Holozoa;Metazoa;Animalia;Arthropoda;Hexapoda;Insecta;	Cin-sp-S275	TCTGGgCGGTGtCGGAC	Cin-sp-A277	GCaCAGCAAGATTGGAGTAGG	250	704..953
ABLF02040397.39633.42109-Eukaryota;Opisthokonta;Holozoa;Metazoa;Animalia;Arthropoda;Hexapoda;Insecta;	Cin-sp-S275	TCTGGgCGGTGtCGGAC	Cin-sp-A277	GCaCAGCAAGATTGGAGTAGG	250	704..953		Settings for in silico PCR
ABLF02000486.26.1406-Eukaryota;Opisthokonta;Holozoa;Metazoa;Animalia;Arthropoda;Hexapoda;Insecta;	Cin-sp-S275	TCTGGgCGGTGtCGGAC	Cin-sp-A277	GCaCAGCAAGATTGGAGTAGG	252	446..697		min fragment length:	80 bp
ABLF02002265.820.2005-Eukaryota;Opisthokonta;Holozoa;Metazoa;Animalia;Arthropoda;Hexapoda;Insecta;	Cin-sp-S275	TCTGGgCGGTGtCGGAC	Cin-sp-A277	GCaCAGCAAGATTGGAGTAGG	250	703..952		max fragment length:	400 bp
ABLF02002392.48.1781-Eukaryota;Opisthokonta;Holozoa;Metazoa;Animalia;Arthropoda;Hexapoda;Insecta;	Cin-sp-S275	TCTGGgCGGTGtCGGAC	Cin-sp-A277	GCaCAGCAAGATTGGAGTAGG	251	507..757		min pairings for match:	15 bp
ABLF02002907.4.1040-Eukaryota;Opisthokonta;Holozoa;Metazoa;Animalia;Arthropoda;Hexapoda;Insecta;	Cin-sp-S275	TCTGGgCGGTGtCGGAC	Cin-sp-A277	GCaCAGCAAGATTGGAGTAGG	250	704..953		consec. bp at 3' end:	2
ABLF02003633.1.1404-Eukaryota;Opisthokonta;Holozoa;Metazoa;Animalia;Arthropoda;Hexapoda;Insecta;	Cin-sp-S275	TCTGGgCGGTGtCGGAC	Cin-sp-A277	GCaCAGCAAGATTGGAGTAGG	250	378..627
ABLF02006318.82.2104-Eukaryota;Opisthokonta;Holozoa;Metazoa;Animalia;Arthropoda;Hexapoda;Insecta;	Cin-sp-S275	TCTGGgCGGTGtCGGAC	Cin-sp-A277	GCaCAGCAAGATTGGAGTAGG	250	703..952
ABLF02015767.51813.54294-Eukaryota;Opisthokonta;Holozoa;Metazoa;Animalia;Arthropoda;Hexapoda;Insecta;Acyrthosiphon-pisum-(pea-aphid)	Cin-sp-S275	TCTGGgCGGTGtCGGAC	Cin-sp-A277	GCaCAGCAAGATTGGAGTAGG	250	704..953
ABLF02040392.5142.7619-Eukaryota;Opisthokonta;Holozoa;Metazoa;Animalia;Arthropoda;Hexapoda;Insecta;	Cin-sp-S275	TCTGGgCGGTGtCGGAC	Cin-sp-A277	GCaCAGCAAGATTGGAGTAGG	250	704..953
ABLF02002968.193.1923-Eukaryota;Opisthokonta;Holozoa;Metazoa;Animalia;Arthropoda;Hexapoda;Insecta;	Cin-sp-S275	TCTGGgCGGTGtCGGAC	Cin-sp-A277	GCaCAGCAAGATTGGAGTAGG	250	411..660
ABLF02003991.1.2384-Eukaryota;Opisthokonta;Holozoa;Metazoa;Animalia;Arthropoda;Hexapoda;Insecta;	Cin-sp-S275	TCTGGgCGGTGtCGGAC	Cin-sp-A277	GCaCAGCAAGATTGGAGTAGG	250	704..953
ABLF02004377.5.1891-Eukaryota;Opisthokonta;Holozoa;Metazoa;Animalia;Arthropoda;Hexapoda;Insecta;	Cin-sp-S275	TCTGGgCGGTGtCGGAC	Cin-sp-A277	GCaCAGCAAGATTGGAGTAGG	250	704..953
AY216697.1.2480-Eukaryota;Opisthokonta;Holozoa;Metazoa;Animalia;Arthropoda;Hexapoda;Insecta;Toxoptera-citricida-(brown-citrus-aphid)	Cin-sp-S275	TCTGGGCGGTGtCGGAC	Cin-sp-A277	GCaCAGCAAGATTGGAGTAGG	250	703..952
HP321449.33.2509-Eukaryota;Opisthokonta;Holozoa;Metazoa;Animalia;Arthropoda;Hexapoda;Insecta;	Cin-sp-S275	TCTGGgCGGTGtCGGAC	Cin-sp-A277	GCaCAGCAAGATTGGAGTAGG	250	704..953
HP393234.58.1746-Eukaryota;Opisthokonta;Holozoa;Metazoa;Animalia;Arthropoda;Hexapoda;Insecta;	Cin-sp-S275	TCTGGgCGGTGtCGGAC	Cin-sp-A277	GCaCAGCAAGATTGGAGTAGG	250	704..953
U27819.1.2487-Eukaryota;Opisthokonta;Holozoa;Metazoa;Animalia;Arthropoda;Hexapoda;Insecta;	Cin-sp-S275	TCTGGgCGGTGtCGGAC	Cin-sp-A277	GCaCAGCAAGATTGGAGTAGG	250	706..955
X62623.1.2469-Eukaryota;Opisthokonta;Holozoa;Metazoa;Animalia;Arthropoda;Hexapoda;Insecta;	Cin-sp-S275	TCTGGgCGGTGtCGGAC	Cin-sp-A277	GCaCAGCAAGATTGGAGTAGG	251	703..953

## Sheet: Cin_GB
Name	Fwd. name	Fwd. sequence	Rev. name	Rev. sequence	Fragment length	Region		Database information
gi|11034|emb|X62623.1|	Cin-sp-S275	TCTGGgCGGTGtCGGAC	Cin-sp-A277	GCaCAGCAAGATTGGAGTAGG	251	703..953		database:	GenBank
gi|29028559|gb|AY216697.1|	Cin-sp-S275	TCTGGGCGGTGtCGGAC	Cin-sp-A277	GCaCAGCAAGATTGGAGTAGG	250	703..952		search term:	Hemiptera 18s
gi|886117|gb|U27819.1|APU27819	Cin-sp-S275	TCTGGgCGGTGtCGGAC	Cin-sp-A277	GCaCAGCAAGATTGGAGTAGG	250	706..955		# sequences:	3353
								# fragments:	3
								Primer information
								name	sequence (5'-3')	length (bp)
								Cin-sp-S275	TCTGGGCGGTGTCGGAC	17
								Cin-sp-A277	GCACAGCAAGATTGGAGTAGG	21
								Settings for in silico PCR
								min fragment length:	80 bp
								max fragment length:	400 bp
								min pairings for match:	15 bp
								consec. bp at 3' end:	2

## Sheet: Hym_silva
Name	Fwd. name	Fwd. sequence	Rev. name	Rev. sequence	Fragment length	Region		Database information
AB126801.1.1726-Eukaryota;Opisthokonta;Holozoa;Metazoa;Animalia;Arthropoda;Hexapoda;Insecta;Pachycondyla-chinensis	Hym-gen-S273	CgaTGTtGGTTCACCGCTC	Hym-gen-A274	CRaTgAAGAGCACCGCGAT	115	641..755		database:	SILVA
AB126809.1.1722-Eukaryota;Opisthokonta;Holozoa;Metazoa;Animalia;Arthropoda;Hexapoda;Insecta;	Hym-gen-S273	CgaTGTtGGTTCACCGCTC	Hym-gen-A274	CRaTGAAGAGCACCGCGAT	112	640..751		search term:	Hymenoptera
AB126797.1.1726-Eukaryota;Opisthokonta;Holozoa;Metazoa;Animalia;Arthropoda;Hexapoda;Insecta;	Hym-gen-S273	CgaTGTtGGTTCACCGCTC	Hym-gen-A274	CRaTgAAGAGCACCGCGAT	115	641..755		# sequences:	2711
AF142509.1.318-Eukaryota;Opisthokonta;Holozoa;Metazoa;Animalia;Arthropoda;Hexapoda;Insecta;	Hym-gen-S273	CgaTGTtGGTtCACCGCTC	Hym-gen-A274	CRaTgAAGAGCACCGCGAT	120	22..141		# fragments:	1794
AB126805.1.1727-Eukaryota;Opisthokonta;Holozoa;Metazoa;Animalia;Arthropoda;Hexapoda;Insecta;	Hym-gen-S273	CgaTGTtGGTTCACCGCTC	Hym-gen-A274	CRaTgAAGAGCACCGCGAT	115	642..756
AF142512.1.326-Eukaryota;Opisthokonta;Holozoa;Metazoa;Animalia;Arthropoda;Hexapoda;Insecta;	Hym-gen-S273	CgaTGTtGGTTCACCGCTC	Hym-gen-A274	CRaTGAAGAGCACCGCGAT	117	26..142
AF142516.1.314-Eukaryota;Opisthokonta;Holozoa;Metazoa;Animalia;Arthropoda;Hexapoda;Insecta;	Hym-gen-S273	CgaTGTtGGTTCACCGCTC	Hym-gen-A274	CRATGAAGAGCACCGCGAT	112	26..137		Primer information
AEAC01025389.2909.4259-Eukaryota;Opisthokonta;Holozoa;Metazoa;Animalia;Arthropoda;Hexapoda;Insecta;Harpegnathos-saltator-(Jerdon's-jumping-ant)	Hym-gen-S273	CgaTGTtGGTTCACCGCTC	Hym-gen-A274	CRaTgAAGAGCACCGCGAT	115	132..246		name	sequence (5'-3')	length (bp)
AF395144.1.1795-Eukaryota;Opisthokonta;Holozoa;Metazoa;Animalia;Arthropoda;Hexapoda;Insecta;	Hym-gen-S273	CGaTGTtGGTTCaCCGCTC	Hym-gen-A274	CRATgAAGAGCACCGCGAT	114	630..743		Hym-gen-S273	CGATGTTGGTTCACCGCTC	19
AF395148.1.1795-Eukaryota;Opisthokonta;Holozoa;Metazoa;Animalia;Arthropoda;Hexapoda;Insecta;	Hym-gen-S273	CGaTGTtGGTTCaCCGCTC	Hym-gen-A274	CRATgAAGAGCACCGCGAT	114	630..743		Hym-gen-A274	CRATGAAGAGCACCGCGAT	19
AF142510.1.307-Eukaryota;Opisthokonta;Holozoa;Metazoa;Animalia;Arthropoda;Hexapoda;Insecta;	Hym-gen-S273	CgaTGTtGGTtCACCGCTC	Hym-gen-A274	CRATGAAGaGcACCGCGAT	110	13..122
AF423781.1.1836-Eukaryota;Opisthokonta;Holozoa;Metazoa;Animalia;Arthropoda;Hexapoda;Insecta;	Hym-gen-S273	CGaTGttGGTTCaCCGCTC	Hym-gen-A274	CRaTGAAGAGCACCGCGAT	114	631..744
AB064266.1.1759-Eukaryota;Opisthokonta;Holozoa;Metazoa;Animalia;Arthropoda;Hexapoda;Insecta;Athalia-rosae-(coleseed-sawfly)	Hym-gen-S273	CGaTGTtGGTTCACCGCTC	Hym-gen-A274	CRATGAAGAGCACCGCGAT	114	655..768		Settings for in silico PCR
AF142514.1.306-Eukaryota;Opisthokonta;Holozoa;Metazoa;Animalia;Arthropoda;Hexapoda;Insecta;	Hym-gen-S273	CgaTGTtGGTtCACCGCTC	Hym-gen-A274	CRaTGAAGAGCACCGCGAT	112	17..128		min fragment length:	80 bp
AFJA01007718.1904.3826-Eukaryota;Opisthokonta;Holozoa;Metazoa;Animalia;Arthropoda;Hexapoda;Insecta;Megachile-rotundata-(alfalfa-leafcutting-bee)	Hym-gen-S273	CgaTGTtGGTTCACCGCTC	Hym-gen-A274	CRatGAAGAGCACCGCGAT	121	682..802		max fragment length:	400 bp
AF395142.1.1795-Eukaryota;Opisthokonta;Holozoa;Metazoa;Animalia;Arthropoda;Hexapoda;Insecta;	Hym-gen-S273	CGaTGTtGGTTCaCCGCTC	Hym-gen-A274	CRaTgAAGAGCACCGCGAT	114	630..743		min pairings for match:	15 bp
AF395146.1.1797-Eukaryota;Opisthokonta;Holozoa;Metazoa;Animalia;Arthropoda;Hexapoda;Insecta;	Hym-gen-S273	CGaTGTtGGTTCaCCGCTC	Hym-gen-A274	CRATgAAGAGCACCGCGAT	114	630..743		consec. bp at 3' end:	2
AB126803.1.1727-Eukaryota;Opisthokonta;Holozoa;Metazoa;Animalia;Arthropoda;Hexapoda;Insecta;Cryptopone-sauteri	Hym-gen-S273	CgaTGTtGGTTCACCGCTC	Hym-gen-A274	CRaTgAAGAGCACCGCGAT	114	643..756
AB126799.1.1726-Eukaryota;Opisthokonta;Holozoa;Metazoa;Animalia;Arthropoda;Hexapoda;Insecta;Diacamma-rugosum	Hym-gen-S273	CgaTGTtGGTTCACCGCTC	Hym-gen-A274	CRaTgAAGAGCACCGCGAT	115	641..755
AF423779.1.1864-Eukaryota;Opisthokonta;Holozoa;Metazoa;Animalia;Arthropoda;Hexapoda;Insecta;	Hym-gen-S273	CGATGtTGGTTCACCGCTC	Hym-gen-A274	CRATGAAGAGCACCGCGAT	115	649..763
AB126807.1.1727-Eukaryota;Opisthokonta;Holozoa;Metazoa;Animalia;Arthropoda;Hexapoda;Insecta;	Hym-gen-S273	CgaTGTtGGTTCACCGCTC	Hym-gen-A274	CRaTGAAGAGCACCGCGAT	114	643..756
AJ009329.1.1752-Eukaryota;Opisthokonta;Holozoa;Metazoa;Animalia;Arthropoda;Hexapoda;Insecta;Ephedrus-persicae	Hym-gen-S273	CGaTGTtGGTTCACCGCTC	Hym-gen-A274	CRATGAAGAGCACCGCGAT	121	553..673
AF146653.1.327-Eukaryota;Opisthokonta;Holozoa;Metazoa;Animalia;Arthropoda;Hexapoda;Insecta;	Hym-gen-S273	CgaTGTtGGTTCACCGCTC	Hym-gen-A274	CRATGAAGAGCACCGCGAT	112	28..139
AF395145.1.1795-Eukaryota;Opisthokonta;Holozoa;Metazoa;Animalia;Arthropoda;Hexapoda;Insecta;	Hym-gen-S273	CGaTGTtGGTTCaCCGCTC	Hym-gen-A274	CRATgAAGAGCACCGCGAT	114	630..743
AF395149.1.1795-Eukaryota;Opisthokonta;Holozoa;Metazoa;Animalia;Arthropoda;Hexapoda;Insecta;	Hym-gen-S273	CGaTGTtGGTTCaCCGCTC	Hym-gen-A274	CRATgAAGAGCACCGCGAT	114	630..743
AEKZ01014024.564.2472-Eukaryota;Opisthokonta;Holozoa;Metazoa;Animalia;Arthropoda;Hexapoda;Insecta;Apis-florea-(little-honeybee)	Hym-gen-S273	CgaTGTtGGTTCACCGCTC	Hym-gen-A274	CRaTGAAGAGCACCGCGAT	114	679..792
AJ009339.1.1781-Eukaryota;Opisthokonta;Holozoa;Metazoa;Animalia;Arthropoda;Hexapoda;Insecta;Pauesia-cupressobii	Hym-gen-S273	CGaTGTtGGTTCAcCGCTC	Hym-gen-A274	CRATgAAGAGCACCGCGAT	142	568..709
AJ307445.1.1194-Eukaryota;Opisthokonta;Holozoa;Metazoa;Animalia;Arthropoda;Hexapoda;Insecta;	Hym-gen-S273	CGaTGTtGGTTCAcCGCTC	Hym-gen-A274	CRATGAAGAGCACCGCGAT	120	18..137
AF142507.1.318-Eukaryota;Opisthokonta;Holozoa;Metazoa;Animalia;Arthropoda;Hexapoda;Insecta;	Hym-gen-S273	CgaTGTtGGTTCACCGCTC	Hym-gen-A274	CRaTGAAGAGCACCGCGAT	118	17..134
AFJA01011387.1365.3313-Eukaryota;Opisthokonta;Holozoa;Metazoa;Animalia;Arthropoda;Hexapoda;Insecta;Megachile-rotundata-(alfalfa-leafcutting-bee)	Hym-gen-S273	CgaTGTtGGTTCACCGCTC	Hym-gen-A274	CRatGAAGAGCACCGCGAT	121	682..802
AJ307451.1.1190-Eukaryota;Opisthokonta;Holozoa;Metazoa;Animalia;Arthropoda;Hexapoda;Insecta;	Hym-gen-S273	CGATGTTGGTTCACCGCTC	Hym-gen-A274	CRATgAAGAGCACCGCGAT	115	18..132
AF142511.1.313-Eukaryota;Opisthokonta;Holozoa;Metazoa;Animalia;Arthropoda;Chelicerata;Arachnida;	Hym-gen-S273	CgaTGTTGGTTCACCGCTC	Hym-gen-A274	CRATGAAGAGCACCGCGAT	116	14..129
AJ307457.1.1189-Eukaryota;Opisthokonta;Holozoa;Metazoa;Animalia;Arthropoda;Hexapoda;Insecta;	Hym-gen-S273	CGaTGTTGGTTCaCCGCTC	Hym-gen-A274	CRATGAAGAGCACCGCGAT	115	18..132
AF142515.1.316-Eukaryota;Opisthokonta;Holozoa;Metazoa;Animalia;Arthropoda;Hexapoda;Insecta;	Hym-gen-S273	CgaTGTtGGTTCACCGCTC	Hym-gen-A274	CRaTGAAGAGCACCGCGAT	112	22..133
AJ307463.1.1196-Eukaryota;Opisthokonta;Holozoa;Metazoa;Animalia;Arthropoda;Hexapoda;Insecta;	Hym-gen-S273	CGaTGTtGGTTCAcCGCTC	Hym-gen-A274	CRATGAAGAGCACCGCGAT	120	18..137
AF395143.1.1795-Eukaryota;Opisthokonta;Holozoa;Metazoa;Animalia;Arthropoda;Hexapoda;Insecta;	Hym-gen-S273	CGaTGTtGGTTCaCCGCTC	Hym-gen-A274	CRATGAAGAGCACCGCGAT	114	630..743
AJ307441.1.1189-Eukaryota;Opisthokonta;Holozoa;Metazoa;Animalia;Arthropoda;Hexapoda;Insecta;	Hym-gen-S273	CGATGTTGGTTCACCGCTC	Hym-gen-A274	CRATgAAGAGCAcCgCGAT	110	18..127
AJ307467.1.1189-Eukaryota;Opisthokonta;Holozoa;Metazoa;Animalia;Arthropoda;Hexapoda;Insecta;	Hym-gen-S273	CGATGTTGGTTCACCGCTC	Hym-gen-A274	CRaTGAAGAGCACCGCGAT	115	18..132
AF395147.1.1796-Eukaryota;Opisthokonta;Holozoa;Metazoa;Animalia;Arthropoda;Hexapoda;Insecta;Barbotinia-oraniensis	Hym-gen-S273	CGaTGTtGGTTCaCCGCTC	Hym-gen-A274	CRATgAAGAGCACCGCGAT	114	631..744
AJ307448.1.1191-Eukaryota;Opisthokonta;Holozoa;Metazoa;Animalia;Arthropoda;Hexapoda;Insecta;	Hym-gen-S273	CGATGTTGGTTCACCGCTC	Hym-gen-A274	CRaTgAAGAGCACCGCGAT	115	18..132
AY218290.1.790-Eukaryota;Opisthokonta;Holozoa;Metazoa;Animalia;Arthropoda;Hexapoda;Insecta;	Hym-gen-S273	CgaTGTtGGTTCACCGCTC	Hym-gen-A274	CRATGAAGAGCACCGCGAT	112	655..766
AF423780.1.1864-Eukaryota;Opisthokonta;Holozoa;Metazoa;Animalia;Arthropoda;Hexapoda;Insecta;Campsomeris-sp.-H21	Hym-gen-S273	CgaTGTtGGTTCACCGCTC	Hym-gen-A274	CRaTGAAGAGCACCGCGAT	118	649..766
AJ307455.1.1190-Eukaryota;Opisthokonta;Holozoa;Metazoa;Animalia;Arthropoda;Hexapoda;Insecta;	Hym-gen-S273	CGATGTTGGTTCACCGCTC	Hym-gen-A274	CRATGAAGAGCACCGCGAT	115	18..132
AFJA01009717.1861.3677-Eukaryota;Opisthokonta;Holozoa;Metazoa;Animalia;Arthropoda;Hexapoda;Insecta;	Hym-gen-S273	CgaTGTtGGTTCAcCGCTC	Hym-gen-A274	CRatGaAGaGCACCGCGAT	121	678..798
AJ307461.1.1197-Eukaryota;Opisthokonta;Holozoa;Metazoa;Animalia;Arthropoda;Hexapoda;Insecta;	Hym-gen-S273	CGaTGTtGGTTCACCGCTC	Hym-gen-A274	CRATGAAGAGCACCGCGAT	120	18..137
AJ009338.1.1794-Eukaryota;Opisthokonta;Holozoa;Metazoa;Animalia;Arthropoda;Hexapoda;Insecta;Pauesia-ahtanumensis	Hym-gen-S273	CGaTGTtGGTTCAcCGCTC	Hym-gen-A274	CRATgAAGAGCACCGCGAT	142	569..710
AJ307465.1.1189-Eukaryota;Opisthokonta;Holozoa;Metazoa;Animalia;Arthropoda;Hexapoda;Insecta;	Hym-gen-S273	CgaTGTtGGTTCACCGCTC	Hym-gen-A274	CRaTGAAGAGCACCGCGAT	114	18..131
AJ009341.1.1755-Eukaryota;Opisthokonta;Holozoa;Metazoa;Animalia;Arthropoda;Hexapoda;Insecta;Praon-dorsale	Hym-gen-S273	CGaTGTtGGTTCACCGCTC	Hym-gen-A274	CRATgAAGAGCACCGCGAT	120	552..671
AY216699.1.2076-Eukaryota;Opisthokonta;Holozoa;Metazoa;Animalia;Arthropoda;Hexapoda;Insecta;Lipolexis-scutellaris	Hym-gen-S273	cgaTGTTGGTTCAcCGCTC	Hym-gen-A274	CRATgAAGAGCACCgCGAT	200	682..881
AJ009328.1.1754-Eukaryota;Opisthokonta;Holozoa;Metazoa;Animalia;Arthropoda;Hexapoda;Insecta;Ephedrus-niger	Hym-gen-S273	CGaTGTtGGTTCACCGCTC	Hym-gen-A274	CRATgAAGaGCACCGCGAT	121	553..673
AJ307446.1.1223-Eukaryota;Opisthokonta;Holozoa;Metazoa;Animalia;Arthropoda;Hexapoda;Insecta;Lusius-sp.-RDB-2000	Hym-gen-S273	CGATGTtGGTTCACCGCTC	Hym-gen-A274	CRATGAAGAGCACCGCGAT	148	18..165
AY218318.1.794-Eukaryota;Opisthokonta;Holozoa;Metazoa;Animalia;Arthropoda;Hexapoda;Insecta;	Hym-gen-S273	CgaTGTtGGTTCACCGCTC	Hym-gen-A274	CRaTgAAGAGCACCGCGAT	115	656..770
AJ009340.1.1765-Eukaryota;Opisthokonta;Holozoa;Metazoa;Animalia;Arthropoda;Hexapoda;Insecta;Dyscritulus-planiceps	Hym-gen-S273	CGaTGTtGGTTCACCGCTC	Hym-gen-A274	CRATgAAGAGCACCGCGAT	120	559..678
AJ307453.1.1200-Eukaryota;Opisthokonta;Holozoa;Metazoa;Animalia;Arthropoda;Hexapoda;Insecta;Rhopalophorus-sp.-RDB-2000	Hym-gen-S273	CGaTGTtGGTTCACCGCTC	Hym-gen-A274	CRaTgAAGAGCACCGCGAT	120	18..137
AJ009343.1.1791-Eukaryota;Opisthokonta;Holozoa;Metazoa;Animalia;Arthropoda;Hexapoda;Insecta;Pauesia-jezoensis	Hym-gen-S273	CGaTGTtGGTTCAcCGCTC	Hym-gen-A274	CRATgAAGAGCACCGCGAT	142	567..708
AJ307459.1.1194-Eukaryota;Opisthokonta;Holozoa;Metazoa;Animalia;Arthropoda;Hexapoda;Insecta;	Hym-gen-S273	CGaTGttGGTTCACCGCTC	Hym-gen-A274	CRATGAAGAGCACCGCGAT	120	18..137
AJ307444.1.1155-Eukaryota;Opisthokonta;Holozoa;Metazoa;Animalia;Arthropoda;Hexapoda;Insecta;	Hym-gen-S273	CGaTGTtGGTTCACCGCTC	Hym-gen-A274	CRaTgAAGAGCACCGCGAT	120	18..137
AY218320.1.794-Eukaryota;Opisthokonta;Holozoa;Metazoa;Animalia;Arthropoda;Hexapoda;Insecta;	Hym-gen-S273	CgaTGTtGGTTCACCGCTC	Hym-gen-A274	CRaTgAAGAGCACCGCGAT	115	656..770
AJ307449.1.1214-Eukaryota;Opisthokonta;Holozoa;Metazoa;Animalia;Arthropoda;Hexapoda;Insecta;Braunsia-nigriceps	Hym-gen-S273	CGaTGTtGGTTCACCGCTC	Hym-gen-A274	CRaTgAAGAGCACCGcGAT	121	18..138
AJ307456.1.1189-Eukaryota;Opisthokonta;Holozoa;Metazoa;Animalia;Arthropoda;Hexapoda;Insecta;	Hym-gen-S273	CGaTGTtGGTTCACCGCTC	Hym-gen-A274	CRATGAAGAGCACCGCGAT	119	18..136
AJ307462.1.1192-Eukaryota;Opisthokonta;Holozoa;Metazoa;Animalia;Arthropoda;Hexapoda;Insecta;	Hym-gen-S273	CGaTGttGGTTCACCGCTC	Hym-gen-A274	CRATGAAGAGCACCGCGAT	120	18..137
AJ307466.1.1186-Eukaryota;Opisthokonta;Holozoa;Metazoa;Animalia;Arthropoda;Hexapoda;Insecta;	Hym-gen-S273	CgATGTtGGTtCaCCGCTC	Hym-gen-A274	CRATGAAGAGCACCGCGAT	112	18..129
AY216700.1.1905-Eukaryota;Opisthokonta;Holozoa;Metazoa;Animalia;Arthropoda;Hexapoda;Insecta;Aphelinus-gossypii	Hym-gen-S273	CGaTGTtGGTTCAcCGCTC	Hym-gen-A274	CRATgAAGAGCACCGCGAT	114	669..782
AY317184.1.890-Eukaryota;Opisthokonta;Holozoa;Metazoa;Animalia;Arthropoda;Hexapoda;Insecta;	Hym-gen-S273	CGaTGTTGGTTCAcCGCTC	Hym-gen-A274	CRATGAAGAGCACCGCGAT	114	653..766
AY317188.1.884-Eukaryota;Opisthokonta;Holozoa;Metazoa;Animalia;Arthropoda;Hexapoda;Insecta;	Hym-gen-S273	CGaTGTtGGTTCAcCGCTC	Hym-gen-A274	CRATgAAGAGCACCGCGAT	114	647..760
AY317192.1.884-Eukaryota;Opisthokonta;Holozoa;Metazoa;Animalia;Arthropoda;Hexapoda;Insecta;	Hym-gen-S273	CGaTGTtGGTTCAcCGCTC	Hym-gen-A274	CRaTgAAGAGCACCGCGAT	114	647..760
AY317196.1.884-Eukaryota;Opisthokonta;Holozoa;Metazoa;Animalia;Arthropoda;Hexapoda;Insecta;	Hym-gen-S273	CGaTGTtGGTTCAcCGCTC	Hym-gen-A274	CRATgAAGAGCACCGCGAT	114	647..760
AY317200.1.884-Eukaryota;Opisthokonta;Holozoa;Metazoa;Animalia;Arthropoda;Hexapoda;Insecta;	Hym-gen-S273	CGaTGTTGGTTCAcCGCTC	Hym-gen-A274	CRaTgAAGAGCACCGCGAT	114	647..760
AY317203.1.884-Eukaryota;Opisthokonta;Holozoa;Metazoa;Animalia;Arthropoda;Hexapoda;Insecta;	Hym-gen-S273	CGaTGTtGGTTCAcCGCTC	Hym-gen-A274	CRATgAAGAGCACCGCGAT	114	647..760
AY491049.1.1889-Eukaryota;Opisthokonta;Holozoa;Metazoa;Animalia;Arthropoda;Hexapoda;Insecta;	Hym-gen-S273	CGaTGTtGGTTCAcCGCTC	Hym-gen-A274	CRATGAAGAGCACCGCGAT	114	653..766
AY552247.1.764-Eukaryota;Opisthokonta;Holozoa;Metazoa;Animalia;Arthropoda;Hexapoda;Insecta;	Hym-gen-S273	CGaTGTtGGTTCAcCGCTC	Hym-gen-A274	CRaTgAAGAGCACCGCGAT	114	173..286
AY552251.1.768-Eukaryota;Opisthokonta;Holozoa;Metazoa;Animalia;Arthropoda;Hexapoda;Insecta;	Hym-gen-S273	CGaTGTtGGTTCAcCGCTC	Hym-gen-A274	CRATGAAGAGCACCGCGAT	118	173..290
AY552255.1.768-Eukaryota;Opisthokonta;Holozoa;Metazoa;Animalia;Arthropoda;Hexapoda;Insecta;	Hym-gen-S273	CGaTGTtGGTTCAcCGCTC	Hym-gen-A274	CRATgAAGAGCACCGCGAT	118	173..290
AY552259.1.768-Eukaryota;Opisthokonta;Holozoa;Metazoa;Animalia;Arthropoda;Hexapoda;Insecta;	Hym-gen-S273	CGaTGTtGGTTCAcCGCTC	Hym-gen-A274	CRATGAAGAGCACCGCGAT	118	173..290
AY552263.1.765-Eukaryota;Opisthokonta;Holozoa;Metazoa;Animalia;Arthropoda;Hexapoda;Insecta;	Hym-gen-S273	CGaTGTtGGTTCAcCGCTC	Hym-gen-A274	CRATgAAGAGCACCGCGAT	115	173..287
AY552268.1.774-Eukaryota;Opisthokonta;Holozoa;Metazoa;Animalia;Arthropoda;Hexapoda;Insecta;	Hym-gen-S273	CGaTGTtGGTTCAcCGCTC	Hym-gen-A274	CRATgAAgAGCACCGCGAT	124	173..296
AY552273.1.777-Eukaryota;Opisthokonta;Holozoa;Metazoa;Animalia;Arthropoda;Hexapoda;Insecta;	Hym-gen-S273	CGaTGTtGGTTCAcCGCTC	Hym-gen-A274	CRATGAAgAGCACCGCGAT	127	173..299
AY552277.1.777-Eukaryota;Opisthokonta;Holozoa;Metazoa;Animalia;Arthropoda;Hexapoda;Insecta;	Hym-gen-S273	CGaTGTtGGTTCAcCGCTC	Hym-gen-A274	CRATGAAgAGCACCGCGAT	127	173..299
AY552281.1.777-Eukaryota;Opisthokonta;Holozoa;Metazoa;Animalia;Arthropoda;Hexapoda;Insecta;	Hym-gen-S273	CGaTGTtGGTTCAcCGCTC	Hym-gen-A274	CRATGAAgAGCACCGCGAT	127	173..299
AY552283.1.778-Eukaryota;Opisthokonta;Holozoa;Metazoa;Animalia;Arthropoda;Hexapoda;Insecta;	Hym-gen-S273	CGaTGTtGGTTCAcCGCTC	Hym-gen-A274	CRATGAAgAGCACCGCGAT	128	173..300
AY552287.1.777-Eukaryota;Opisthokonta;Holozoa;Metazoa;Animalia;Arthropoda;Hexapoda;Insecta;	Hym-gen-S273	CGaTGTtGGTTCAcCGCTC	Hym-gen-A274	CRATGAAgAGCACCGCGAT	127	173..299
AY552291.1.777-Eukaryota;Opisthokonta;Holozoa;Metazoa;Animalia;Arthropoda;Hexapoda;Insecta;	Hym-gen-S273	CGaTGTtGGTTCAcCGCTC	Hym-gen-A274	CRATGAAgAGCACCGCGAT	127	173..299
AY552295.1.780-Eukaryota;Opisthokonta;Holozoa;Metazoa;Animalia;Arthropoda;Hexapoda;Insecta;	Hym-gen-S273	CGaTGTTGGTTCAcCGCTC	Hym-gen-A274	CRATGAAgAGCACCGCGAT	130	173..302
AY552299.1.778-Eukaryota;Opisthokonta;Holozoa;Metazoa;Animalia;Arthropoda;Hexapoda;Insecta;	Hym-gen-S273	CGaTGTtGGTTCAcCGCTC	Hym-gen-A274	CRATGAAgAGCACCGCGAT	128	173..300
AY552305.1.778-Eukaryota;Opisthokonta;Holozoa;Metazoa;Animalia;Arthropoda;Hexapoda;Insecta;	Hym-gen-S273	CGaTGTtGGTTCAcCGCTC	Hym-gen-A274	CRATGAAgAGCACCGCGAT	128	173..300
AY552309.1.778-Eukaryota;Opisthokonta;Holozoa;Metazoa;Animalia;Arthropoda;Hexapoda;Insecta;	Hym-gen-S273	CGaTGTtGGTTCAcCGCTC	Hym-gen-A274	CRATGAAgAGCACCGCGAT	128	173..300
AY552313.1.780-Eukaryota;Opisthokonta;Holozoa;Metazoa;Animalia;Arthropoda;Hexapoda;Insecta;	Hym-gen-S273	CGaTGTTGGTTCAcCGCTC	Hym-gen-A274	CRATGAAgAGCACCGCGAT	130	173..302
AY552317.1.778-Eukaryota;Opisthokonta;Holozoa;Metazoa;Animalia;Arthropoda;Hexapoda;Insecta;	Hym-gen-S273	CGaTGTtGGTTCAcCGCTC	Hym-gen-A274	CRATGAAgAGCACCgcGAT	128	173..300
AY552321.1.778-Eukaryota;Opisthokonta;Holozoa;Metazoa;Animalia;Arthropoda;Hexapoda;Insecta;	Hym-gen-S273	CGaTGTtGGTTCAcCGCTC	Hym-gen-A274	CRATGAAgAGCACCGCGAT	128	173..300
AY621123.1.886-Eukaryota;Opisthokonta;Holozoa;Metazoa;Animalia;Arthropoda;Hexapoda;Insecta;	Hym-gen-S273	CGaTGttGGTTCaCCGCTC	Hym-gen-A274	CRaTGAAGAGCACCGCGAT	114	57..170
AY621127.1.889-Eukaryota;Opisthokonta;Holozoa;Metazoa;Animalia;Arthropoda;Hexapoda;Insecta;	Hym-gen-S273	CGaTGTtGGTTCACCGCTC	Hym-gen-A274	CRAtGAAGAGCACCGCGAT	115	57..171
AY621131.1.892-Eukaryota;Opisthokonta;Holozoa;Metazoa;Animalia;Arthropoda;Hexapoda;Insecta;	Hym-gen-S273	CGaTGTtGGTTCACCGCTC	Hym-gen-A274	CRaTgAAGAGCACCGCGAT	118	57..174
AY621135.1.888-Eukaryota;Opisthokonta;Holozoa;Metazoa;Animalia;Arthropoda;Hexapoda;Insecta;	Hym-gen-S273	CGaTGTtGGTTCACCGCTC	Hym-gen-A274	CRaTGAAGAGCACCGCGAT	114	57..170
AY621139.1.892-Eukaryota;Opisthokonta;Holozoa;Metazoa;Animalia;Arthropoda;Hexapoda;Insecta;	Hym-gen-S273	CGaTGTtGGTTCAcCGCTC	Hym-gen-A274	CRaTgAAGAGCACCGCGAT	118	57..174
AY621141.1.892-Eukaryota;Opisthokonta;Holozoa;Metazoa;Animalia;Arthropoda;Hexapoda;Insecta;	Hym-gen-S273	CGaTGTtGGTTCAcCGCTC	Hym-gen-A274	CRaTgAAGAGCACCGCGAT	118	57..174
AY621145.1.890-Eukaryota;Opisthokonta;Holozoa;Metazoa;Animalia;Arthropoda;Hexapoda;Insecta;	Hym-gen-S273	CGaTGttGGTTCACCGCTC	Hym-gen-A274	CRATGAAGAGCACCGCGAT	116	57..172
AY621149.1.891-Eukaryota;Opisthokonta;Holozoa;Metazoa;Animalia;Arthropoda;Hexapoda;Insecta;	Hym-gen-S273	CGaTGTtGGTTCACcGCTC	Hym-gen-A274	CRATgAAGAGCACCGCGAT	116	57..172
AY703485.1.1855-Eukaryota;Opisthokonta;Holozoa;Metazoa;Animalia;Arthropoda;Hexapoda;Insecta;Chyphotes-mellipes	Hym-gen-S273	CGaTGTtGGTtCAcCGCTC	Hym-gen-A274	CRaTGAAGAGCACCGCGAT	119	655..773
AY703489.1.1854-Eukaryota;Opisthokonta;Holozoa;Metazoa;Animalia;Arthropoda;Hexapoda;Insecta;Paraponera-clavata	Hym-gen-S273	CgaTGTtGGTTCACCGCTC	Hym-gen-A274	CRaTgAAGAGCACCGCGAT	115	657..771
AY317182.1.884-Eukaryota;Opisthokonta;Holozoa;Metazoa;Animalia;Arthropoda;Hexapoda;Insecta;	Hym-gen-S273	CGaTGTtGGTTCacCGCTC	Hym-gen-A274	CRATgAAGAGCACCGCGAT	114	647..760
AY317186.1.884-Eukaryota;Opisthokonta;Holozoa;Metazoa;Animalia;Arthropoda;Hexapoda;Insecta;	Hym-gen-S273	CGaTGTtGGTTCAcCGCTC	Hym-gen-A274	CRATgAAGAGCACCGCGAT	114	647..760
AY317190.1.884-Eukaryota;Opisthokonta;Holozoa;Metazoa;Animalia;Arthropoda;Hexapoda;Insecta;	Hym-gen-S273	CGaTGTtGGTTCAcCGCTC	Hym-gen-A274	CRATgAAGAGCACCGCGAT	114	647..760
AY317194.1.884-Eukaryota;Opisthokonta;Holozoa;Metazoa;Animalia;Arthropoda;Hexapoda;Insecta;	Hym-gen-S273	CGaTGTtGGTTCAcCGCTC	Hym-gen-A274	CRATgAAGAGCACCGCGAT	114	647..760
AY317198.1.884-Eukaryota;Opisthokonta;Holozoa;Metazoa;Animalia;Arthropoda;Hexapoda;Insecta;	Hym-gen-S273	CGaTGTtGGTTCAcCGCTC	Hym-gen-A274	CRATgAAGAGCACCGCGAT	114	647..760
AY491051.1.1889-Eukaryota;Opisthokonta;Holozoa;Metazoa;Animalia;Arthropoda;Hexapoda;Insecta;	Hym-gen-S273	CGaTGTtGGTTCAcCGCTC	Hym-gen-A274	CRATGAAGAGCACCGCGAT	114	653..766
AY552249.1.765-Eukaryota;Opisthokonta;Holozoa;Metazoa;Animalia;Arthropoda;Hexapoda;Insecta;	Hym-gen-S273	CGaTGTTGGTTCAcCGCTC	Hym-gen-A274	CRaTGAAGAGCACCGCGAT	115	173..287
AY552253.1.768-Eukaryota;Opisthokonta;Holozoa;Metazoa;Animalia;Arthropoda;Hexapoda;Insecta;	Hym-gen-S273	CGaTGTtGGTTCAcCGCTC	Hym-gen-A274	CRATGAAGAGCACCGCGAT	118	173..290
AY552257.1.768-Eukaryota;Opisthokonta;Holozoa;Metazoa;Animalia;Arthropoda;Hexapoda;Insecta;	Hym-gen-S273	CGaTGTtGGTTCAcCGCTC	Hym-gen-A274	CRATgAAGAGCACCGCGAT	118	173..290
AY552261.1.765-Eukaryota;Opisthokonta;Holozoa;Metazoa;Animalia;Arthropoda;Hexapoda;Insecta;	Hym-gen-S273	CGaTGTtGGTTCAcCGCTC	Hym-gen-A274	CRATGAAGAGCACCGCGAT	115	173..287
AY233685.1.794-Eukaryota;Opisthokonta;Holozoa;Metazoa;Animalia;Arthropoda;Hexapoda;Insecta;	Hym-gen-S273	CgaTGTtGGTTCACCGCTC	Hym-gen-A274	CRaTgAAGAGCACCGCGAT	115	656..770
AY552265.1.766-Eukaryota;Opisthokonta;Holozoa;Metazoa;Animalia;Arthropoda;Hexapoda;Insecta;	Hym-gen-S273	CGaTGTtGGTTCAcCGCTC	Hym-gen-A274	CRATgAAGAGCACCGCGAT	116	173..288
AY317185.1.884-Eukaryota;Opisthokonta;Holozoa;Metazoa;Animalia;Arthropoda;Hexapoda;Insecta;	Hym-gen-S273	CGaTGTtGGTTCAcCGCTC	Hym-gen-A274	CRATgAAGAGCACCGCGAT	114	647..760
AY552270.1.774-Eukaryota;Opisthokonta;Holozoa;Metazoa;Animalia;Arthropoda;Hexapoda;Insecta;	Hym-gen-S273	CGaTGTtGGTTCAcCGCTC	Hym-gen-A274	CRATgAAgAGCACCGCGAT	124	173..296
AY317189.1.884-Eukaryota;Opisthokonta;Holozoa;Metazoa;Animalia;Arthropoda;Hexapoda;Insecta;	Hym-gen-S273	CGaTGTtGGTTCAcCGCTC	Hym-gen-A274	CRATgAAGAGCACCGCGAT	114	647..760
AY552275.1.777-Eukaryota;Opisthokonta;Holozoa;Metazoa;Animalia;Arthropoda;Hexapoda;Insecta;	Hym-gen-S273	CGaTGTtGGTTCAcCGCTC	Hym-gen-A274	CRATGAAgAGCACCGCGAT	127	173..299
AY317193.1.884-Eukaryota;Opisthokonta;Holozoa;Metazoa;Animalia;Arthropoda;Hexapoda;Insecta;	Hym-gen-S273	CGaTGTtGGTTCAcCGCTC	Hym-gen-A274	CRATgAAGAGCACCGCGAT	114	647..760
AY552279.1.779-Eukaryota;Opisthokonta;Holozoa;Metazoa;Animalia;Arthropoda;Hexapoda;Insecta;	Hym-gen-S273	CGaTGTtGGTTCAcCGCTC	Hym-gen-A274	CRATGAAgAGCACCGCGAT	129	173..301
AY317197.1.884-Eukaryota;Opisthokonta;Holozoa;Metazoa;Animalia;Arthropoda;Hexapoda;Insecta;	Hym-gen-S273	CGaTGTtGGTTCAcCGCTC	Hym-gen-A274	CRATGAAGAGCACCGCGAT	114	647..760
AY552285.1.777-Eukaryota;Opisthokonta;Holozoa;Metazoa;Animalia;Arthropoda;Hexapoda;Insecta;	Hym-gen-S273	CGaTGTtGGTTCAcCGCTC	Hym-gen-A274	CRATGAAgAGCACCGCGAT	127	173..299
AY317201.1.884-Eukaryota;Opisthokonta;Holozoa;Metazoa;Animalia;Arthropoda;Hexapoda;Insecta;	Hym-gen-S273	CGaTGTTGGTTCAcCGCTC	Hym-gen-A274	CRaTgAAGAGCACCGCGAT	114	647..760
AY552289.1.777-Eukaryota;Opisthokonta;Holozoa;Metazoa;Animalia;Arthropoda;Hexapoda;Insecta;	Hym-gen-S273	CGaTGTtGGTTCAcCGCTC	Hym-gen-A274	CRATGAAgAGCACCGCGAT	127	173..299
AY552293.1.778-Eukaryota;Opisthokonta;Holozoa;Metazoa;Animalia;Arthropoda;Hexapoda;Insecta;	Hym-gen-S273	CGaTGTtGGTTCAcCGCTC	Hym-gen-A274	CRATGAAgAGCACCGCGAT	128	173..300
AY491050.1.1889-Eukaryota;Opisthokonta;Holozoa;Metazoa;Animalia;Arthropoda;Hexapoda;Insecta;	Hym-gen-S273	CGaTGTtGGTTCAcCGCTC	Hym-gen-A274	CRATGAAGAGCACCGCGAT	114	653..766
AY552297.1.780-Eukaryota;Opisthokonta;Holozoa;Metazoa;Animalia;Arthropoda;Hexapoda;Insecta;	Hym-gen-S273	CGaTGTtGGTTCAcCGCTC	Hym-gen-A274	CRATGAAgAGCAcCGCGAT	130	173..302
AY552248.1.764-Eukaryota;Opisthokonta;Holozoa;Metazoa;Animalia;Arthropoda;Hexapoda;Insecta;	Hym-gen-S273	CGaTGTtGGTTCAcCGCTC	Hym-gen-A274	CRaTgAAGAGCACCGCGAT	114	173..286
AY552301.1.780-Eukaryota;Opisthokonta;Holozoa;Metazoa;Animalia;Arthropoda;Hexapoda;Insecta;	Hym-gen-S273	CGaTGTtGGTTCAcCGCTC	Hym-gen-A274	CRATGAAgAGCAcCGCGAT	130	173..302
AY552252.1.768-Eukaryota;Opisthokonta;Holozoa;Metazoa;Animalia;Arthropoda;Hexapoda;Insecta;	Hym-gen-S273	CGaTGTtGGTTCAcCGCTC	Hym-gen-A274	CRATGAAGAGCACCGCGAT	118	173..290
AY552303.1.778-Eukaryota;Opisthokonta;Holozoa;Metazoa;Animalia;Arthropoda;Hexapoda;Insecta;	Hym-gen-S273	CgaTGTtGGTTCAcCGCTC	Hym-gen-A274	CRATGAAgAGCACCGCGAT	128	173..300
AY552256.1.768-Eukaryota;Opisthokonta;Holozoa;Metazoa;Animalia;Arthropoda;Hexapoda;Insecta;	Hym-gen-S273	CGaTGTtGGTTCAcCGCTC	Hym-gen-A274	CRATgAAGAGCACCGCGAT	118	173..290
AY552307.1.778-Eukaryota;Opisthokonta;Holozoa;Metazoa;Animalia;Arthropoda;Hexapoda;Insecta;	Hym-gen-S273	CGaTGTtGGTTCAcCGCTC	Hym-gen-A274	CRATGAAgAGCACCGCGAT	128	173..300
AY552260.1.768-Eukaryota;Opisthokonta;Holozoa;Metazoa;Animalia;Arthropoda;Hexapoda;Insecta;	Hym-gen-S273	CGaTGTtGGTTCAcCGCTC	Hym-gen-A274	CRATGAAGAGCACCGCGAT	118	173..290
AY552311.1.778-Eukaryota;Opisthokonta;Holozoa;Metazoa;Animalia;Arthropoda;Hexapoda;Insecta;	Hym-gen-S273	CGaTGTTGGTTCAcCGCTC	Hym-gen-A274	CRATGAAgAGCACCGCGAT	128	173..300
AY552264.1.765-Eukaryota;Opisthokonta;Holozoa;Metazoa;Animalia;Arthropoda;Hexapoda;Insecta;	Hym-gen-S273	CGaTGTtGGTTCAcCGCTC	Hym-gen-A274	CRATGAAGAGCACCGCGAT	115	173..287
AY552315.1.778-Eukaryota;Opisthokonta;Holozoa;Metazoa;Animalia;Arthropoda;Hexapoda;Insecta;	Hym-gen-S273	CGaTGTtGGTTCAcCGCTC	Hym-gen-A274	CRATGAAgAGCACCgcGAT	128	173..300
AY552269.1.774-Eukaryota;Opisthokonta;Holozoa;Metazoa;Animalia;Arthropoda;Hexapoda;Insecta;	Hym-gen-S273	CGaTGTtGGTTCAcCGCTC	Hym-gen-A274	CRATgAAgAGCACCGCGAT	124	173..296
AY552319.1.778-Eukaryota;Opisthokonta;Holozoa;Metazoa;Animalia;Arthropoda;Hexapoda;Insecta;	Hym-gen-S273	CGaTGTtGGTTCAcCGCTC	Hym-gen-A274	CRATGAAgAGCACCGCGAT	128	173..300
AY552274.1.777-Eukaryota;Opisthokonta;Holozoa;Metazoa;Animalia;Arthropoda;Hexapoda;Insecta;	Hym-gen-S273	CGaTGTtGGTTCAcCGCTC	Hym-gen-A274	CRATGAAgAGCACCGCGAT	127	173..299
AY552323.1.778-Eukaryota;Opisthokonta;Holozoa;Metazoa;Animalia;Arthropoda;Hexapoda;Insecta;	Hym-gen-S273	CGaTGTtGGTTCAcCGCTC	Hym-gen-A274	CRATGAAgAGCACCGCGAT	128	173..300
AY552278.1.777-Eukaryota;Opisthokonta;Holozoa;Metazoa;Animalia;Arthropoda;Hexapoda;Insecta;	Hym-gen-S273	CGaTGTtGGTTCAcCGCTC	Hym-gen-A274	CRATGAAgAGCACCGCGAT	127	173..299
AY621121.1.887-Eukaryota;Opisthokonta;Holozoa;Metazoa;Animalia;Arthropoda;Hexapoda;Insecta;	Hym-gen-S273	CGaTGTtGGTTCACCGCTC	Hym-gen-A274	CRaTgAAGAGCACCGCGAT	113	57..169
AY552284.1.777-Eukaryota;Opisthokonta;Holozoa;Metazoa;Animalia;Arthropoda;Hexapoda;Insecta;	Hym-gen-S273	CGaTGTtGGTTCAcCGCTC	Hym-gen-A274	CRATGAAgAGCACCGCGAT	127	173..299
AY621125.1.888-Eukaryota;Opisthokonta;Holozoa;Metazoa;Animalia;Arthropoda;Hexapoda;Insecta;	Hym-gen-S273	CGaTGTtGGTTCaCCGCTC	Hym-gen-A274	CRaTGAAGAGCACCGCGAT	114	57..170
AY552288.1.777-Eukaryota;Opisthokonta;Holozoa;Metazoa;Animalia;Arthropoda;Hexapoda;Insecta;	Hym-gen-S273	CGaTGTtGGTTCAcCGCTC	Hym-gen-A274	CRATGAAgAGCACCGCGAT	127	173..299
AY621129.1.890-Eukaryota;Opisthokonta;Holozoa;Metazoa;Animalia;Arthropoda;Hexapoda;Insecta;	Hym-gen-S273	CGaTGTtGGTTCACCGCTC	Hym-gen-A274	CRatGAAGAGCACCGCGAT	116	57..172
AY552292.1.778-Eukaryota;Opisthokonta;Holozoa;Metazoa;Animalia;Arthropoda;Hexapoda;Insecta;	Hym-gen-S273	CGaTGTtGGTTCAcCGCTC	Hym-gen-A274	CRATGAAgAGCACCGCGAT	128	173..300
AY621133.1.894-Eukaryota;Opisthokonta;Holozoa;Metazoa;Animalia;Arthropoda;Hexapoda;Insecta;	Hym-gen-S273	CGaTGTtGGTTCACCGCTC	Hym-gen-A274	CRatGAAGAGCACCGCGAT	118	57..174
AY552296.1.778-Eukaryota;Opisthokonta;Holozoa;Metazoa;Animalia;Arthropoda;Hexapoda;Insecta;	Hym-gen-S273	CGaTGTtGGTTCAcCGCTC	Hym-gen-A274	CRATGAAgAGCACCGCGAT	128	173..300
AY621137.1.888-Eukaryota;Opisthokonta;Holozoa;Metazoa;Animalia;Arthropoda;Hexapoda;Insecta;	Hym-gen-S273	CGaTGTtGGTTCACCGCTC	Hym-gen-A274	CRATgAAGAGCACCGCGAT	114	57..170
AY552300.1.780-Eukaryota;Opisthokonta;Holozoa;Metazoa;Animalia;Arthropoda;Hexapoda;Insecta;	Hym-gen-S273	CGaTGTtGGTTCAcCGCTC	Hym-gen-A274	CRATGAAgAGCACCGCGAT	130	173..302
AY621143.1.892-Eukaryota;Opisthokonta;Holozoa;Metazoa;Animalia;Arthropoda;Hexapoda;Insecta;	Hym-gen-S273	CGaTGTtGGTTCACCGCTC	Hym-gen-A274	CRaTGAAGAGCACCGCGAT	116	57..172
AY552306.1.778-Eukaryota;Opisthokonta;Holozoa;Metazoa;Animalia;Arthropoda;Hexapoda;Insecta;	Hym-gen-S273	CGaTGTtGGTTCAcCGCTC	Hym-gen-A274	CRATGAAgAGCACCGCGAT	128	173..300
AY621147.1.890-Eukaryota;Opisthokonta;Holozoa;Metazoa;Animalia;Arthropoda;Hexapoda;Insecta;	Hym-gen-S273	CGaTGTtGGTTCAcCGCTC	Hym-gen-A274	CRaTGAAGAGCACCGCGAT	115	57..171
AY552310.1.778-Eukaryota;Opisthokonta;Holozoa;Metazoa;Animalia;Arthropoda;Hexapoda;Insecta;	Hym-gen-S273	CGaTGTTGGTTCAcCGCTC	Hym-gen-A274	CRATGAAgAGCACCGCGAT	128	173..300
AY621151.1.737-Eukaryota;Opisthokonta;Holozoa;Metazoa;Animalia;Arthropoda;Hexapoda;Insecta;	Hym-gen-S273	CgaTGTtGGTTCAcCGCTC	Hym-gen-A274	CRATgAAGAGCACCGCGAT	114	57..170
AY552314.1.778-Eukaryota;Opisthokonta;Holozoa;Metazoa;Animalia;Arthropoda;Hexapoda;Insecta;	Hym-gen-S273	CGaTGTTGGTTCAcCGCTC	Hym-gen-A274	CRATGAAgAGCACCGCGAT	128	173..300
AY703487.1.1853-Eukaryota;Opisthokonta;Holozoa;Metazoa;Animalia;Arthropoda;Hexapoda;Insecta;	Hym-gen-S273	CgaTGTtGGTTCACCGCTC	Hym-gen-A274	CRaTgAAGAGCACCGCGAT	115	657..771
AY552318.1.778-Eukaryota;Opisthokonta;Holozoa;Metazoa;Animalia;Arthropoda;Hexapoda;Insecta;	Hym-gen-S273	CGaTGTtGGTTCAcCGCTC	Hym-gen-A274	CRATGAAgAGCACCGCGAT	128	173..300
AY317183.1.884-Eukaryota;Opisthokonta;Holozoa;Metazoa;Animalia;Arthropoda;Hexapoda;Insecta;	Hym-gen-S273	CGaTGTTGGTTCAcCGCTC	Hym-gen-A274	CRATgAAGAGCACCGCGAT	114	647..760
AY552322.1.778-Eukaryota;Opisthokonta;Holozoa;Metazoa;Animalia;Arthropoda;Hexapoda;Insecta;	Hym-gen-S273	CGaTGTtGGTTCAcCGCTC	Hym-gen-A274	CRATGAAgAGCACCGCGAT	128	173..300
AY317187.1.884-Eukaryota;Opisthokonta;Holozoa;Metazoa;Animalia;Arthropoda;Hexapoda;Insecta;	Hym-gen-S273	CGaTGTtGGTTCAcCGCTC	Hym-gen-A274	CRATgAAGAGCACCGCGAT	114	647..760
AY621120.1.888-Eukaryota;Opisthokonta;Holozoa;Metazoa;Animalia;Arthropoda;Hexapoda;Insecta;	Hym-gen-S273	CGaTGTtGGTTCACCGCTC	Hym-gen-A274	CRaTgAAGAGCACCGCGAT	114	57..170
AY317191.1.884-Eukaryota;Opisthokonta;Holozoa;Metazoa;Animalia;Arthropoda;Hexapoda;Insecta;	Hym-gen-S273	CGaTGTtGGTTCAcCGCTC	Hym-gen-A274	CRATgAAGAGCACCGCGAT	114	647..760
AY621124.1.888-Eukaryota;Opisthokonta;Holozoa;Metazoa;Animalia;Arthropoda;Hexapoda;Insecta;	Hym-gen-S273	CGaTGTtGGTTCACCGCTC	Hym-gen-A274	CRATGAAGAGCACCGCGAT	114	57..170
AY317195.1.884-Eukaryota;Opisthokonta;Holozoa;Metazoa;Animalia;Arthropoda;Hexapoda;Insecta;	Hym-gen-S273	CGaTGTtGGTTCAcCGCTC	Hym-gen-A274	cRATGAAGAGCACCGCGAT	114	647..760
AY621128.1.890-Eukaryota;Opisthokonta;Holozoa;Metazoa;Animalia;Arthropoda;Hexapoda;Insecta;	Hym-gen-S273	CGaTGTtGGTTCACCGCTC	Hym-gen-A274	CRatGAAGAGCACCGCGAT	116	57..172
AY317199.1.884-Eukaryota;Opisthokonta;Holozoa;Metazoa;Animalia;Arthropoda;Hexapoda;Insecta;	Hym-gen-S273	CGaTGTtGGTTCAcCGCTC	Hym-gen-A274	CRaTgAAGAGCACCGCGAT	114	647..760
AY621132.1.892-Eukaryota;Opisthokonta;Holozoa;Metazoa;Animalia;Arthropoda;Hexapoda;Insecta;	Hym-gen-S273	CGaTGttGGTTCACCGCTC	Hym-gen-A274	CRaTGAAGAGCACCGCGAT	118	57..174
AY317202.1.884-Eukaryota;Opisthokonta;Holozoa;Metazoa;Animalia;Arthropoda;Hexapoda;Insecta;	Hym-gen-S273	CGaTGTTGGTTCAcCGCTC	Hym-gen-A274	CRaTgAAGAGCACCGCGAT	114	647..760
AY621136.1.888-Eukaryota;Opisthokonta;Holozoa;Metazoa;Animalia;Arthropoda;Hexapoda;Insecta;	Hym-gen-S273	CGaTGTtGGTTCACCGCTC	Hym-gen-A274	CRaTGAAGAGCACCGCGAT	114	57..170
AY433942.1.654-Eukaryota;Opisthokonta;Holozoa;Metazoa;Animalia;Arthropoda;Hexapoda;Insecta;	Hym-gen-S273	CGATGTTGGTTCACCGCTC	Hym-gen-A274	CRATGAAGAGCACCgCGAT	115	97..211
AY621140.1.892-Eukaryota;Opisthokonta;Holozoa;Metazoa;Animalia;Arthropoda;Hexapoda;Insecta;	Hym-gen-S273	CGaTGTtGGTTCAcCGCTC	Hym-gen-A274	CRaTgAAGAGCACCGCGAT	118	57..174
AY521851.1.1834-Eukaryota;Opisthokonta;Holozoa;Metazoa;Animalia;Arthropoda;Hexapoda;Insecta;Neodiprion-sp.-BYU_ACHY028	Hym-gen-S273	CGaTGTtGGTTCACCGCTC	Hym-gen-A274	CRaTGAAGAGCACCGCGAT	115	633..747
AY621142.1.894-Eukaryota;Opisthokonta;Holozoa;Metazoa;Animalia;Arthropoda;Hexapoda;Insecta;	Hym-gen-S273	CGaTGTtGGTTCACCGCTC	Hym-gen-A274	CRaTGAAGAGCACCGCGAT	118	57..174
AY552250.1.765-Eukaryota;Opisthokonta;Holozoa;Metazoa;Animalia;Arthropoda;Hexapoda;Insecta;	Hym-gen-S273	CGaTGTtGGTTCAcCGCTC	Hym-gen-A274	CRaTGAAGAGCACCGCGAT	115	173..287
AY621146.1.890-Eukaryota;Opisthokonta;Holozoa;Metazoa;Animalia;Arthropoda;Hexapoda;Insecta;	Hym-gen-S273	CGaTGTtGGTTCACCGCTC	Hym-gen-A274	CRATGAAGAGCACCGCGAT	116	57..172
AY552254.1.768-Eukaryota;Opisthokonta;Holozoa;Metazoa;Animalia;Arthropoda;Hexapoda;Insecta;	Hym-gen-S273	CGaTGTtGGTTCAcCGCTC	Hym-gen-A274	CRATGAAGAGCACCGCGAT	118	173..290
AY621150.1.888-Eukaryota;Opisthokonta;Holozoa;Metazoa;Animalia;Arthropoda;Hexapoda;Insecta;	Hym-gen-S273	CGaTGTtGGTTCaCCGCTC	Hym-gen-A274	CRATgAAGAGCACCGCGAT	114	57..170
AY552258.1.768-Eukaryota;Opisthokonta;Holozoa;Metazoa;Animalia;Arthropoda;Hexapoda;Insecta;	Hym-gen-S273	CGaTGTtGGTTCAcCGCTC	Hym-gen-A274	CRATGAAGAGCACCGCGAT	118	173..290
AY703486.1.1849-Eukaryota;Opisthokonta;Holozoa;Metazoa;Animalia;Arthropoda;Hexapoda;Insecta;Mischocyttarus-flavitarsis	Hym-gen-S273	CgaTGTtGGTTCACCGCTC	Hym-gen-A274	CRATGAAGAGCACCGCGAT	112	656..767
AY552262.1.766-Eukaryota;Opisthokonta;Holozoa;Metazoa;Animalia;Arthropoda;Hexapoda;Insecta;	Hym-gen-S273	CGaTGTtGGTTCAcCGCTC	Hym-gen-A274	CRATgAAGAGCACCGCGAT	116	173..288
AY703490.1.1853-Eukaryota;Opisthokonta;Holozoa;Metazoa;Animalia;Arthropoda;Hexapoda;Insecta;	Hym-gen-S273	CgaTGTtGGTTCACCGCTC	Hym-gen-A274	CRaTgAAGAGCACCGCGAT	115	657..771
AY552266.1.774-Eukaryota;Opisthokonta;Holozoa;Metazoa;Animalia;Arthropoda;Hexapoda;Insecta;	Hym-gen-S273	CGaTGTtGGTTCAcCGCTC	Hym-gen-A274	CRATGAAgAGCACCGCGAT	124	173..296
AY552272.1.777-Eukaryota;Opisthokonta;Holozoa;Metazoa;Animalia;Arthropoda;Hexapoda;Insecta;	Hym-gen-S273	CGaTGTtGGTTCAcCGCTC	Hym-gen-A274	CRATGAAgAGCACCGCGAT	127	173..299
AY552276.1.777-Eukaryota;Opisthokonta;Holozoa;Metazoa;Animalia;Arthropoda;Hexapoda;Insecta;	Hym-gen-S273	CGaTGTtGGTTCAcCGCTC	Hym-gen-A274	CRATGAAgAGCACCGCGAT	127	173..299
AY552280.1.777-Eukaryota;Opisthokonta;Holozoa;Metazoa;Animalia;Arthropoda;Hexapoda;Insecta;	Hym-gen-S273	CGaTGTtGGTTCAcCGCTC	Hym-gen-A274	CRATGAAgAGCACCGCGAT	127	173..299
AY552282.1.778-Eukaryota;Opisthokonta;Holozoa;Metazoa;Animalia;Arthropoda;Hexapoda;Insecta;	Hym-gen-S273	CGaTGTtGGTTCAcCGCTC	Hym-gen-A274	CRATGAAgAGCACCGCGAT	128	173..300
AY552286.1.777-Eukaryota;Opisthokonta;Holozoa;Metazoa;Animalia;Arthropoda;Hexapoda;Insecta;	Hym-gen-S273	CGaTGTtGGTTCAcCGCTC	Hym-gen-A274	CRATGAAgAGCACCGCGAT	127	173..299
AY552290.1.777-Eukaryota;Opisthokonta;Holozoa;Metazoa;Animalia;Arthropoda;Hexapoda;Insecta;	Hym-gen-S273	CGaTGTtGGTTCAcCGCTC	Hym-gen-A274	CRATGAAgAGCACCGCGAT	127	173..299
AY552294.1.780-Eukaryota;Opisthokonta;Holozoa;Metazoa;Animalia;Arthropoda;Hexapoda;Insecta;	Hym-gen-S273	CGaTGTTGGTTCAcCGCTC	Hym-gen-A274	CRATGAAgAGCACCGCGAT	130	173..302
AY552298.1.778-Eukaryota;Opisthokonta;Holozoa;Metazoa;Animalia;Arthropoda;Hexapoda;Insecta;	Hym-gen-S273	CGaTGTtGGTTCAcCGCTC	Hym-gen-A274	CRATGAAgAGCACCGCGAT	128	173..300
AY552302.1.778-Eukaryota;Opisthokonta;Holozoa;Metazoa;Animalia;Arthropoda;Hexapoda;Insecta;	Hym-gen-S273	CGaTGTtGGTTCAcCGCTC	Hym-gen-A274	CRATGAAgAGCACCGCGAT	128	173..300
AY552304.1.778-Eukaryota;Opisthokonta;Holozoa;Metazoa;Animalia;Arthropoda;Hexapoda;Insecta;	Hym-gen-S273	CGaTGTtGGTTCAcCGCTC	Hym-gen-A274	CRATGAAgAGCACCGCGAT	128	173..300
AY552308.1.778-Eukaryota;Opisthokonta;Holozoa;Metazoa;Animalia;Arthropoda;Hexapoda;Insecta;	Hym-gen-S273	CGaTGTtGGTTCAcCGCTC	Hym-gen-A274	CRATGAAgAGCACCGCGAT	128	173..300
AY552312.1.778-Eukaryota;Opisthokonta;Holozoa;Metazoa;Animalia;Arthropoda;Hexapoda;Insecta;	Hym-gen-S273	CGaTGTTGGTTCAcCGCTC	Hym-gen-A274	CRATGAAgAGCACCGCGAT	128	173..300
AY552316.1.778-Eukaryota;Opisthokonta;Holozoa;Metazoa;Animalia;Arthropoda;Hexapoda;Insecta;	Hym-gen-S273	CGaTGTtGGTTCAcCGCTC	Hym-gen-A274	CRATGAAgAGCACCgcGAT	128	173..300
AY552320.1.778-Eukaryota;Opisthokonta;Holozoa;Metazoa;Animalia;Arthropoda;Hexapoda;Insecta;	Hym-gen-S273	CGaTGTtGGTTCAcCGCTC	Hym-gen-A274	CRATGAAgAGCACCGCGAT	128	173..300
AY621119.1.896-Eukaryota;Opisthokonta;Holozoa;Metazoa;Animalia;Arthropoda;Hexapoda;Insecta;	Hym-gen-S273	CGaTGTtGGTTCACCGCTC	Hym-gen-A274	CRaTgAAGAGCACCGCGAT	116	57..172
AY621122.1.888-Eukaryota;Opisthokonta;Holozoa;Metazoa;Animalia;Arthropoda;Hexapoda;Insecta;	Hym-gen-S273	CGaTGttGGTTCaCCGCTC	Hym-gen-A274	CRaTGAAGAGCACCGCGAT	114	57..170
AY621126.1.888-Eukaryota;Opisthokonta;Holozoa;Metazoa;Animalia;Arthropoda;Hexapoda;Insecta;	Hym-gen-S273	CGaTGTtGGTTCACCGCTC	Hym-gen-A274	CRaTGAAGAGCACCGCGAT	114	57..170
AY621130.1.891-Eukaryota;Opisthokonta;Holozoa;Metazoa;Animalia;Arthropoda;Hexapoda;Insecta;	Hym-gen-S273	CGaTGTtGGTTCACCGCTC	Hym-gen-A274	CRaTgAAGAGCACCGCGAT	117	57..173
AY621134.1.888-Eukaryota;Opisthokonta;Holozoa;Metazoa;Animalia;Arthropoda;Hexapoda;Insecta;	Hym-gen-S273	CGaTGTtGGTTCACCGCTC	Hym-gen-A274	CRaTgAAGAGCACCGCGAT	114	57..170
AY621138.1.896-Eukaryota;Opisthokonta;Holozoa;Metazoa;Animalia;Arthropoda;Hexapoda;Insecta;	Hym-gen-S273	CGaTGTtGGTTCACCGCTC	Hym-gen-A274	CRATgAAGAGCACCGCGAT	120	57..176
AY621144.1.892-Eukaryota;Opisthokonta;Holozoa;Metazoa;Animalia;Arthropoda;Hexapoda;Insecta;	Hym-gen-S273	CGaTGTtGGTTCACCGCTC	Hym-gen-A274	CRaTGAAGAGCACCGCGAT	116	57..172
AY621148.1.886-Eukaryota;Opisthokonta;Holozoa;Metazoa;Animalia;Arthropoda;Hexapoda;Insecta;	Hym-gen-S273	CGaTGTtGGTTCacCGCTC	Hym-gen-A274	CRaTgAAGAGCACCGCGAT	116	57..172
AY703484.1.1854-Eukaryota;Opisthokonta;Holozoa;Metazoa;Animalia;Arthropoda;Hexapoda;Insecta;	Hym-gen-S273	CgaTGTtGGTTCACCGCTC	Hym-gen-A274	CRaTGAAGAGCACCGCGAT	114	658..771
AY703488.1.1851-Eukaryota;Opisthokonta;Holozoa;Metazoa;Animalia;Arthropoda;Hexapoda;Insecta;Hypoponera-opacior	Hym-gen-S273	CgaTGTtGGTTCACCGCTC	Hym-gen-A274	CRaTgAAGAGCACCGCGAT	114	656..769
AY859613.1.1871-Eukaryota;Opisthokonta;Holozoa;Metazoa;Animalia;Arthropoda;Hexapoda;Insecta;Vespula-pensylvanica-(western-yellowjacket)	Hym-gen-S273	CgaTGTtGGTTCACCGCTC	Hym-gen-A274	CRaTGAAGAGCACCGCGAT	112	657..768
AY878083.1.949-Eukaryota;Opisthokonta;Holozoa;Metazoa;Animalia;Arthropoda;Hexapoda;Insecta;	Hym-gen-S273	CGaTGTtGGTTCAcCGCTC	Hym-gen-A274	CRaTGAAGAGCACCGCGAT	114	635..748
AY878087.1.950-Eukaryota;Opisthokonta;Holozoa;Metazoa;Animalia;Arthropoda;Hexapoda;Insecta;	Hym-gen-S273	CGaTGTtGGTTCAcCGCTC	Hym-gen-A274	CRaTGAAGAGCACCGCGAT	115	635..749
AY878093.1.949-Eukaryota;Opisthokonta;Holozoa;Metazoa;Animalia;Arthropoda;Hexapoda;Insecta;	Hym-gen-S273	CGaTGTtGGTTCAcCGCTC	Hym-gen-A274	CRaTGAAGAGCACCGCGAT	114	635..748
AY878097.1.948-Eukaryota;Opisthokonta;Holozoa;Metazoa;Animalia;Arthropoda;Hexapoda;Insecta;	Hym-gen-S273	CGaTGTtGGTTCAcCGCTC	Hym-gen-A274	CRATGAAGAGCACCGCGAT	113	635..747
AY918966.1.564-Eukaryota;Opisthokonta;Holozoa;Metazoa;Animalia;Arthropoda;Hexapoda;Insecta;	Hym-gen-S273	CGaTGTtGGTTCAcCGCTC	Hym-gen-A274	CRaTgAAGAGCACCGCGAT	113	261..373
AY918970.1.562-Eukaryota;Opisthokonta;Holozoa;Metazoa;Animalia;Arthropoda;Hexapoda;Insecta;	Hym-gen-S273	CgaTGTtGGTTCAcCGCTC	Hym-gen-A274	CRaTgAAGAGCACCGCGAT	114	231..344
AY918974.1.569-Eukaryota;Opisthokonta;Holozoa;Metazoa;Animalia;Arthropoda;Hexapoda;Insecta;	Hym-gen-S273	CgatGTtGGTTCACCGCTC	Hym-gen-A274	CRATGAAGAGCACCGCGAT	118	247..364
AY918976.1.581-Eukaryota;Opisthokonta;Holozoa;Metazoa;Animalia;Arthropoda;Hexapoda;Insecta;	Hym-gen-S273	CgaTGTtGGTTCAcCGCTC	Hym-gen-A274	CRaTgAAGAGCACCGCGAT	114	249..362
AY918980.1.569-Eukaryota;Opisthokonta;Holozoa;Metazoa;Animalia;Arthropoda;Hexapoda;Insecta;	Hym-gen-S273	CGaTGTtGGTTCACCGCTC	Hym-gen-A274	CRaTGAAGAGCACCGCGAT	115	262..376
AY918984.1.547-Eukaryota;Opisthokonta;Holozoa;Metazoa;Animalia;Arthropoda;Hexapoda;Insecta;	Hym-gen-S273	CGaTGTtGGTTCAcCGCTC	Hym-gen-A274	CRaTGAAGAGCACCGcGAT	114	256..369
AY918988.1.584-Eukaryota;Opisthokonta;Holozoa;Metazoa;Animalia;Arthropoda;Hexapoda;Insecta;	Hym-gen-S273	CGaTGTtGGTTCACCGCTC	Hym-gen-A274	CRaTgAAGAGCACCGCGAT	141	258..398
AY918992.1.551-Eukaryota;Opisthokonta;Holozoa;Metazoa;Animalia;Arthropoda;Hexapoda;Insecta;	Hym-gen-S273	CgaTGTtGGTtCACCGCTC	Hym-gen-A274	CRaTGAAGAGCACCGCGAT	110	260..369
AY918996.1.557-Eukaryota;Opisthokonta;Holozoa;Metazoa;Animalia;Arthropoda;Hexapoda;Insecta;	Hym-gen-S273	CGaTGTtGGTTCAcCGCTC	Hym-gen-A274	CRaTGAAGAGCACCGCGAT	116	257..372
AY918999.1.560-Eukaryota;Opisthokonta;Holozoa;Metazoa;Animalia;Arthropoda;Hexapoda;Insecta;	Hym-gen-S273	CGaTGTtGGTTCACCGCTC	Hym-gen-A274	CRATGAAGAGCACCGCGAT	116	257..372
AY919003.1.485-Eukaryota;Opisthokonta;Holozoa;Metazoa;Animalia;Arthropoda;Hexapoda;Insecta;	Hym-gen-S273	CGaTGTtGGTTCAcCGCTC	Hym-gen-A274	CRATGAAGAGCACCGCGAT	114	233..346
AY919007.1.571-Eukaryota;Opisthokonta;Holozoa;Metazoa;Animalia;Arthropoda;Hexapoda;Insecta;	Hym-gen-S273	CGaTGTtGGTTCACCGCTC	Hym-gen-A274	CRaTgAAGAGCACCGCGAT	120	260..379
AY919015.1.494-Eukaryota;Opisthokonta;Holozoa;Metazoa;Animalia;Arthropoda;Hexapoda;Insecta;	Hym-gen-S273	CGATGTTGGTTCACCGCTC	Hym-gen-A274	CRATGAAGAGCACCGCGAT	115	245..359
AY919021.1.531-Eukaryota;Opisthokonta;Holozoa;Metazoa;Animalia;Arthropoda;Hexapoda;Insecta;	Hym-gen-S273	CGaTGTtGGTTCacCGCTC	Hym-gen-A274	CRaTgAAGAGCACCGCGAT	115	198..312
AY919025.1.563-Eukaryota;Opisthokonta;Holozoa;Metazoa;Animalia;Arthropoda;Hexapoda;Insecta;	Hym-gen-S273	CGaTGTtGGTTCAcCGCTC	Hym-gen-A274	CRATGAAGAGCACCGCGAT	116	258..373
AY919029.1.524-Eukaryota;Opisthokonta;Holozoa;Metazoa;Animalia;Arthropoda;Hexapoda;Insecta;	Hym-gen-S273	CGaTGTtGGTTCAcCGCTC	Hym-gen-A274	CRATgAAGAGCACCGCGAT	114	220..333
AY919033.1.537-Eukaryota;Opisthokonta;Holozoa;Metazoa;Animalia;Arthropoda;Hexapoda;Insecta;	Hym-gen-S273	CGaTGTtGGTTCAcCGCTC	Hym-gen-A274	CRATGAAGAGCACCGCGAT	113	236..348
AY919037.1.538-Eukaryota;Opisthokonta;Holozoa;Metazoa;Animalia;Arthropoda;Hexapoda;Insecta;	Hym-gen-S273	CGaTGttGGTTCAcCGCTC	Hym-gen-A274	CRATgAAGAGCACCGCGAT	114	226..339
AY920271.1.1332-Eukaryota;Opisthokonta;Holozoa;Metazoa;Animalia;Arthropoda;Hexapoda;Insecta;Streblocera-janus	Hym-gen-S273	CGaTGTtGGTTCACCGCTC	Hym-gen-A274	CRATGAAGAGCACCGCGAT	120	632..751
AY940317.1.767-Eukaryota;Opisthokonta;Holozoa;Metazoa;Animalia;Arthropoda;Hexapoda;Insecta;	Hym-gen-S273	CGaTGTtGGTTCAcCGCTC	Hym-gen-A274	CRATgAAGAGCACCGCGAT	113	174..286
AY940322.1.768-Eukaryota;Opisthokonta;Holozoa;Metazoa;Animalia;Arthropoda;Hexapoda;Insecta;	Hym-gen-S273	CGaTGTtGGTTCAcCGCTC	Hym-gen-A274	CRATGAAGAGCACCGCGAT	114	174..287
AY940327.1.768-Eukaryota;Opisthokonta;Holozoa;Metazoa;Animalia;Arthropoda;Hexapoda;Insecta;	Hym-gen-S273	CGaTGTtGGTTCAcCGCTC	Hym-gen-A274	CRATGAAGAGCACCGCGAT	114	174..287
AY940332.1.767-Eukaryota;Opisthokonta;Holozoa;Metazoa;Animalia;Arthropoda;Hexapoda;Insecta;	Hym-gen-S273	CGaTGTtGGTTCAcCGCTC	Hym-gen-A274	CRATGAAGAGCACCGCGAT	113	174..286
AY940336.1.768-Eukaryota;Opisthokonta;Holozoa;Metazoa;Animalia;Arthropoda;Hexapoda;Insecta;	Hym-gen-S273	CGaTGTtGGTTCAcCGCTC	Hym-gen-A274	CRATGAAGAGCACCGCGAT	114	174..287
AY940341.1.768-Eukaryota;Opisthokonta;Holozoa;Metazoa;Animalia;Arthropoda;Hexapoda;Insecta;	Hym-gen-S273	CGaTGTtGGTTCAcCGCTC	Hym-gen-A274	CRATGAAGAGCACCGCGAT	114	174..287
AY940345.1.786-Eukaryota;Opisthokonta;Holozoa;Metazoa;Animalia;Arthropoda;Hexapoda;Insecta;	Hym-gen-S273	CGaTGTtGGTTCAcCGCTC	Hym-gen-A274	CRATGAAGAGCACCGCGAT	132	174..305
AY940349.1.769-Eukaryota;Opisthokonta;Holozoa;Metazoa;Animalia;Arthropoda;Hexapoda;Insecta;	Hym-gen-S273	CGaTGTtGGTTCAcCGCTC	Hym-gen-A274	CRATGAAGAgCAcCgcGAT	114	174..287
AY940353.1.768-Eukaryota;Opisthokonta;Holozoa;Metazoa;Animalia;Arthropoda;Hexapoda;Insecta;	Hym-gen-S273	CGaTGTtGGTTCAcCGCTC	Hym-gen-A274	CRATGAAGAGCACCGCGAT	114	174..287
AY940357.1.768-Eukaryota;Opisthokonta;Holozoa;Metazoa;Animalia;Arthropoda;Hexapoda;Insecta;	Hym-gen-S273	CGaTGTtGGTTCAcCGCTC	Hym-gen-A274	CRATGAAGAGCACCGCGAT	114	174..287
AY940362.1.770-Eukaryota;Opisthokonta;Holozoa;Metazoa;Animalia;Arthropoda;Hexapoda;Insecta;	Hym-gen-S273	CGaTGTtGGTTCAcCGCTC	Hym-gen-A274	CRATgAAGAGCACCGCGAT	116	174..289
AY940367.1.771-Eukaryota;Opisthokonta;Holozoa;Metazoa;Animalia;Arthropoda;Hexapoda;Insecta;	Hym-gen-S273	CGaTGTtGGTTCAcCGCTC	Hym-gen-A274	CRATgAAGAGCACCGCGAT	118	174..291
AY940371.1.771-Eukaryota;Opisthokonta;Holozoa;Metazoa;Animalia;Arthropoda;Hexapoda;Insecta;	Hym-gen-S273	CGaTGTtGGTTCAcCGCTC	Hym-gen-A274	CRATgAAGAGCACCGCGAT	116	174..289
AY773344.1.1850-Eukaryota;Opisthokonta;Holozoa;Metazoa;Animalia;Arthropoda;Hexapoda;Insecta;Melipona-quinquefasciata	Hym-gen-S273	CgaTGTtGGTTCACCGCTC	Hym-gen-A274	CRaTGAAGAGCACCGCGAT	114	638..751
AY773343.1.1852-Eukaryota;Opisthokonta;Holozoa;Metazoa;Animalia;Arthropoda;Hexapoda;Insecta;Melipona-subnitida	Hym-gen-S273	CgaTGTtGGTTCACCGCTC	Hym-gen-A274	CRaTGAAGAGCACCGCGAT	114	639..752
AY867436.1.1851-Eukaryota;Opisthokonta;Holozoa;Metazoa;Animalia;Arthropoda;Hexapoda;Insecta;	Hym-gen-S273	CgaTGTtGGTTCACCGCTC	Hym-gen-A274	CRaTgAAGAGCACCGCGAT	115	655..769
AY867437.1.1855-Eukaryota;Opisthokonta;Holozoa;Metazoa;Animalia;Arthropoda;Hexapoda;Insecta;Platythyrea-mocquerysi	Hym-gen-S273	CgaTGTtGGTTCACCGCTC	Hym-gen-A274	CRaTgAAGAGCACCGCGAT	118	656..773
AY878082.1.949-Eukaryota;Opisthokonta;Holozoa;Metazoa;Animalia;Arthropoda;Hexapoda;Insecta;	Hym-gen-S273	CGaTGTtGGTTCAcCGCTC	Hym-gen-A274	CRaTgAAGAGCACCGCGAT	114	635..748
AY878086.1.950-Eukaryota;Opisthokonta;Holozoa;Metazoa;Animalia;Arthropoda;Hexapoda;Insecta;	Hym-gen-S273	CGaTGTtGGTTCAcCGCTC	Hym-gen-A274	CRaTgAAGAGCACCGCGAT	115	635..749
AY878092.1.949-Eukaryota;Opisthokonta;Holozoa;Metazoa;Animalia;Arthropoda;Hexapoda;Insecta;	Hym-gen-S273	CGaTGTtGGTTCAcCGCTC	Hym-gen-A274	CRaTgAAGAGCACCGCGAT	114	635..748
AY878080.1.949-Eukaryota;Opisthokonta;Holozoa;Metazoa;Animalia;Arthropoda;Hexapoda;Insecta;	Hym-gen-S273	CGaTGTtGGTTCAcCGCTC	Hym-gen-A274	CRATGAAGAGCACCGCGAT	114	635..748
AY878096.1.948-Eukaryota;Opisthokonta;Holozoa;Metazoa;Animalia;Arthropoda;Hexapoda;Insecta;	Hym-gen-S273	CGaTGTtGGTTCAcCGCTC	Hym-gen-A274	CRATGAAGAGCACCGCGAT	113	635..747
AY878081.1.950-Eukaryota;Opisthokonta;Holozoa;Metazoa;Animalia;Arthropoda;Hexapoda;Insecta;	Hym-gen-S273	CGaTGTtGGTTCAcCGCTC	Hym-gen-A274	CRaTgAAGAGCACCGCGAT	114	636..749
AY878084.1.931-Eukaryota;Opisthokonta;Holozoa;Metazoa;Animalia;Arthropoda;Hexapoda;Insecta;	Hym-gen-S273	CGaTGTtGGTTCAcCGCTC	Hym-gen-A274	CRaTGAAGAGCACCGCGAT	115	616..730
AY918965.1.532-Eukaryota;Opisthokonta;Holozoa;Metazoa;Animalia;Arthropoda;Hexapoda;Insecta;	Hym-gen-S273	CGaTGTtGGTTCACCGCTC	Hym-gen-A274	CRATGAAGAGCACCGCGAT	116	260..375
AY878085.1.949-Eukaryota;Opisthokonta;Holozoa;Metazoa;Animalia;Arthropoda;Hexapoda;Insecta;	Hym-gen-S273	CGaTGTtGGTTCAcCGCTC	Hym-gen-A274	CRaTGAAGAGCACCGCGAT	115	635..749
AY878088.1.950-Eukaryota;Opisthokonta;Holozoa;Metazoa;Animalia;Arthropoda;Hexapoda;Insecta;	Hym-gen-S273	CGaTGTtGGTTCAcCGCTC	Hym-gen-A274	CRaTGAAGAGCACCGCGAT	115	635..749
AY918969.1.567-Eukaryota;Opisthokonta;Holozoa;Metazoa;Animalia;Arthropoda;Hexapoda;Insecta;	Hym-gen-S273	CgaTGTtGGTTCAcCGCTC	Hym-gen-A274	CRaTgAAGAGCACCGCGAT	114	260..373
AY878089.1.931-Eukaryota;Opisthokonta;Holozoa;Metazoa;Animalia;Arthropoda;Hexapoda;Insecta;	Hym-gen-S273	CGaTGTtGGTTCAcCGCTC	Hym-gen-A274	CRaTGAAGAGCACCGCGAT	115	616..730
AY878090.1.949-Eukaryota;Opisthokonta;Holozoa;Metazoa;Animalia;Arthropoda;Hexapoda;Insecta;	Hym-gen-S273	CGaTGTtGGTTCAcCGCTC	Hym-gen-A274	CRaTGAAGAGCACCGCGAT	115	634..748
AY878091.1.950-Eukaryota;Opisthokonta;Holozoa;Metazoa;Animalia;Arthropoda;Hexapoda;Insecta;	Hym-gen-S273	CGaTGTtGGTTCAcCGCTC	Hym-gen-A274	CRaTgAAGAGCACCGCGAT	115	635..749
AY878094.1.931-Eukaryota;Opisthokonta;Holozoa;Metazoa;Animalia;Arthropoda;Hexapoda;Insecta;	Hym-gen-S273	CGaTGTtGGTTCAcCGCTC	Hym-gen-A274	CRaTGAAGAGCACCGCGAT	115	616..730
AY878095.1.949-Eukaryota;Opisthokonta;Holozoa;Metazoa;Animalia;Arthropoda;Hexapoda;Insecta;	Hym-gen-S273	CGaTGTtGGTTCAcCGCTC	Hym-gen-A274	CRATGAAGAGCACCGCGAT	114	635..748
AY878098.1.948-Eukaryota;Opisthokonta;Holozoa;Metazoa;Animalia;Arthropoda;Hexapoda;Insecta;	Hym-gen-S273	CGaTGTtGGTTCAcCGCTC	Hym-gen-A274	CRaTGAAGAGCACCGCGAT	113	635..747
AY918983.1.494-Eukaryota;Opisthokonta;Holozoa;Metazoa;Animalia;Arthropoda;Hexapoda;Insecta;	Hym-gen-S273	CGaTGTtGGTTCAcCGCTC	Hym-gen-A274	CRATGAAGAGCACCGCGAT	116	246..361
AY918967.1.564-Eukaryota;Opisthokonta;Holozoa;Metazoa;Animalia;Arthropoda;Hexapoda;Insecta;	Hym-gen-S273	CGaTGTtGGTTCaCCGCTC	Hym-gen-A274	CRATGAAGAGCACCGCGAT	114	247..360
AY918987.1.549-Eukaryota;Opisthokonta;Holozoa;Metazoa;Animalia;Arthropoda;Hexapoda;Insecta;	Hym-gen-S273	CGaTGTtGGTTCAcCGCTC	Hym-gen-A274	CRaTgAAGAGCACCGCGAT	114	230..343
AY918968.1.506-Eukaryota;Opisthokonta;Holozoa;Metazoa;Animalia;Arthropoda;Hexapoda;Insecta;	Hym-gen-S273	CGaTGTtGGTTCaCCGCTC	Hym-gen-A274	CRATgAAGAGCACCGCGAT	114	205..318
AY918971.1.481-Eukaryota;Opisthokonta;Holozoa;Metazoa;Animalia;Arthropoda;Hexapoda;Insecta;	Hym-gen-S273	CGaTGTtGGTTCACcGCTC	Hym-gen-A274	CRATgAAGAGCACCGCGAT	116	255..370
AY918991.1.629-Eukaryota;Opisthokonta;Holozoa;Metazoa;Animalia;Arthropoda;Hexapoda;Insecta;	Hym-gen-S273	CGaTGTtGGTTCACCGCTC	Hym-gen-A274	CRaTgAAGAGCACCGCGAT	135	270..404
AY918975.1.476-Eukaryota;Opisthokonta;Holozoa;Metazoa;Animalia;Arthropoda;Hexapoda;Insecta;	Hym-gen-S273	CgaTGTTGGTTCACCGCTC	Hym-gen-A274	CRATGAAGAGCACCGCGAT	116	214..329
AY918978.1.603-Eukaryota;Opisthokonta;Holozoa;Metazoa;Animalia;Arthropoda;Hexapoda;Insecta;	Hym-gen-S273	CGaTGTtGGTTCACCGCTC	Hym-gen-A274	CRaTGAAGAGCACCGCGAT	124	260..383
AY918977.1.445-Eukaryota;Opisthokonta;Holozoa;Metazoa;Animalia;Arthropoda;Hexapoda;Insecta;	Hym-gen-S273	CGaTGTtGGTTCACCGCTC	Hym-gen-A274	CRaTGAAGAGCACCGCGAT	124	191..314
AY918998.1.540-Eukaryota;Opisthokonta;Holozoa;Metazoa;Animalia;Arthropoda;Hexapoda;Insecta;	Hym-gen-S273	CGaTGTtGGTTCAcCGCTC	Hym-gen-A274	CRATGAAGAGCACCGCGAT	118	256..373
AY918982.1.544-Eukaryota;Opisthokonta;Holozoa;Metazoa;Animalia;Arthropoda;Hexapoda;Insecta;	Hym-gen-S273	CgaTGTTGGTTCACCGCTC	Hym-gen-A274	CRATGAAGAGCACCGCGAT	116	262..377
AY918981.1.531-Eukaryota;Opisthokonta;Holozoa;Metazoa;Animalia;Arthropoda;Hexapoda;Insecta;	Hym-gen-S273	CGaTGTtGGTTCAcCGCTC	Hym-gen-A274	CRATGAAGAGCACCGCGAT	113	247..359
AY919002.1.514-Eukaryota;Opisthokonta;Holozoa;Metazoa;Animalia;Arthropoda;Hexapoda;Insecta;	Hym-gen-S273	CGaTGttGGTTCaCCGCTC	Hym-gen-A274	CRaTgAAGAGCACCGCGAT	116	235..350
AY918986.1.592-Eukaryota;Opisthokonta;Holozoa;Metazoa;Animalia;Arthropoda;Hexapoda;Insecta;	Hym-gen-S273	CGaTGTtGGTTCAcCGCTC	Hym-gen-A274	CRATgAAGAGCACCGCGAT	119	263..381
AY919006.1.484-Eukaryota;Opisthokonta;Holozoa;Metazoa;Animalia;Arthropoda;Hexapoda;Insecta;	Hym-gen-S273	CGaTGTtGGTTCAcCGCTC	Hym-gen-A274	CRATgAAGAGCACCGCGAT	114	249..362
AY918990.1.571-Eukaryota;Opisthokonta;Holozoa;Metazoa;Animalia;Arthropoda;Hexapoda;Insecta;	Hym-gen-S273	CGaTGTtGGTTCACCGCTC	Hym-gen-A274	CRaTgAAGAGCACCGCGAT	119	247..365
AY918989.1.603-Eukaryota;Opisthokonta;Holozoa;Metazoa;Animalia;Arthropoda;Hexapoda;Insecta;	Hym-gen-S273	CGaTGTtGGTTCACCGCTC	Hym-gen-A274	CRaTgAAGAGCACCGCGAT	127	268..394
AY918993.1.509-Eukaryota;Opisthokonta;Holozoa;Metazoa;Animalia;Arthropoda;Hexapoda;Insecta;	Hym-gen-S273	CGaTGTtGGTTCAcCGCTC	Hym-gen-A274	CRATGAAGAGCACCGCGAT	114	229..342
AY919014.1.585-Eukaryota;Opisthokonta;Holozoa;Metazoa;Animalia;Arthropoda;Hexapoda;Insecta;	Hym-gen-S273	CGaTGTtGGTTCACCGCTC	Hym-gen-A274	CRATGAAGAGCACCGCGAT	120	262..381
AY918997.1.538-Eukaryota;Opisthokonta;Holozoa;Metazoa;Animalia;Arthropoda;Hexapoda;Insecta;	Hym-gen-S273	CGaTGTtGGTTCAcCGCTC	Hym-gen-A274	CRaTGAAGAGCACCGCGAT	116	234..349
AY919018.1.572-Eukaryota;Opisthokonta;Holozoa;Metazoa;Animalia;Arthropoda;Hexapoda;Insecta;	Hym-gen-S273	CgaTGTtGGTTCACCGCTC	Hym-gen-A274	CRaTGAAGAGCACCGCGAT	112	259..370
AY919005.1.556-Eukaryota;Opisthokonta;Holozoa;Metazoa;Animalia;Arthropoda;Hexapoda;Insecta;	Hym-gen-S273	CGaTGTtGGTTCAcCGCTC	Hym-gen-A274	CRATgAAGAGCACCGCGAT	118	263..380
AY919000.1.635-Eukaryota;Opisthokonta;Holozoa;Metazoa;Animalia;Arthropoda;Hexapoda;Insecta;	Hym-gen-S273	CgaTGTtGGTTCACCGCTC	Hym-gen-A274	CRATGAAGAGCACCGCGAT	112	290..401
AY919009.1.435-Eukaryota;Opisthokonta;Holozoa;Metazoa;Animalia;Arthropoda;Hexapoda;Insecta;	Hym-gen-S273	CGaTGttGGTTCACCGCTC	Hym-gen-A274	CRATGAAGAGCACCGCGAT	120	217..336
AY919004.1.589-Eukaryota;Opisthokonta;Holozoa;Metazoa;Animalia;Arthropoda;Hexapoda;Insecta;	Hym-gen-S273	CGaTGTtGGTtCAcCGCTC	Hym-gen-A274	CRATGAAGAGCACCGCGAT	116	255..370
AY919024.1.601-Eukaryota;Opisthokonta;Holozoa;Metazoa;Animalia;Arthropoda;Hexapoda;Insecta;	Hym-gen-S273	CGaTGTtGGTTCACcGCTC	Hym-gen-A274	CRATgAAGAGCACCGCGAT	116	262..377
AY919013.1.546-Eukaryota;Opisthokonta;Holozoa;Metazoa;Animalia;Arthropoda;Hexapoda;Insecta;	Hym-gen-S273	CGaTGTtGGTTCACCGCTC	Hym-gen-A274	CRATGAAGAGCACCGCGAT	120	235..354
AY919008.1.557-Eukaryota;Opisthokonta;Holozoa;Metazoa;Animalia;Arthropoda;Hexapoda;Insecta;	Hym-gen-S273	CGaTGTtGGTTCACCGCTC	Hym-gen-A274	CRaTGAAGAGCACCGCGAT	124	228..351
AY919028.1.555-Eukaryota;Opisthokonta;Holozoa;Metazoa;Animalia;Arthropoda;Hexapoda;Insecta;	Hym-gen-S273	CGaTGTtGGTTCACCGCTC	Hym-gen-A274	CRaTGAAGAGcACCGCgAT	151	231..381
AY919017.1.528-Eukaryota;Opisthokonta;Holozoa;Metazoa;Animalia;Arthropoda;Hexapoda;Insecta;	Hym-gen-S273	CGATGTTGGTTCACCGCTC	Hym-gen-A274	CRaTgAAGAGCACCGCGAT	113	213..325
AY919012.1.499-Eukaryota;Opisthokonta;Holozoa;Metazoa;Animalia;Arthropoda;Hexapoda;Insecta;	Hym-gen-S273	CGaTGTtGGTTCACCGCTC	Hym-gen-A274	CRaTgAAGAGCACCGCGAT	120	255..374
AY919032.1.535-Eukaryota;Opisthokonta;Holozoa;Metazoa;Animalia;Arthropoda;Hexapoda;Insecta;	Hym-gen-S273	CGaTGTTGGTTCAcCGCTC	Hym-gen-A274	CRaTGAAGAGCACCGCGAT	143	226..368
AY919019.1.563-Eukaryota;Opisthokonta;Holozoa;Metazoa;Animalia;Arthropoda;Hexapoda;Insecta;	Hym-gen-S273	CGaTGTtGGTTCAcCGCTC	Hym-gen-A274	CRATGAAGAGCACCGCGAT	132	245..376
AY919016.1.551-Eukaryota;Opisthokonta;Holozoa;Metazoa;Animalia;Arthropoda;Hexapoda;Insecta;	Hym-gen-S273	CGATGTTGGTTCACCGCTC	Hym-gen-A274	CRATGAAGAGCACCgCGAT	115	234..348
AY919023.1.564-Eukaryota;Opisthokonta;Holozoa;Metazoa;Animalia;Arthropoda;Hexapoda;Insecta;	Hym-gen-S273	CGaTGTtGGTTCacCGCTC	Hym-gen-A274	CRaTgAAGAGCACCGCGAT	116	247..362
AY919040.1.516-Eukaryota;Opisthokonta;Holozoa;Metazoa;Animalia;Arthropoda;Hexapoda;Insecta;	Hym-gen-S273	CgaTGTTGGTTCACCGCTC	Hym-gen-A274	CRATGAAGAGCACCGCGAT	116	233..348
AY919027.1.559-Eukaryota;Opisthokonta;Holozoa;Metazoa;Animalia;Arthropoda;Hexapoda;Insecta;	Hym-gen-S273	CGaTGTTGGTTCAcCGCTC	Hym-gen-A274	CRaTGAAGAGCACCGCGAT	143	241..383
AY919026.1.542-Eukaryota;Opisthokonta;Holozoa;Metazoa;Animalia;Arthropoda;Hexapoda;Insecta;	Hym-gen-S273	CGaTGTtGGTTCACCGCTC	Hym-gen-A274	CRaTgAAGAGCACCGCGAT	117	237..353
AY920270.1.1332-Eukaryota;Opisthokonta;Holozoa;Metazoa;Animalia;Arthropoda;Hexapoda;Insecta;Bassus-sp.-CXX-2004	Hym-gen-S273	CgaTGTtGGTTCACCGCTC	Hym-gen-A274	CRATgAAGAGCACCGCGAT	121	634..754
AY920274.1.1318-Eukaryota;Opisthokonta;Holozoa;Metazoa;Animalia;Arthropoda;Hexapoda;Insecta;Macrocentrus-melanogaster	Hym-gen-S273	CGaTGTtGGTTCACCGCTC	Hym-gen-A274	CRATgAAGAGCACCGCGAT	120	630..749
AY919035.1.518-Eukaryota;Opisthokonta;Holozoa;Metazoa;Animalia;Arthropoda;Hexapoda;Insecta;	Hym-gen-S273	CGaTGTtGGTTCAcCGCTC	Hym-gen-A274	CRATGAAGAGCACCGCGAT	114	240..353
AY937226.1.1289-Eukaryota;Opisthokonta;Holozoa;Metazoa;Animalia;Arthropoda;Hexapoda;Insecta;Xynobius-sp.-CXX-2004	Hym-gen-S273	CGaTGTtGGTTCACCGCTC	Hym-gen-A274	CRATGAAGAGCACCGCGAT	120	602..721
AY919039.1.575-Eukaryota;Opisthokonta;Holozoa;Metazoa;Animalia;Arthropoda;Hexapoda;Insecta;	Hym-gen-S273	CgaTGTtGGTtCACCGCTC	Hym-gen-A274	CRaTGAAGAGCACCGCGAT	109	244..352
AY940321.1.773-Eukaryota;Opisthokonta;Holozoa;Metazoa;Animalia;Arthropoda;Hexapoda;Insecta;	Hym-gen-S273	CGaTGTtGGTTCAcCGCTC	Hym-gen-A274	CRATGAAGAGCACCGCGAT	120	173..292
AY919042.1.548-Eukaryota;Opisthokonta;Holozoa;Metazoa;Animalia;Arthropoda;Hexapoda;Insecta;	Hym-gen-S273	CgaTGTTGGTTCACCGCTC	Hym-gen-A274	CRATGAAGAGCACCGCGAT	116	229..344
AY940326.1.770-Eukaryota;Opisthokonta;Holozoa;Metazoa;Animalia;Arthropoda;Hexapoda;Insecta;	Hym-gen-S273	CGaTGTtGGTTCAcCGCTC	Hym-gen-A274	CRATGAAGAGCACCGCGAT	116	174..289
AY920273.1.1335-Eukaryota;Opisthokonta;Holozoa;Metazoa;Animalia;Arthropoda;Hexapoda;Insecta;Zele-deceptor	Hym-gen-S273	CGaTGTtGGTTCACCGCTC	Hym-gen-A274	CRATGAAGAGCACCGCGAT	122	633..754
AY920272.1.1341-Eukaryota;Opisthokonta;Holozoa;Metazoa;Animalia;Arthropoda;Hexapoda;Insecta;Charmon-rufithorax	Hym-gen-S273	CGaTGTtGGTtCACCGCTC	Hym-gen-A274	CRaTgAAGAGCACCGCGAT	122	638..759
AY940331.1.772-Eukaryota;Opisthokonta;Holozoa;Metazoa;Animalia;Arthropoda;Hexapoda;Insecta;	Hym-gen-S273	CGaTGttGGTTCAcCGCTC	Hym-gen-A274	CRaTgAAGAGCACCGCGAT	118	174..291
AY920277.1.1253-Eukaryota;Opisthokonta;Holozoa;Metazoa;Animalia;Arthropoda;Hexapoda;Insecta;	Hym-gen-S273	CGaTGTtGGTTCACCGCTC	Hym-gen-A274	CRATGAAGAGCACCGCGAT	122	567..688
AY940335.1.768-Eukaryota;Opisthokonta;Holozoa;Metazoa;Animalia;Arthropoda;Hexapoda;Insecta;	Hym-gen-S273	CGaTGTtGGTTCAcCGCTC	Hym-gen-A274	CRATgAAGAGCACCGCGAT	114	174..287
AY940319.1.770-Eukaryota;Opisthokonta;Holozoa;Metazoa;Animalia;Arthropoda;Hexapoda;Insecta;	Hym-gen-S273	CGaTGTtGGTTCAcCGCTC	Hym-gen-A274	CRATGAAGAGCACCGCGAT	116	174..289
AY940318.1.768-Eukaryota;Opisthokonta;Holozoa;Metazoa;Animalia;Arthropoda;Hexapoda;Insecta;	Hym-gen-S273	CGaTGTtGGTTCAcCGCTC	Hym-gen-A274	CRATGAAGAGCACCGCGAT	114	174..287
AY940340.1.514-Eukaryota;Opisthokonta;Holozoa;Metazoa;Animalia;Arthropoda;Hexapoda;Insecta;	Hym-gen-S273	CGaTGTtGGTTCAcCGCTC	Hym-gen-A274	CRATGAAGAGCACCGCGAT	114	174..287
AY940324.1.772-Eukaryota;Opisthokonta;Holozoa;Metazoa;Animalia;Arthropoda;Hexapoda;Insecta;	Hym-gen-S273	CGaTGTtGGTTCAcCGCTC	Hym-gen-A274	CRATGAAGAGCACCGCGAT	118	174..291
AY940323.1.768-Eukaryota;Opisthokonta;Holozoa;Metazoa;Animalia;Arthropoda;Hexapoda;Insecta;	Hym-gen-S273	CGaTGTtGGTTCAcCGCTC	Hym-gen-A274	CRATgAAGAGCACCGCGAT	114	174..287
AY940344.1.786-Eukaryota;Opisthokonta;Holozoa;Metazoa;Animalia;Arthropoda;Hexapoda;Insecta;	Hym-gen-S273	CGaTGTtGGTTCAcCGCTC	Hym-gen-A274	CRATGAAGAGCACCGCGAT	132	174..305
AY940330.1.768-Eukaryota;Opisthokonta;Holozoa;Metazoa;Animalia;Arthropoda;Hexapoda;Insecta;	Hym-gen-S273	CGaTGTtGGTTCAcCGCTC	Hym-gen-A274	CRaTgAAGAGCACCGCGAT	115	174..288
AY940328.1.771-Eukaryota;Opisthokonta;Holozoa;Metazoa;Animalia;Arthropoda;Hexapoda;Insecta;	Hym-gen-S273	CGaTGTtGGTTCAcCGCTC	Hym-gen-A274	CRATgAAGAGCACCGCGAT	117	174..290
AY940348.1.768-Eukaryota;Opisthokonta;Holozoa;Metazoa;Animalia;Arthropoda;Hexapoda;Insecta;	Hym-gen-S273	CGaTGTtGGTTCAcCGCTC	Hym-gen-A274	CRATGAAGAgCAcCgcGAT	114	174..287
AY940334.1.768-Eukaryota;Opisthokonta;Holozoa;Metazoa;Animalia;Arthropoda;Hexapoda;Insecta;	Hym-gen-S273	CGaTGTtGGTTCAcCGCTC	Hym-gen-A274	CRATGAAGAGCACCGCGAT	114	174..287
AY940329.1.768-Eukaryota;Opisthokonta;Holozoa;Metazoa;Animalia;Arthropoda;Hexapoda;Insecta;	Hym-gen-S273	CGaTGTtGGTTCAcCGCTC	Hym-gen-A274	CRaTgAAGAGCACCGCGAT	115	174..288
AY940356.1.769-Eukaryota;Opisthokonta;Holozoa;Metazoa;Animalia;Arthropoda;Hexapoda;Insecta;	Hym-gen-S273	CGaTGTtGGTTCAcCGCTC	Hym-gen-A274	CRATGAAGAGCACCGCGAT	114	174..287
AY940338.1.768-Eukaryota;Opisthokonta;Holozoa;Metazoa;Animalia;Arthropoda;Hexapoda;Insecta;	Hym-gen-S273	CGaTGTtGGTTCAcCGCTC	Hym-gen-A274	CRATgAAGAGCACCGCGAT	114	174..287
AY940333.1.768-Eukaryota;Opisthokonta;Holozoa;Metazoa;Animalia;Arthropoda;Hexapoda;Insecta;	Hym-gen-S273	CGaTGTtGGTTCAcCGCTC	Hym-gen-A274	CRATGAAGAGCACCGCGAT	114	174..287
AY940343.1.786-Eukaryota;Opisthokonta;Holozoa;Metazoa;Animalia;Arthropoda;Hexapoda;Insecta;	Hym-gen-S273	CGaTGTtGGTTCAcCGCTC	Hym-gen-A274	CRATGAAGAGCACCGCGAT	132	174..305
AY940337.1.768-Eukaryota;Opisthokonta;Holozoa;Metazoa;Animalia;Arthropoda;Hexapoda;Insecta;	Hym-gen-S273	CGaTGTtGGTTCAcCGCTC	Hym-gen-A274	CRATGAAGAGCACCGCGAT	114	174..287
AY940347.1.770-Eukaryota;Opisthokonta;Holozoa;Metazoa;Animalia;Arthropoda;Hexapoda;Insecta;	Hym-gen-S273	CGaTGTtGGTTCAcCGCTC	Hym-gen-A274	CRATGAAGAGCACCGCGAT	116	174..289
AY940342.1.786-Eukaryota;Opisthokonta;Holozoa;Metazoa;Animalia;Arthropoda;Hexapoda;Insecta;	Hym-gen-S273	CGaTGTtGGTTCAcCGCTC	Hym-gen-A274	CRATGAAGAGCACCGCGAT	132	174..305
AY940351.1.770-Eukaryota;Opisthokonta;Holozoa;Metazoa;Animalia;Arthropoda;Hexapoda;Insecta;	Hym-gen-S273	CGaTGTtGGTTCAcCGCTC	Hym-gen-A274	CRaTGAAgaGCACCGCGAT	116	174..289
AY940355.1.768-Eukaryota;Opisthokonta;Holozoa;Metazoa;Animalia;Arthropoda;Hexapoda;Insecta;	Hym-gen-S273	CGaTGTtGGTTCAcCGCTC	Hym-gen-A274	CRaTgAAGAGCACCGCGAT	114	174..287
AY940376.1.767-Eukaryota;Opisthokonta;Holozoa;Metazoa;Animalia;Arthropoda;Hexapoda;Insecta;	Hym-gen-S273	CGaTGTtGGTTCAcCGCTC	Hym-gen-A274	CRATGAAGAGCACCGCGAT	113	174..286
AY940381.1.769-Eukaryota;Opisthokonta;Holozoa;Metazoa;Animalia;Arthropoda;Hexapoda;Insecta;	Hym-gen-S273	CGaTGTtGGTTCAcCGCTC	Hym-gen-A274	CRaTgAAGAGCACCGCGAT	116	174..289
AY940389.1.763-Eukaryota;Opisthokonta;Holozoa;Metazoa;Animalia;Arthropoda;Hexapoda;Insecta;	Hym-gen-S273	CGaTGTtGGTTCAcCGCTC	Hym-gen-A274	CRATGAAGAGCACCGCGAT	110	174..283
AY940396.1.771-Eukaryota;Opisthokonta;Holozoa;Metazoa;Animalia;Arthropoda;Hexapoda;Insecta;	Hym-gen-S273	CGaTGTTGGTTCAcCGCTC	Hym-gen-A274	CRATGAAGAGCACCgcGAT	116	174..289
AY940400.1.771-Eukaryota;Opisthokonta;Holozoa;Metazoa;Animalia;Arthropoda;Hexapoda;Insecta;	Hym-gen-S273	CGaTGTtGGTTCAcCGCTC	Hym-gen-A274	CRATgAAGAGCACCGCGAT	118	174..291
AY940406.1.769-Eukaryota;Opisthokonta;Holozoa;Metazoa;Animalia;Arthropoda;Hexapoda;Insecta;	Hym-gen-S273	CGaTGTtGGTTCAcCGCTC	Hym-gen-A274	CRATgAAGAGCACCGCGAT	116	174..289
AY940416.1.769-Eukaryota;Opisthokonta;Holozoa;Metazoa;Animalia;Arthropoda;Hexapoda;Insecta;	Hym-gen-S273	CGaTGTtGGTTCAcCGCTC	Hym-gen-A274	CRaTgAAGAGCACCGcGAT	116	174..289
AY940420.1.770-Eukaryota;Opisthokonta;Holozoa;Metazoa;Animalia;Arthropoda;Hexapoda;Insecta;	Hym-gen-S273	CGaTGTtGGTTCAcCGCTC	Hym-gen-A274	CRATgAAGAGCACCGCGAT	116	174..289
AY949776.1.795-Eukaryota;Opisthokonta;Holozoa;Metazoa;Animalia;Arthropoda;Hexapoda;Insecta;	Hym-gen-S273	CGaTGTtGGTTCAcCGCTC	Hym-gen-A274	CRATGAAGAGCACCGCGAT	115	557..671
AY949780.1.793-Eukaryota;Opisthokonta;Holozoa;Metazoa;Animalia;Arthropoda;Hexapoda;Insecta;	Hym-gen-S273	CGaTGTtGGTTCAcCGCTC	Hym-gen-A274	CRATGAAGAGCACCGCGAT	114	556..669
AY949786.1.795-Eukaryota;Opisthokonta;Holozoa;Metazoa;Animalia;Arthropoda;Hexapoda;Insecta;	Hym-gen-S273	CGaTGTtGGTTCAcCGCTC	Hym-gen-A274	CRaTGAAGAGCACCGCGAT	116	556..671
AY949790.1.795-Eukaryota;Opisthokonta;Holozoa;Metazoa;Animalia;Arthropoda;Hexapoda;Insecta;	Hym-gen-S273	CGaTGTtGGTTCAcCGCTC	Hym-gen-A274	CRaTGAAGAGCACCGCGAT	116	556..671
AY949794.1.795-Eukaryota;Opisthokonta;Holozoa;Metazoa;Animalia;Arthropoda;Hexapoda;Insecta;	Hym-gen-S273	CGaTGTtGGTTCAcCGCTC	Hym-gen-A274	CRATGAAGAGCACCGCGAT	116	556..671
AY949798.1.793-Eukaryota;Opisthokonta;Holozoa;Metazoa;Animalia;Arthropoda;Hexapoda;Insecta;	Hym-gen-S273	CGaTGTtGGTTCAcCGCTC	Hym-gen-A274	CRATGAAGAGCACCGCGAT	114	556..669
AY949802.1.795-Eukaryota;Opisthokonta;Holozoa;Metazoa;Animalia;Arthropoda;Hexapoda;Insecta;	Hym-gen-S273	CGaTGTtGGTTCAcCGCTC	Hym-gen-A274	CRATGAAGAGCACCGCGAT	116	556..671
AY949806.1.793-Eukaryota;Opisthokonta;Holozoa;Metazoa;Animalia;Arthropoda;Hexapoda;Insecta;	Hym-gen-S273	CGaTGTtGGTTCAcCGCTC	Hym-gen-A274	CRaTGAAGAGCACCGCGAT	114	556..669
AY949809.1.793-Eukaryota;Opisthokonta;Holozoa;Metazoa;Animalia;Arthropoda;Hexapoda;Insecta;	Hym-gen-S273	CGaTGTtGGTTCAcCGCTC	Hym-gen-A274	CRATGAAGAGCACCGCGAT	114	556..669
AY949813.1.793-Eukaryota;Opisthokonta;Holozoa;Metazoa;Animalia;Arthropoda;Hexapoda;Insecta;	Hym-gen-S273	CGaTGTtGGTTCAcCGCTC	Hym-gen-A274	CRATGAAGAGCACCGCGAT	114	556..669
AY949817.1.845-Eukaryota;Opisthokonta;Holozoa;Metazoa;Animalia;Arthropoda;Hexapoda;Insecta;	Hym-gen-S273	CGaTGTtGGTTCAcCGCTC	Hym-gen-A274	CRATGAAGAGCAccGCGAT	161	559..719
AY949821.1.793-Eukaryota;Opisthokonta;Holozoa;Metazoa;Animalia;Arthropoda;Hexapoda;Insecta;	Hym-gen-S273	CGaTGTTGGTTCAcCGCTC	Hym-gen-A274	CRATgAAGAGCACCGCGAT	114	556..669
AY949825.1.790-Eukaryota;Opisthokonta;Holozoa;Metazoa;Animalia;Arthropoda;Hexapoda;Insecta;	Hym-gen-S273	CGaTGTtGGTTCAcCGCTC	Hym-gen-A274	CRaTgAAGAGCACCGCGAT	111	556..666
AY995583.1.787-Eukaryota;Opisthokonta;Holozoa;Metazoa;Animalia;Arthropoda;Hexapoda;Insecta;	Hym-gen-S273	CgaTGttGGTTCACCGCTC	Hym-gen-A274	CRaTGAAGAGCACCGCGAT	117	195..311
AY995587.1.787-Eukaryota;Opisthokonta;Holozoa;Metazoa;Animalia;Arthropoda;Hexapoda;Insecta;	Hym-gen-S273	CgaTGTtGGTTCACCGCTC	Hym-gen-A274	CRaTGAAGAGCACCGCGAT	117	195..311
AY995595.1.785-Eukaryota;Opisthokonta;Holozoa;Metazoa;Animalia;Arthropoda;Hexapoda;Insecta;	Hym-gen-S273	CgaTGTtGGTTCACCGCTC	Hym-gen-A274	CRaTgAAGAGCACCGCGAT	114	195..308
AY995602.1.783-Eukaryota;Opisthokonta;Holozoa;Metazoa;Animalia;Arthropoda;Hexapoda;Insecta;	Hym-gen-S273	CgaTGTtGGTTCACCGCTC	Hym-gen-A274	CRaTGAAGAGCACCGCGAT	113	195..307
AY995606.1.780-Eukaryota;Opisthokonta;Holozoa;Metazoa;Animalia;Arthropoda;Hexapoda;Insecta;	Hym-gen-S273	CgaTGTtGGTTCACCGCTC	Hym-gen-A274	CRaTGAAGAGCACCGCGAT	110	195..304
AY995610.1.780-Eukaryota;Opisthokonta;Holozoa;Metazoa;Animalia;Arthropoda;Hexapoda;Insecta;	Hym-gen-S273	CgaTGTtGGTTCACCGCTC	Hym-gen-A274	CRaTGAAGAGCACCGCGAT	110	195..304
AY995614.1.784-Eukaryota;Opisthokonta;Holozoa;Metazoa;Animalia;Arthropoda;Hexapoda;Insecta;	Hym-gen-S273	CgaTGTtGGTTCACCGCTC	Hym-gen-A274	CRaTGAAGAGCACCGcGAT	114	195..308
AY995618.1.785-Eukaryota;Opisthokonta;Holozoa;Metazoa;Animalia;Arthropoda;Hexapoda;Insecta;	Hym-gen-S273	CgaTGTtGGTTCACCGCTC	Hym-gen-A274	CRaTgAAGAGCACCGCGAT	115	195..309
AY995622.1.785-Eukaryota;Opisthokonta;Holozoa;Metazoa;Animalia;Arthropoda;Hexapoda;Insecta;	Hym-gen-S273	CgaTGTtGGTTCACCGCTC	Hym-gen-A274	CRaTGAAGAGCACCGCGAT	115	195..309
AY995626.1.785-Eukaryota;Opisthokonta;Holozoa;Metazoa;Animalia;Arthropoda;Hexapoda;Insecta;	Hym-gen-S273	CgaTGTtGGTTCACCGCTC	Hym-gen-A274	CRaTGAAGAGCACCGCGAT	115	195..309
AY995630.1.785-Eukaryota;Opisthokonta;Holozoa;Metazoa;Animalia;Arthropoda;Hexapoda;Insecta;	Hym-gen-S273	CgaTGTtGGTTCACCGCTC	Hym-gen-A274	CRaTGAAGAGCACCGCGAT	115	195..309
AY995634.1.785-Eukaryota;Opisthokonta;Holozoa;Metazoa;Animalia;Arthropoda;Hexapoda;Insecta;	Hym-gen-S273	CgaTGTtGGTTCACCGCTC	Hym-gen-A274	CRaTGAAGAGCACCGCGAT	115	195..309
AY995638.1.785-Eukaryota;Opisthokonta;Holozoa;Metazoa;Animalia;Arthropoda;Hexapoda;Insecta;	Hym-gen-S273	CgaTGTtGGTTCACCGCTC	Hym-gen-A274	CRaTGAAGAGCACCGCGAT	115	195..309
AY995642.1.785-Eukaryota;Opisthokonta;Holozoa;Metazoa;Animalia;Arthropoda;Hexapoda;Insecta;	Hym-gen-S273	CgaTGTtGGTTCACCGCTC	Hym-gen-A274	CRaTGAAGAGCACCGCGAT	115	195..309
AY995646.1.784-Eukaryota;Opisthokonta;Holozoa;Metazoa;Animalia;Arthropoda;Hexapoda;Insecta;	Hym-gen-S273	CgaTGTtGGTTCACCGCTC	Hym-gen-A274	CRaTGAAGAGCACCGCGAT	114	195..308
AY995650.1.785-Eukaryota;Opisthokonta;Holozoa;Metazoa;Animalia;Arthropoda;Hexapoda;Insecta;	Hym-gen-S273	CgaTGTtGGTTCACCGCTC	Hym-gen-A274	CRaTGAAGAGCACCGCGAT	115	195..309
AY995654.1.785-Eukaryota;Opisthokonta;Holozoa;Metazoa;Animalia;Arthropoda;Hexapoda;Insecta;	Hym-gen-S273	CgaTGTtGGTTCAcCGCTC	Hym-gen-A274	CRaTGAAGAGCACCGCGAT	115	195..309
AY995661.1.782-Eukaryota;Opisthokonta;Holozoa;Metazoa;Animalia;Arthropoda;Hexapoda;Insecta;	Hym-gen-S273	CgaTGTtGGTTCACCGCTC	Hym-gen-A274	CRaTgAAGAGCACCGCGAT	112	195..306
AY995665.1.783-Eukaryota;Opisthokonta;Holozoa;Metazoa;Animalia;Arthropoda;Hexapoda;Insecta;	Hym-gen-S273	CgaTGTtGGTTCACCGCTC	Hym-gen-A274	CRaTGAAGAGCACCGCGAT	113	195..307
AY995669.1.783-Eukaryota;Opisthokonta;Holozoa;Metazoa;Animalia;Arthropoda;Hexapoda;Insecta;	Hym-gen-S273	CgaTGTtGGTTCACCGCTC	Hym-gen-A274	CRaTGAAGAGCACCGCGAT	112	195..306
AY995673.1.787-Eukaryota;Opisthokonta;Holozoa;Metazoa;Animalia;Arthropoda;Hexapoda;Insecta;	Hym-gen-S273	CgaTGTtGGTTCACCGCTC	Hym-gen-A274	CRaTgAAGAGCACCGCGAT	117	195..311
AY995677.1.784-Eukaryota;Opisthokonta;Holozoa;Metazoa;Animalia;Arthropoda;Hexapoda;Insecta;	Hym-gen-S273	CgaTGTtGGTTCACCGCTC	Hym-gen-A274	CRaTGAAGAGCACCGCGAT	114	195..308
AY995680.1.784-Eukaryota;Opisthokonta;Holozoa;Metazoa;Animalia;Arthropoda;Hexapoda;Insecta;	Hym-gen-S273	CgaTGTtGGTTCACCGCTC	Hym-gen-A274	CRaTGAAGAGCACCGCGAT	114	195..308
AY995684.1.784-Eukaryota;Opisthokonta;Holozoa;Metazoa;Animalia;Arthropoda;Hexapoda;Insecta;	Hym-gen-S273	CgaTGTtGGTTCACCGCTC	Hym-gen-A274	CRaTGAAGAGCACCGCGAT	114	195..308
AY995688.1.784-Eukaryota;Opisthokonta;Holozoa;Metazoa;Animalia;Arthropoda;Hexapoda;Insecta;	Hym-gen-S273	CgaTGTtGGTTCACCGCTC	Hym-gen-A274	CRaTGAAGAGCACCGCGAT	114	195..308
AY940346.1.786-Eukaryota;Opisthokonta;Holozoa;Metazoa;Animalia;Arthropoda;Hexapoda;Insecta;	Hym-gen-S273	CGaTGTtGGTTCAcCGCTC	Hym-gen-A274	CRATGAAGAGCACCGCGAT	132	174..305
AY940354.1.769-Eukaryota;Opisthokonta;Holozoa;Metazoa;Animalia;Arthropoda;Hexapoda;Insecta;	Hym-gen-S273	CGaTGTtGGTTCAcCGCTC	Hym-gen-A274	CRATGAAGAGCACCGCGAT	115	174..288
AY940358.1.772-Eukaryota;Opisthokonta;Holozoa;Metazoa;Animalia;Arthropoda;Hexapoda;Insecta;	Hym-gen-S273	CGaTGTtGGTTCAcCGCTC	Hym-gen-A274	CRATGAAGAGCACCGCGAT	118	174..291
AY940363.1.770-Eukaryota;Opisthokonta;Holozoa;Metazoa;Animalia;Arthropoda;Hexapoda;Insecta;	Hym-gen-S273	CGaTGTTGGTTCAcCGCTC	Hym-gen-A274	CRATGAAGAGCACCGCGAT	116	174..289
AY940368.1.770-Eukaryota;Opisthokonta;Holozoa;Metazoa;Animalia;Arthropoda;Hexapoda;Insecta;	Hym-gen-S273	CGaTGTTGGTTCAcCGCTC	Hym-gen-A274	CRaTgAAGAGCACCGCGAT	117	174..290
AY940372.1.767-Eukaryota;Opisthokonta;Holozoa;Metazoa;Animalia;Arthropoda;Hexapoda;Insecta;	Hym-gen-S273	CGaTGTTGGTTCAcCGCTC	Hym-gen-A274	CRatgAAGAGCACCGCGAT	114	174..287
AY940378.1.769-Eukaryota;Opisthokonta;Holozoa;Metazoa;Animalia;Arthropoda;Hexapoda;Insecta;	Hym-gen-S273	CGaTGTtGGTTCAcCGCTC	Hym-gen-A274	CRaTgAAGAGCACCGCGAT	116	174..289
AY940382.1.770-Eukaryota;Opisthokonta;Holozoa;Metazoa;Animalia;Arthropoda;Hexapoda;Insecta;	Hym-gen-S273	CGaTGTTGGTTCAcCGCTC	Hym-gen-A274	CRaTgAAGAGCACCGCGAT	116	174..289
AY940397.1.771-Eukaryota;Opisthokonta;Holozoa;Metazoa;Animalia;Arthropoda;Hexapoda;Insecta;	Hym-gen-S273	CGaTGTTGGTTCAcCGCTC	Hym-gen-A274	CRATGAAGAGCACCgcGAT	116	174..289
AY940401.1.769-Eukaryota;Opisthokonta;Holozoa;Metazoa;Animalia;Arthropoda;Hexapoda;Insecta;	Hym-gen-S273	CGaTGTTGGTTCAcCGCTC	Hym-gen-A274	CRATGAAGAGCACCGCGAT	116	174..289
AY940407.1.769-Eukaryota;Opisthokonta;Holozoa;Metazoa;Animalia;Arthropoda;Hexapoda;Insecta;	Hym-gen-S273	CGaTGTtGGTTCAcCGCTC	Hym-gen-A274	CRatgAAGAGCACCGCGAT	116	174..289
AY940409.1.770-Eukaryota;Opisthokonta;Holozoa;Metazoa;Animalia;Arthropoda;Hexapoda;Insecta;	Hym-gen-S273	CGaTGTtGGTTCAcCGCTC	Hym-gen-A274	CRaTGAAGAGCACCGCGAT	116	174..289
AY940417.1.769-Eukaryota;Opisthokonta;Holozoa;Metazoa;Animalia;Arthropoda;Hexapoda;Insecta;	Hym-gen-S273	CGaTGTtGGTTCAcCGCTC	Hym-gen-A274	CRaTgAAGAGCACCGcGAT	116	174..289
AY940421.1.770-Eukaryota;Opisthokonta;Holozoa;Metazoa;Animalia;Arthropoda;Hexapoda;Insecta;	Hym-gen-S273	CGaTGTtGGTTCAcCGCTC	Hym-gen-A274	CRATgAAGAGCACCGCGAT	116	174..289
AY949777.1.795-Eukaryota;Opisthokonta;Holozoa;Metazoa;Animalia;Arthropoda;Hexapoda;Insecta;	Hym-gen-S273	CGaTGTtGGTTCAcCGCTC	Hym-gen-A274	CRATGAAGAGCACCGCGAT	115	557..671
AY949781.1.793-Eukaryota;Opisthokonta;Holozoa;Metazoa;Animalia;Arthropoda;Hexapoda;Insecta;	Hym-gen-S273	CGaTGTtGGTTCAcCGCTC	Hym-gen-A274	CRATGAAGAGCACCGCGAT	114	556..669
AY949787.1.795-Eukaryota;Opisthokonta;Holozoa;Metazoa;Animalia;Arthropoda;Hexapoda;Insecta;	Hym-gen-S273	CGaTGTtGGTTCAcCGCTC	Hym-gen-A274	CRaTGAAGAGCACCGCGAT	116	556..671
AY949791.1.795-Eukaryota;Opisthokonta;Holozoa;Metazoa;Animalia;Arthropoda;Hexapoda;Insecta;	Hym-gen-S273	CGaTGTtGGTTCAcCGCTC	Hym-gen-A274	CRATGAAGAGCACCGCGAT	116	556..671
AY949795.1.795-Eukaryota;Opisthokonta;Holozoa;Metazoa;Animalia;Arthropoda;Hexapoda;Insecta;	Hym-gen-S273	CGaTGTtGGTTCAcCGCTC	Hym-gen-A274	CRATGAAGAGCACCGcGAT	116	556..671
AY949799.1.793-Eukaryota;Opisthokonta;Holozoa;Metazoa;Animalia;Arthropoda;Hexapoda;Insecta;	Hym-gen-S273	CGaTGTtGGTTCAcCGCTC	Hym-gen-A274	CRATGAAGAGCACCGCGAT	114	556..669
AY949803.1.799-Eukaryota;Opisthokonta;Holozoa;Metazoa;Animalia;Arthropoda;Hexapoda;Insecta;	Hym-gen-S273	CGaTGTtGGTTCAcCGCTC	Hym-gen-A274	CRATGAAGAGCACCGCGAT	120	555..674
AY949810.1.793-Eukaryota;Opisthokonta;Holozoa;Metazoa;Animalia;Arthropoda;Hexapoda;Insecta;	Hym-gen-S273	CGaTGTtGGTTCAcCGCTC	Hym-gen-A274	CRaTGAAGAGCACCGCGAT	114	556..669
AY949814.1.793-Eukaryota;Opisthokonta;Holozoa;Metazoa;Animalia;Arthropoda;Hexapoda;Insecta;	Hym-gen-S273	CGaTGTtGGTTCAcCGCTC	Hym-gen-A274	CRATGAAGAGCACCGCGAT	114	556..669
AY949818.1.791-Eukaryota;Opisthokonta;Holozoa;Metazoa;Animalia;Arthropoda;Hexapoda;Insecta;	Hym-gen-S273	CGaTGTtGGTTCAcCGCTC	Hym-gen-A274	CRATgAAGAGCACCGCGAT	113	555..667
AY949822.1.735-Eukaryota;Opisthokonta;Holozoa;Metazoa;Animalia;Arthropoda;Hexapoda;Insecta;	Hym-gen-S273	CGaTGTtGGTTCAcCGCTC	Hym-gen-A274	CRaTGAAGAGCACCGCGAT	123	558..680
AY949826.1.794-Eukaryota;Opisthokonta;Holozoa;Metazoa;Animalia;Arthropoda;Hexapoda;Insecta;	Hym-gen-S273	CGaTGTtGGTTCAcCGCTC	Hym-gen-A274	CRaTgAAGAGCACCGCGAT	115	556..670
AY995596.1.759-Eukaryota;Opisthokonta;Holozoa;Metazoa;Animalia;Arthropoda;Hexapoda;Insecta;	Hym-gen-S273	CgaTGTtGGTTCACCGCTC	Hym-gen-A274	CRaTgAAGAGCACCGCGAT	114	195..308
AY995599.1.783-Eukaryota;Opisthokonta;Holozoa;Metazoa;Animalia;Arthropoda;Hexapoda;Insecta;	Hym-gen-S273	CgaTGTtGGTTCACCGCTC	Hym-gen-A274	CRaTGAAGAGCACCGCGAT	113	195..307
AY995603.1.785-Eukaryota;Opisthokonta;Holozoa;Metazoa;Animalia;Arthropoda;Hexapoda;Insecta;	Hym-gen-S273	CgaTGTtGGTTCACCGCTC	Hym-gen-A274	CRaTgAAGAGCACCGCGAT	115	195..309
AY995607.1.780-Eukaryota;Opisthokonta;Holozoa;Metazoa;Animalia;Arthropoda;Hexapoda;Insecta;	Hym-gen-S273	CgaTGTtGGTTCACCGCTC	Hym-gen-A274	CRaTGAAGAGCACCGCGAT	110	195..304
AY995611.1.780-Eukaryota;Opisthokonta;Holozoa;Metazoa;Animalia;Arthropoda;Hexapoda;Insecta;	Hym-gen-S273	CgaTGTtGGTTCACCGCTC	Hym-gen-A274	CRaTGAAGAGCACCGCGAT	110	195..304
AY995615.1.784-Eukaryota;Opisthokonta;Holozoa;Metazoa;Animalia;Arthropoda;Hexapoda;Insecta;	Hym-gen-S273	CgaTGTtGGTTCACCGCTC	Hym-gen-A274	CRaTGAAGAGCACCGcGAT	114	195..308
AY995619.1.784-Eukaryota;Opisthokonta;Holozoa;Metazoa;Animalia;Arthropoda;Hexapoda;Insecta;	Hym-gen-S273	CgaTGTtGGTTCACCGCTC	Hym-gen-A274	CRATGAAGAGCACCGCGAT	114	195..308
AY995623.1.785-Eukaryota;Opisthokonta;Holozoa;Metazoa;Animalia;Arthropoda;Hexapoda;Insecta;	Hym-gen-S273	CgaTGTtGGTTCACCGCTC	Hym-gen-A274	CRaTGAAGAGCACCGCGAT	115	195..309
AY995627.1.785-Eukaryota;Opisthokonta;Holozoa;Metazoa;Animalia;Arthropoda;Hexapoda;Insecta;	Hym-gen-S273	CgaTGTtGGTTCACCGCTC	Hym-gen-A274	CRaTGAAGAGCACCGCGAT	115	195..309
AY995631.1.785-Eukaryota;Opisthokonta;Holozoa;Metazoa;Animalia;Arthropoda;Hexapoda;Insecta;	Hym-gen-S273	CgaTGTtGGTTCACCGCTC	Hym-gen-A274	CRaTGAAGAGCACCGCGAT	115	195..309
AY995635.1.785-Eukaryota;Opisthokonta;Holozoa;Metazoa;Animalia;Arthropoda;Hexapoda;Insecta;	Hym-gen-S273	CgaTGTtGGTTCACCGCTC	Hym-gen-A274	CRaTGAAGAGCACCGCGAT	115	195..309
AY995639.1.786-Eukaryota;Opisthokonta;Holozoa;Metazoa;Animalia;Arthropoda;Hexapoda;Insecta;	Hym-gen-S273	CgaTGTtGGTTCACCGCTC	Hym-gen-A274	CRaTgAAGAGCACCGCGAT	115	195..309
AY995643.1.785-Eukaryota;Opisthokonta;Holozoa;Metazoa;Animalia;Arthropoda;Hexapoda;Insecta;	Hym-gen-S273	CgaTGTtGGTTCACCGCTC	Hym-gen-A274	CRaTGAAGAGCACCGCGAT	115	195..309
AY995647.1.785-Eukaryota;Opisthokonta;Holozoa;Metazoa;Animalia;Arthropoda;Hexapoda;Insecta;	Hym-gen-S273	CgaTGTtGGTTCACCGCTC	Hym-gen-A274	CRaTGAAGAGCACCGCGAT	115	195..309
AY995651.1.784-Eukaryota;Opisthokonta;Holozoa;Metazoa;Animalia;Arthropoda;Hexapoda;Insecta;	Hym-gen-S273	CgaTGTtGGTTCACCGCTC	Hym-gen-A274	CRaTGAAGAGCACCGCGAT	114	195..308
AY995655.1.785-Eukaryota;Opisthokonta;Holozoa;Metazoa;Animalia;Arthropoda;Hexapoda;Insecta;	Hym-gen-S273	CgaTGTtGGTTCACCGCTC	Hym-gen-A274	CRaTGAAGAGCACCGCGAT	115	195..309
AY995658.1.785-Eukaryota;Opisthokonta;Holozoa;Metazoa;Animalia;Arthropoda;Hexapoda;Insecta;	Hym-gen-S273	CgaTGTtGGTTCACCGCTC	Hym-gen-A274	CRaTGAAGAGCACCGCGAT	115	195..309
AY995662.1.783-Eukaryota;Opisthokonta;Holozoa;Metazoa;Animalia;Arthropoda;Hexapoda;Insecta;	Hym-gen-S273	CgaTGTtGGTTCACCGCTC	Hym-gen-A274	CRaTgAAGAGCACCGCGAT	113	195..307
AY940359.1.768-Eukaryota;Opisthokonta;Holozoa;Metazoa;Animalia;Arthropoda;Hexapoda;Insecta;	Hym-gen-S273	CGaTGTtGGTTCAcCGCTC	Hym-gen-A274	CRATGAAGAGCACCGCGAT	114	174..287
AY940365.1.770-Eukaryota;Opisthokonta;Holozoa;Metazoa;Animalia;Arthropoda;Hexapoda;Insecta;	Hym-gen-S273	CGaTGTtGGTTCAcCGCTC	Hym-gen-A274	CRATGAAGAGCACCGCGAT	116	174..289
AY940369.1.770-Eukaryota;Opisthokonta;Holozoa;Metazoa;Animalia;Arthropoda;Hexapoda;Insecta;	Hym-gen-S273	CGaTGTtGGTTCAcCGCTC	Hym-gen-A274	CRATGAAGAGCACCGCGAT	116	174..289
AY940373.1.770-Eukaryota;Opisthokonta;Holozoa;Metazoa;Animalia;Arthropoda;Hexapoda;Insecta;	Hym-gen-S273	CGaTGTtGGTTCAcCGCTC	Hym-gen-A274	CRaTgAAGAGCACCGCGAT	116	174..289
AY940379.1.769-Eukaryota;Opisthokonta;Holozoa;Metazoa;Animalia;Arthropoda;Hexapoda;Insecta;	Hym-gen-S273	CGaTGTtGGTTCAcCGCTC	Hym-gen-A274	CRaTgAAGAGCACCGCGAT	116	174..289
AY940387.1.772-Eukaryota;Opisthokonta;Holozoa;Metazoa;Animalia;Arthropoda;Hexapoda;Insecta;	Hym-gen-S273	CGaTGTtGGTTCAcCGCTC	Hym-gen-A274	CRATGAAGAGCACCGCGAT	118	174..291
AY940398.1.771-Eukaryota;Opisthokonta;Holozoa;Metazoa;Animalia;Arthropoda;Hexapoda;Insecta;	Hym-gen-S273	CGaTGTtGGTTCAcCGCTC	Hym-gen-A274	CRATGAAGAGCACCgcGAT	116	174..289
AY940402.1.769-Eukaryota;Opisthokonta;Holozoa;Metazoa;Animalia;Arthropoda;Hexapoda;Insecta;	Hym-gen-S273	CGaTGTTGGTTCAcCGCTC	Hym-gen-A274	CRATGAAGAGCACCGCGAT	116	174..289
AY940411.1.770-Eukaryota;Opisthokonta;Holozoa;Metazoa;Animalia;Arthropoda;Hexapoda;Insecta;	Hym-gen-S273	CGaTGTtGGTTCAcCGCTC	Hym-gen-A274	CRaTGAAGAGCACCGCGAT	116	174..289
AY940418.1.769-Eukaryota;Opisthokonta;Holozoa;Metazoa;Animalia;Arthropoda;Hexapoda;Insecta;	Hym-gen-S273	CGaTGTtGGTTCAcCGCTC	Hym-gen-A274	CRaTGAAGAGCACCGCGAT	116	174..289
AY940422.1.769-Eukaryota;Opisthokonta;Holozoa;Metazoa;Animalia;Arthropoda;Hexapoda;Insecta;	Hym-gen-S273	CGaTGTTGGTTCAcCGCTC	Hym-gen-A274	CRaTGAAGAGCACCGCGAT	116	174..289
AY949782.1.793-Eukaryota;Opisthokonta;Holozoa;Metazoa;Animalia;Arthropoda;Hexapoda;Insecta;	Hym-gen-S273	CGaTGTtGGTTCAcCGCTC	Hym-gen-A274	CRATGAAGAGCACCGCGAT	114	556..669
AY949788.1.795-Eukaryota;Opisthokonta;Holozoa;Metazoa;Animalia;Arthropoda;Hexapoda;Insecta;	Hym-gen-S273	CGaTGTtGGTTCAcCGCTC	Hym-gen-A274	CRATGAAGAGCACCGCGAT	116	556..671
AY949792.1.795-Eukaryota;Opisthokonta;Holozoa;Metazoa;Animalia;Arthropoda;Hexapoda;Insecta;	Hym-gen-S273	CGaTGTtGGTTCAcCGCTC	Hym-gen-A274	CRATGAAGAGCACCGCGAT	116	556..671
AY949796.1.795-Eukaryota;Opisthokonta;Holozoa;Metazoa;Animalia;Arthropoda;Hexapoda;Insecta;	Hym-gen-S273	CGaTGTtGGTTCAcCGCTC	Hym-gen-A274	CRATGAAGAGCACCGCGAT	116	556..671
AY949800.1.793-Eukaryota;Opisthokonta;Holozoa;Metazoa;Animalia;Arthropoda;Hexapoda;Insecta;	Hym-gen-S273	CGaTGTtGGTTCAcCGCTC	Hym-gen-A274	CRATGAAGAGCACCGCGAT	114	556..669
AY949804.1.793-Eukaryota;Opisthokonta;Holozoa;Metazoa;Animalia;Arthropoda;Hexapoda;Insecta;	Hym-gen-S273	CGaTGTtGGTTCAcCGCTC	Hym-gen-A274	CRaTGAAGAGCACCGCGAT	114	556..669
AY949807.1.793-Eukaryota;Opisthokonta;Holozoa;Metazoa;Animalia;Arthropoda;Hexapoda;Insecta;	Hym-gen-S273	CGaTGTtGGTTCAcCGCTC	Hym-gen-A274	CRATGAAGAGCACCGCGAT	114	556..669
AY949811.1.793-Eukaryota;Opisthokonta;Holozoa;Metazoa;Animalia;Arthropoda;Hexapoda;Insecta;	Hym-gen-S273	CGaTGTtGGTTCAcCGCTC	Hym-gen-A274	CRaTGAAGAGCACCGCGAT	114	556..669
AY949815.1.793-Eukaryota;Opisthokonta;Holozoa;Metazoa;Animalia;Arthropoda;Hexapoda;Insecta;	Hym-gen-S273	CGaTGTtGGTTCAcCGCTC	Hym-gen-A274	CRATGAAGAGCACCGCGAT	114	556..669
AY949819.1.807-Eukaryota;Opisthokonta;Holozoa;Metazoa;Animalia;Arthropoda;Hexapoda;Insecta;	Hym-gen-S273	CGaTGTtGGTTCAcCGCTC	Hym-gen-A274	CRATGAAgAGCACCGCGAT	127	557..683
AY949823.1.795-Eukaryota;Opisthokonta;Holozoa;Metazoa;Animalia;Arthropoda;Hexapoda;Insecta;	Hym-gen-S273	CGaTGTtGGTTCAcCGCTC	Hym-gen-A274	CRATGAAGAGCACCGCGAT	114	558..671
AY995581.1.792-Eukaryota;Opisthokonta;Holozoa;Metazoa;Animalia;Arthropoda;Hexapoda;Insecta;	Hym-gen-S273	CgaTGTtGGTTCACCGCTC	Hym-gen-A274	CRATGAAGAGCACCGCGAT	122	195..316
AY995585.1.785-Eukaryota;Opisthokonta;Holozoa;Metazoa;Animalia;Arthropoda;Hexapoda;Insecta;	Hym-gen-S273	CgaTGTtGGTTCACCGCTC	Hym-gen-A274	CRaTGAAGAGCACCGCGAT	115	195..309
AY995597.1.785-Eukaryota;Opisthokonta;Holozoa;Metazoa;Animalia;Arthropoda;Hexapoda;Insecta;	Hym-gen-S273	CgaTGTtGGTTCACCGCTC	Hym-gen-A274	CRaTGAAGAGCACCGCGAT	115	195..309
AY995600.1.783-Eukaryota;Opisthokonta;Holozoa;Metazoa;Animalia;Arthropoda;Hexapoda;Insecta;	Hym-gen-S273	CgaTGTtGGTTCACCGCTC	Hym-gen-A274	CRaTGAAGAGCACCGCGAT	113	195..307
AY995604.1.784-Eukaryota;Opisthokonta;Holozoa;Metazoa;Animalia;Arthropoda;Hexapoda;Insecta;	Hym-gen-S273	CgaTGTtGGTTCACCGCTC	Hym-gen-A274	CRaTGAAGAGCACCGcGAT	114	195..308
AY995608.1.783-Eukaryota;Opisthokonta;Holozoa;Metazoa;Animalia;Arthropoda;Hexapoda;Insecta;	Hym-gen-S273	CgaTGTtGGTTCACCGCTC	Hym-gen-A274	CRaTGAAGAGCACCGCGAT	113	195..307
AY995612.1.779-Eukaryota;Opisthokonta;Holozoa;Metazoa;Animalia;Arthropoda;Hexapoda;Insecta;	Hym-gen-S273	CgaTGTtGGTTCACCGCTC	Hym-gen-A274	CRaTGAAGAGCACCGCGAT	109	195..303
AY995616.1.784-Eukaryota;Opisthokonta;Holozoa;Metazoa;Animalia;Arthropoda;Hexapoda;Insecta;	Hym-gen-S273	CgaTGTtGGTTCACCGCTC	Hym-gen-A274	CRaTGAAGAGCACCGcGAT	114	195..308
AY995620.1.781-Eukaryota;Opisthokonta;Holozoa;Metazoa;Animalia;Arthropoda;Hexapoda;Insecta;	Hym-gen-S273	CgaTGTtGGTTCACCGCTC	Hym-gen-A274	CRaTGAAGAGCACCGCGAT	111	195..305
AY995624.1.785-Eukaryota;Opisthokonta;Holozoa;Metazoa;Animalia;Arthropoda;Hexapoda;Insecta;	Hym-gen-S273	CgaTGTtGGTTCAcCGCTC	Hym-gen-A274	CRaTGAAGAGCACCGCGAT	115	195..309
AY995628.1.782-Eukaryota;Opisthokonta;Holozoa;Metazoa;Animalia;Arthropoda;Hexapoda;Insecta;	Hym-gen-S273	CgaTGTtGGTTCACCGCTC	Hym-gen-A274	CRATGAAGAGCACCGCGAT	112	195..306
AY995632.1.785-Eukaryota;Opisthokonta;Holozoa;Metazoa;Animalia;Arthropoda;Hexapoda;Insecta;	Hym-gen-S273	CgaTGTtGGTTCACCGCTC	Hym-gen-A274	CRaTGAAGAGCACCGCGAT	115	195..309
AY995636.1.785-Eukaryota;Opisthokonta;Holozoa;Metazoa;Animalia;Arthropoda;Hexapoda;Insecta;	Hym-gen-S273	CgaTGTtGGTTCACCGCTC	Hym-gen-A274	CRaTGAAGAGCACCGCGAT	115	195..309
AY995640.1.785-Eukaryota;Opisthokonta;Holozoa;Metazoa;Animalia;Arthropoda;Hexapoda;Insecta;	Hym-gen-S273	CgaTGTtGGTTCACCGCTC	Hym-gen-A274	CRaTGAAGAGCACCGCGAT	115	195..309
AY995644.1.785-Eukaryota;Opisthokonta;Holozoa;Metazoa;Animalia;Arthropoda;Hexapoda;Insecta;	Hym-gen-S273	CgaTGTtGGTTCACCGCTC	Hym-gen-A274	CRaTGAAGAGCACCGCGAT	115	195..309
AY995648.1.785-Eukaryota;Opisthokonta;Holozoa;Metazoa;Animalia;Arthropoda;Hexapoda;Insecta;	Hym-gen-S273	CgaTGTtGGTTCACCGCTC	Hym-gen-A274	CRaTGAAGAGCACCGCGAT	115	195..309
AY995652.1.783-Eukaryota;Opisthokonta;Holozoa;Metazoa;Animalia;Arthropoda;Hexapoda;Insecta;	Hym-gen-S273	CgaTGTtGGTTCACCGCTC	Hym-gen-A274	CRaTGAAGAGCACCGCGAT	113	195..307
AY995656.1.785-Eukaryota;Opisthokonta;Holozoa;Metazoa;Animalia;Arthropoda;Hexapoda;Insecta;	Hym-gen-S273	CgaTGTtGGTTCACCGCTC	Hym-gen-A274	CRATGAAGAGCACCGCGAT	115	195..309
AY995659.1.784-Eukaryota;Opisthokonta;Holozoa;Metazoa;Animalia;Arthropoda;Hexapoda;Insecta;	Hym-gen-S273	CgaTGTtGGTTCACCGCTC	Hym-gen-A274	CRaTGAAGAGCACCGCGAT	114	195..308
AY995663.1.783-Eukaryota;Opisthokonta;Holozoa;Metazoa;Animalia;Arthropoda;Hexapoda;Insecta;	Hym-gen-S273	CgaTGTtGGTTCACCGCTC	Hym-gen-A274	CRaTgAAGAGCACCGCGAT	113	195..307
AY995667.1.782-Eukaryota;Opisthokonta;Holozoa;Metazoa;Animalia;Arthropoda;Hexapoda;Insecta;	Hym-gen-S273	CgaTGTtGGTTCACCGCTC	Hym-gen-A274	CRaTGAAGAGCACCGCGAT	112	195..306
AY995671.1.785-Eukaryota;Opisthokonta;Holozoa;Metazoa;Animalia;Arthropoda;Hexapoda;Insecta;	Hym-gen-S273	CgaTGTtGGTTCACCGCTC	Hym-gen-A274	CRaTgAAGAGCACCGCGAT	115	195..309
AY995675.1.783-Eukaryota;Opisthokonta;Holozoa;Metazoa;Animalia;Arthropoda;Hexapoda;Insecta;	Hym-gen-S273	CgaTGTtGGTTCACCGCTC	Hym-gen-A274	CRaTgAAGAGCACCGCGAT	113	195..307
AY940360.1.770-Eukaryota;Opisthokonta;Holozoa;Metazoa;Animalia;Arthropoda;Hexapoda;Insecta;	Hym-gen-S273	CGaTGTtGGTTCAcCGCTC	Hym-gen-A274	CRATgAAGAGCACCGCGAT	116	174..289
AY940366.1.771-Eukaryota;Opisthokonta;Holozoa;Metazoa;Animalia;Arthropoda;Hexapoda;Insecta;	Hym-gen-S273	CGaTGTTGGTTCAcCGCTC	Hym-gen-A274	CRATgAAGAGCACCGCGAT	117	174..290
AY940370.1.770-Eukaryota;Opisthokonta;Holozoa;Metazoa;Animalia;Arthropoda;Hexapoda;Insecta;	Hym-gen-S273	CGaTGTtGGTTCAcCGCTC	Hym-gen-A274	CRATGAAGAGCACCGCGAT	116	174..289
AY940374.1.767-Eukaryota;Opisthokonta;Holozoa;Metazoa;Animalia;Arthropoda;Hexapoda;Insecta;	Hym-gen-S273	CGaTGTtGGTTCAcCGCTC	Hym-gen-A274	CRATGAAGAGCACCGCGAT	113	174..286
AY940380.1.768-Eukaryota;Opisthokonta;Holozoa;Metazoa;Animalia;Arthropoda;Hexapoda;Insecta;	Hym-gen-S273	CGaTGTtGGTTCAcCGCTC	Hym-gen-A274	CRATGAAGAGCACCGCGAT	114	174..287
AY940388.1.774-Eukaryota;Opisthokonta;Holozoa;Metazoa;Animalia;Arthropoda;Hexapoda;Insecta;	Hym-gen-S273	CGaTGTtGGTTCAcCGCTC	Hym-gen-A274	CRATGAAGAGCACCGCGAT	120	174..293
AY940399.1.771-Eukaryota;Opisthokonta;Holozoa;Metazoa;Animalia;Arthropoda;Hexapoda;Insecta;	Hym-gen-S273	CGaTGTTGGTTCAcCGCTC	Hym-gen-A274	CRaTgAAGAGCACCgcGAT	116	174..289
AY940405.1.769-Eukaryota;Opisthokonta;Holozoa;Metazoa;Animalia;Arthropoda;Hexapoda;Insecta;	Hym-gen-S273	CGaTGTtGGTTCAcCGCTC	Hym-gen-A274	CRATgAAGAGCACCGCGAT	116	174..289
AY940415.1.767-Eukaryota;Opisthokonta;Holozoa;Metazoa;Animalia;Arthropoda;Hexapoda;Insecta;	Hym-gen-S273	CGaTGTtGGTTCAcCGCTC	Hym-gen-A274	CRaTGAAGAGCACCGCGAT	114	174..287
AY940419.1.769-Eukaryota;Opisthokonta;Holozoa;Metazoa;Animalia;Arthropoda;Hexapoda;Insecta;	Hym-gen-S273	CGaTGTtGGTTCAcCGCTC	Hym-gen-A274	CRaTgAAGAGCACCGCGAT	116	174..289
AY949775.1.795-Eukaryota;Opisthokonta;Holozoa;Metazoa;Animalia;Arthropoda;Hexapoda;Insecta;	Hym-gen-S273	CGaTGTtGGTTCAcCGCTC	Hym-gen-A274	CRATGAAGAGCACCGCGAT	115	557..671
AY949779.1.793-Eukaryota;Opisthokonta;Holozoa;Metazoa;Animalia;Arthropoda;Hexapoda;Insecta;	Hym-gen-S273	CGaTGTtGGTTCAcCGCTC	Hym-gen-A274	CRATGAAGAGCACCGCGAT	114	556..669
AY949783.1.793-Eukaryota;Opisthokonta;Holozoa;Metazoa;Animalia;Arthropoda;Hexapoda;Insecta;	Hym-gen-S273	CGaTGTtGGTTCAcCGCTC	Hym-gen-A274	CRATGAAGAGCACCGCGAT	114	556..669
AY949785.1.795-Eukaryota;Opisthokonta;Holozoa;Metazoa;Animalia;Arthropoda;Hexapoda;Insecta;	Hym-gen-S273	CGaTGTtGGTTCAcCGCTC	Hym-gen-A274	CRATGAAGAGCACCGCGAT	116	556..671
AY949789.1.795-Eukaryota;Opisthokonta;Holozoa;Metazoa;Animalia;Arthropoda;Hexapoda;Insecta;	Hym-gen-S273	CGaTGTtGGTTCAcCGCTC	Hym-gen-A274	CRATGAAGAGCACCGCGAT	116	556..671
AY949793.1.795-Eukaryota;Opisthokonta;Holozoa;Metazoa;Animalia;Arthropoda;Hexapoda;Insecta;	Hym-gen-S273	CGaTGTtGGTTCAcCGCTC	Hym-gen-A274	CRATGAAGAGCACCGcGAT	116	556..671
AY949797.1.795-Eukaryota;Opisthokonta;Holozoa;Metazoa;Animalia;Arthropoda;Hexapoda;Insecta;	Hym-gen-S273	CGaTGTtGGTTCAcCGCTC	Hym-gen-A274	CRATGAAGAGCACCGCGAT	116	556..671
AY949801.1.795-Eukaryota;Opisthokonta;Holozoa;Metazoa;Animalia;Arthropoda;Hexapoda;Insecta;	Hym-gen-S273	CGaTGTtGGTTCAcCGCTC	Hym-gen-A274	CRATGAAGAGCACCGCGAT	116	556..671
AY949805.1.793-Eukaryota;Opisthokonta;Holozoa;Metazoa;Animalia;Arthropoda;Hexapoda;Insecta;	Hym-gen-S273	CGaTGTtGGTTCAcCGCTC	Hym-gen-A274	CRATGAAGAGCACCGCGAT	114	556..669
AY949808.1.795-Eukaryota;Opisthokonta;Holozoa;Metazoa;Animalia;Arthropoda;Hexapoda;Insecta;	Hym-gen-S273	CGaTGTtGGTTCAcCGCTC	Hym-gen-A274	CRATgAAGAGCACCGCGAT	116	556..671
AY949812.1.793-Eukaryota;Opisthokonta;Holozoa;Metazoa;Animalia;Arthropoda;Hexapoda;Insecta;	Hym-gen-S273	CGaTGTtGGTTCAcCGCTC	Hym-gen-A274	CRaTGAAGAGCACCGCGAT	114	556..669
AY949816.1.793-Eukaryota;Opisthokonta;Holozoa;Metazoa;Animalia;Arthropoda;Hexapoda;Insecta;	Hym-gen-S273	CGaTGTtGGTTCAcCGCTC	Hym-gen-A274	CRATGAAGAGCACCGCGAT	114	556..669
AY949820.1.808-Eukaryota;Opisthokonta;Holozoa;Metazoa;Animalia;Arthropoda;Hexapoda;Insecta;	Hym-gen-S273	CGaTGTtGGTTCAcCGCTC	Hym-gen-A274	CRATGAAgAGCACCGCGAT	128	557..684
AY949824.1.791-Eukaryota;Opisthokonta;Holozoa;Metazoa;Animalia;Arthropoda;Hexapoda;Insecta;	Hym-gen-S273	CGaTGTtGGTTCAcCGCTC	Hym-gen-A274	CRATGAAGAGCACCGCGAT	112	556..667
AY995582.1.783-Eukaryota;Opisthokonta;Holozoa;Metazoa;Animalia;Arthropoda;Hexapoda;Insecta;	Hym-gen-S273	CgaTGTtGGTTCACCGCTC	Hym-gen-A274	CRaTGAAGAGCACCGCGAT	113	195..307
AY995594.1.785-Eukaryota;Opisthokonta;Holozoa;Metazoa;Animalia;Arthropoda;Hexapoda;Insecta;	Hym-gen-S273	CgaTGTtGGTTCACCGCTC	Hym-gen-A274	CRaTGAAGAGCACCGCGAT	115	195..309
AY995598.1.785-Eukaryota;Opisthokonta;Holozoa;Metazoa;Animalia;Arthropoda;Hexapoda;Insecta;	Hym-gen-S273	CgaTGTtGGTTCACCGCTC	Hym-gen-A274	CRaTGAAGAGCACCGCGAT	115	195..309
AY995601.1.783-Eukaryota;Opisthokonta;Holozoa;Metazoa;Animalia;Arthropoda;Hexapoda;Insecta;	Hym-gen-S273	CgaTGTtGGTTCACCGCTC	Hym-gen-A274	CRaTGAAGAGCACCGCGAT	113	195..307
AY995605.1.785-Eukaryota;Opisthokonta;Holozoa;Metazoa;Animalia;Arthropoda;Hexapoda;Insecta;	Hym-gen-S273	CgaTGTtGGTTCACCGCTC	Hym-gen-A274	CRaTGAAGAGCACCGCGAT	115	195..309
AY995609.1.785-Eukaryota;Opisthokonta;Holozoa;Metazoa;Animalia;Arthropoda;Hexapoda;Insecta;	Hym-gen-S273	CgaTGTtGGTTCACCGCTC	Hym-gen-A274	CRaTgAAGAGCACCGCGAT	115	195..309
AY995613.1.784-Eukaryota;Opisthokonta;Holozoa;Metazoa;Animalia;Arthropoda;Hexapoda;Insecta;	Hym-gen-S273	CgaTGTtGGTTCACCGCTC	Hym-gen-A274	CRaTGAAGAGCACCGcGAT	114	195..308
AY995617.1.778-Eukaryota;Opisthokonta;Holozoa;Metazoa;Animalia;Arthropoda;Hexapoda;Insecta;	Hym-gen-S273	CgaTGTtGGTTCACCGCTC	Hym-gen-A274	CRaTGAAGAGCACCGCGAT	108	195..302
AY995621.1.785-Eukaryota;Opisthokonta;Holozoa;Metazoa;Animalia;Arthropoda;Hexapoda;Insecta;	Hym-gen-S273	CgaTGTtGGTTCACCGCTC	Hym-gen-A274	CRaTGAAGAGCACCGCGAT	115	195..309
AY995625.1.785-Eukaryota;Opisthokonta;Holozoa;Metazoa;Animalia;Arthropoda;Hexapoda;Insecta;	Hym-gen-S273	CgaTGTtGGTTCACCGCTC	Hym-gen-A274	CRaTGAAGAGCACCGCGAT	115	195..309
AY995629.1.785-Eukaryota;Opisthokonta;Holozoa;Metazoa;Animalia;Arthropoda;Hexapoda;Insecta;	Hym-gen-S273	CgaTGTtGGTTCACCGCTC	Hym-gen-A274	CRaTGAAGAGCACCGCGAT	115	195..309
AY995633.1.785-Eukaryota;Opisthokonta;Holozoa;Metazoa;Animalia;Arthropoda;Hexapoda;Insecta;	Hym-gen-S273	CgaTGTtGGTTCACCGCTC	Hym-gen-A274	CRaTGAAGAGCACCGCGAT	115	195..309
AY995637.1.785-Eukaryota;Opisthokonta;Holozoa;Metazoa;Animalia;Arthropoda;Hexapoda;Insecta;	Hym-gen-S273	CgaTGTtGGTTCACCGCTC	Hym-gen-A274	CRaTGAAGAGCACCGCGAT	115	195..309
AY995641.1.786-Eukaryota;Opisthokonta;Holozoa;Metazoa;Animalia;Arthropoda;Hexapoda;Insecta;	Hym-gen-S273	CgaTGTtGGTTCACCGCTC	Hym-gen-A274	CRaTGAAGAGCACCGCGAT	115	195..309
AY995645.1.785-Eukaryota;Opisthokonta;Holozoa;Metazoa;Animalia;Arthropoda;Hexapoda;Insecta;	Hym-gen-S273	CgaTGTtGGTTCACCGCTC	Hym-gen-A274	CRaTGAAGAGCACCGCGAT	115	195..309
AY995649.1.785-Eukaryota;Opisthokonta;Holozoa;Metazoa;Animalia;Arthropoda;Hexapoda;Insecta;	Hym-gen-S273	CgaTGTtGGTTCACCGCTC	Hym-gen-A274	CRaTGAAGAGCACCGCGAT	115	195..309
AY995653.1.785-Eukaryota;Opisthokonta;Holozoa;Metazoa;Animalia;Arthropoda;Hexapoda;Insecta;	Hym-gen-S273	CgaTGTtGGTTCACCGCTC	Hym-gen-A274	CRaTGAAGAGCACCGCGAT	115	195..309
AY995657.1.785-Eukaryota;Opisthokonta;Holozoa;Metazoa;Animalia;Arthropoda;Hexapoda;Insecta;	Hym-gen-S273	CgaTGTtGGTTCACCGCTC	Hym-gen-A274	CRaTGAAGAGCACCGCGAT	115	195..309
AY995664.1.783-Eukaryota;Opisthokonta;Holozoa;Metazoa;Animalia;Arthropoda;Hexapoda;Insecta;	Hym-gen-S273	CgaTGTtGGTTCACCGCTC	Hym-gen-A274	CRaTGAAGAGCACCGCGAT	113	195..307
AY995668.1.782-Eukaryota;Opisthokonta;Holozoa;Metazoa;Animalia;Arthropoda;Hexapoda;Insecta;	Hym-gen-S273	CgaTGTtGGTTCACCGCTC	Hym-gen-A274	CRatGAAGAGCACCGCGAT	112	195..306
AY995672.1.785-Eukaryota;Opisthokonta;Holozoa;Metazoa;Animalia;Arthropoda;Hexapoda;Insecta;	Hym-gen-S273	CgaTGTtGGTTCACCGCTC	Hym-gen-A274	CRaTgAAGAGCACCGCGAT	115	195..309
AY995676.1.783-Eukaryota;Opisthokonta;Holozoa;Metazoa;Animalia;Arthropoda;Hexapoda;Insecta;	Hym-gen-S273	CgaTGTtGGTTCACCGCTC	Hym-gen-A274	CRaTgAAGAGCACCGCGAT	113	195..307
AY995692.1.784-Eukaryota;Opisthokonta;Holozoa;Metazoa;Animalia;Arthropoda;Hexapoda;Insecta;	Hym-gen-S273	CgaTGTtGGTTCACCGCTC	Hym-gen-A274	CRaTGAAGAGCACCGCGAT	114	195..308
DQ022270.1.1332-Eukaryota;Opisthokonta;Holozoa;Metazoa;Animalia;Arthropoda;Hexapoda;Insecta;Aleiodes-seriatus	Hym-gen-S273	CGaTGTtGGTTCACCGCTC	Hym-gen-A274	CRATGAAGAGCACCGCGAT	122	631..752
DQ022274.1.1288-Eukaryota;Opisthokonta;Holozoa;Metazoa;Animalia;Arthropoda;Hexapoda;Insecta;Clinocentrus-sp.-CXX-2005	Hym-gen-S273	CGaTGTtGGTTCACCGCTC	Hym-gen-A274	CRATGAAGAGCACCGCGAT	121	604..724
DQ022278.1.1300-Eukaryota;Opisthokonta;Holozoa;Metazoa;Animalia;Arthropoda;Hexapoda;Insecta;	Hym-gen-S273	CGaTGTtGGTTCACCGCTC	Hym-gen-A274	CRATGAAGAGCACCGCGAT	122	610..731
DQ888504.1.679-Eukaryota;Opisthokonta;Holozoa;Metazoa;Animalia;Arthropoda;Hexapoda;Insecta;	Hym-gen-S273	CGaTGTtGGTTCACCGCTC	Hym-gen-A274	CRaTGAAGAGCACCGCGAT	128	190..317
DQ888508.1.679-Eukaryota;Opisthokonta;Holozoa;Metazoa;Animalia;Arthropoda;Hexapoda;Insecta;	Hym-gen-S273	CGaTGTtGGTTCACCGCTC	Hym-gen-A274	CRaTgAAGAGCACCGCGAT	127	190..316
DQ888512.1.678-Eukaryota;Opisthokonta;Holozoa;Metazoa;Animalia;Arthropoda;Hexapoda;Insecta;	Hym-gen-S273	CGaTGTtGGTTCACCGCTC	Hym-gen-A274	CRaTgAAGAGCACCGCGAT	126	190..315
DQ888515.1.676-Eukaryota;Opisthokonta;Holozoa;Metazoa;Animalia;Arthropoda;Hexapoda;Insecta;	Hym-gen-S273	CGaTGTTGGTTCACCGCTC	Hym-gen-A274	CRaTGAAGAGCACCGCGAT	125	190..314
DQ888519.1.678-Eukaryota;Opisthokonta;Holozoa;Metazoa;Animalia;Arthropoda;Hexapoda;Insecta;	Hym-gen-S273	CGaTGTtGGTTCACCGCTC	Hym-gen-A274	CRaTGAAGAGCACCGCGAT	126	190..315
DQ888523.1.665-Eukaryota;Opisthokonta;Holozoa;Metazoa;Animalia;Arthropoda;Hexapoda;Insecta;	Hym-gen-S273	CGaTGTtGGTTCACCGCTC	Hym-gen-A274	CRATGAAGAGCACCGCGAT	113	190..302
AY995666.1.783-Eukaryota;Opisthokonta;Holozoa;Metazoa;Animalia;Arthropoda;Hexapoda;Insecta;	Hym-gen-S273	CgaTGTtGGTTCACCGCTC	Hym-gen-A274	CRaTGAAGAGCACCGCGAT	113	195..307
AY995670.1.783-Eukaryota;Opisthokonta;Holozoa;Metazoa;Animalia;Arthropoda;Hexapoda;Insecta;	Hym-gen-S273	CgaTGTtGGTTCACCGCTC	Hym-gen-A274	CRaTGAAGAGCACCGCGAT	112	195..306
AY995674.1.783-Eukaryota;Opisthokonta;Holozoa;Metazoa;Animalia;Arthropoda;Hexapoda;Insecta;	Hym-gen-S273	CgaTGTtGGTTCACCGCTC	Hym-gen-A274	CRaTGAAGAGCACCGCGAT	112	195..306
AY995681.1.784-Eukaryota;Opisthokonta;Holozoa;Metazoa;Animalia;Arthropoda;Hexapoda;Insecta;	Hym-gen-S273	CgaTGTtGGTTCACCGCTC	Hym-gen-A274	CRatGAAGAGCACCGCGAT	114	195..308
AY995685.1.785-Eukaryota;Opisthokonta;Holozoa;Metazoa;Animalia;Arthropoda;Hexapoda;Insecta;	Hym-gen-S273	CgaTGTtGGTTCACCGCTC	Hym-gen-A274	CRATgAAGAGCACCGCGAT	115	195..309
AY995689.1.782-Eukaryota;Opisthokonta;Holozoa;Metazoa;Animalia;Arthropoda;Hexapoda;Insecta;	Hym-gen-S273	CgaTGTtGGTTCACCGCTC	Hym-gen-A274	CRaTgAAGAGCACCGCGAT	113	195..307
AY995693.1.785-Eukaryota;Opisthokonta;Holozoa;Metazoa;Animalia;Arthropoda;Hexapoda;Insecta;	Hym-gen-S273	CgaTGTtGGTTCACCGCTC	Hym-gen-A274	CRaTgAAGAGCACCGCGAT	115	195..309
DQ022271.1.1335-Eukaryota;Opisthokonta;Holozoa;Metazoa;Animalia;Arthropoda;Hexapoda;Insecta;Aleiodes-dispar	Hym-gen-S273	CGaTGTtGGTTCACCGCTC	Hym-gen-A274	CRATGAAGAGCACCGCGAT	122	632..753
DQ888505.1.658-Eukaryota;Opisthokonta;Holozoa;Metazoa;Animalia;Arthropoda;Hexapoda;Insecta;	Hym-gen-S273	CGaTGTtGGTTCACCGCTC	Hym-gen-A274	CRaTGAAGAGCACCGCGAT	128	168..295
AY995678.1.786-Eukaryota;Opisthokonta;Holozoa;Metazoa;Animalia;Arthropoda;Hexapoda;Insecta;	Hym-gen-S273	CgaTGTtgGTTCACCGCTC	Hym-gen-A274	CRaTgAAGAGCACCGCGAT	116	195..310
AY995682.1.784-Eukaryota;Opisthokonta;Holozoa;Metazoa;Animalia;Arthropoda;Hexapoda;Insecta;	Hym-gen-S273	CgaTGTtGGTTCACCGCTC	Hym-gen-A274	CRATGAAGAGCACCGCGAT	114	195..308
AY995686.1.785-Eukaryota;Opisthokonta;Holozoa;Metazoa;Animalia;Arthropoda;Hexapoda;Insecta;	Hym-gen-S273	CgaTGTtGGTTCACCGCTC	Hym-gen-A274	CRatGAAGAGCACCGCGAT	115	195..309
AY995690.1.784-Eukaryota;Opisthokonta;Holozoa;Metazoa;Animalia;Arthropoda;Hexapoda;Insecta;	Hym-gen-S273	CgaTGTtGGTTCACCGCTC	Hym-gen-A274	CRaTGAAGAGCACCGCGAT	114	195..308
AY995694.1.785-Eukaryota;Opisthokonta;Holozoa;Metazoa;Animalia;Arthropoda;Hexapoda;Insecta;	Hym-gen-S273	CgaTGTtGGTTCACCGCTC	Hym-gen-A274	CRaTGAAGAGCACCGCGAT	115	195..309
DQ022268.1.1335-Eukaryota;Opisthokonta;Holozoa;Metazoa;Animalia;Arthropoda;Hexapoda;Insecta;Aleiodes-cariniventris	Hym-gen-S273	CGaTGTtGGTTCACCGCTC	Hym-gen-A274	CRATGAAGAGCACCGCGAT	122	632..753
DQ022272.1.1335-Eukaryota;Opisthokonta;Holozoa;Metazoa;Animalia;Arthropoda;Hexapoda;Insecta;Isoptronotum-sp.-CXX-2005	Hym-gen-S273	CgaTGTtGGTTCACCGCTC	Hym-gen-A274	CRATgAAGAGCACCGCGAT	121	635..755
DQ022276.1.1309-Eukaryota;Opisthokonta;Holozoa;Metazoa;Animalia;Arthropoda;Hexapoda;Insecta;Ichneutes-sp.-CXX-2005	Hym-gen-S273	CGaTGTtGGTTCACCGCTC	Hym-gen-A274	CRATGAAGAGCACCGCGAT	120	625..744
DQ888506.1.681-Eukaryota;Opisthokonta;Holozoa;Metazoa;Animalia;Arthropoda;Hexapoda;Insecta;	Hym-gen-S273	CGaTGTtGGTTCAcCGCTC	Hym-gen-A274	CRATgAAGaGCACCGCGAT	129	190..318
DQ888510.1.680-Eukaryota;Opisthokonta;Holozoa;Metazoa;Animalia;Arthropoda;Hexapoda;Insecta;	Hym-gen-S273	CGaTGTtGGTTCACCGCTC	Hym-gen-A274	CRaTgAAGAGCACCGCGAT	128	190..317
DQ888517.1.677-Eukaryota;Opisthokonta;Holozoa;Metazoa;Animalia;Arthropoda;Hexapoda;Insecta;	Hym-gen-S273	CGaTGTtGGTTCACCGCTC	Hym-gen-A274	CRATGAAGAGCACCGCGAT	125	190..314
AY995679.1.797-Eukaryota;Opisthokonta;Holozoa;Metazoa;Animalia;Arthropoda;Hexapoda;Insecta;	Hym-gen-S273	CgaTGTtGGTTCACCGCTC	Hym-gen-A274	CRATGAAGAGCACCGCGAT	127	195..321
AY995683.1.784-Eukaryota;Opisthokonta;Holozoa;Metazoa;Animalia;Arthropoda;Hexapoda;Insecta;	Hym-gen-S273	CgaTGTtGGTTCACCGCTC	Hym-gen-A274	CRaTGAAGAGCACCGCGAT	114	195..308
AY995687.1.781-Eukaryota;Opisthokonta;Holozoa;Metazoa;Animalia;Arthropoda;Hexapoda;Insecta;	Hym-gen-S273	CgaTGTtGGTTCACCGCTC	Hym-gen-A274	CRaTgAAGAGCACCGCGAT	112	195..306
AY995691.1.785-Eukaryota;Opisthokonta;Holozoa;Metazoa;Animalia;Arthropoda;Hexapoda;Insecta;	Hym-gen-S273	CgaTGTtGGTTCACCGCTC	Hym-gen-A274	CRaTGAAGAGCACCGCGAT	115	195..309
AY995695.1.792-Eukaryota;Opisthokonta;Holozoa;Metazoa;Animalia;Arthropoda;Hexapoda;Insecta;	Hym-gen-S273	CgaTGTtGGTTCACCGCTC	Hym-gen-A274	CRatGAAGAGCACCGCGAT	122	195..316
DQ022269.1.1328-Eukaryota;Opisthokonta;Holozoa;Metazoa;Animalia;Arthropoda;Hexapoda;Insecta;Aleiodes-gracilipes	Hym-gen-S273	CGaTGTtGGTTCACCGCTC	Hym-gen-A274	CRaTGAAGAGCACCGCGAT	120	633..752
DQ022273.1.1301-Eukaryota;Opisthokonta;Holozoa;Metazoa;Animalia;Arthropoda;Hexapoda;Insecta;Centistes-sp.-CXX-2005	Hym-gen-S273	CGaTGTtGGTTCACCGCTC	Hym-gen-A274	CRaTGAAGAGCACCGCGAT	120	617..736
DQ022277.1.1255-Eukaryota;Opisthokonta;Holozoa;Metazoa;Animalia;Arthropoda;Hexapoda;Insecta;Streblocera-cornis	Hym-gen-S273	CGaTGTtGGTTCACCGCTC	Hym-gen-A274	CRATGAAGAGCACCGCGAT	120	586..705
DQ888503.1.686-Eukaryota;Opisthokonta;Holozoa;Metazoa;Animalia;Arthropoda;Hexapoda;Insecta;	Hym-gen-S273	CGaTGTtGGTTCACCGcTC	Hym-gen-A274	CRaTgAAGAGCACCGCGAT	134	190..323
DQ888507.1.678-Eukaryota;Opisthokonta;Holozoa;Metazoa;Animalia;Arthropoda;Hexapoda;Insecta;	Hym-gen-S273	CGaTGTtGGTTCACCGCTC	Hym-gen-A274	CRATGAAGAGCACCGCgAT	127	190..316
DQ888511.1.691-Eukaryota;Opisthokonta;Holozoa;Metazoa;Animalia;Arthropoda;Hexapoda;Insecta;	Hym-gen-S273	CGaTGTtGGTTCACCGCTC	Hym-gen-A274	CRaTgAAGAGCACCGCGAT	139	190..328
DQ888514.1.685-Eukaryota;Opisthokonta;Holozoa;Metazoa;Animalia;Arthropoda;Hexapoda;Insecta;	Hym-gen-S273	CGaTGTtGGTTCACCGCTC	Hym-gen-A274	CRATgAAGAGCACCGCGAT	133	190..322
DQ888518.1.677-Eukaryota;Opisthokonta;Holozoa;Metazoa;Animalia;Arthropoda;Hexapoda;Insecta;	Hym-gen-S273	CGaTGTtGGTTCACCGCTC	Hym-gen-A274	CRATGAAGAGCACCGCGAT	125	190..314
DQ888527.1.683-Eukaryota;Opisthokonta;Holozoa;Metazoa;Animalia;Arthropoda;Hexapoda;Insecta;	Hym-gen-S273	CGatGTtGGTTCACCGCTC	Hym-gen-A274	CRaTGAAGAGCACCGCGAT	130	190..319
DQ888531.1.681-Eukaryota;Opisthokonta;Holozoa;Metazoa;Animalia;Arthropoda;Hexapoda;Insecta;	Hym-gen-S273	CGaTGTtGGTTCACCGCTC	Hym-gen-A274	CRaTgAAGAGCACCGCGAT	128	190..317
DQ888540.1.670-Eukaryota;Opisthokonta;Holozoa;Metazoa;Animalia;Arthropoda;Hexapoda;Insecta;	Hym-gen-S273	CgaTGTtGGTTCACCGCTC	Hym-gen-A274	CRATGAAGAGCACCGCGAT	118	190..307
DQ888544.1.703-Eukaryota;Opisthokonta;Holozoa;Metazoa;Animalia;Arthropoda;Hexapoda;Insecta;	Hym-gen-S273	CGaTGTtGGTTCACCGCTC	Hym-gen-A274	CRaTGAAGAGcACCGCgAT	151	190..340
DQ888548.1.691-Eukaryota;Opisthokonta;Holozoa;Metazoa;Animalia;Arthropoda;Hexapoda;Insecta;	Hym-gen-S273	CGatGTtGGTTCACCGCTC	Hym-gen-A274	CRATGAAGAGCACCGCGAT	137	190..326
DQ888552.1.677-Eukaryota;Opisthokonta;Holozoa;Metazoa;Animalia;Arthropoda;Hexapoda;Insecta;	Hym-gen-S273	CGaTGTtGGTTCACCGCTC	Hym-gen-A274	CRaTGAAGAGCACCGCGAT	123	190..312
DQ888556.1.685-Eukaryota;Opisthokonta;Holozoa;Metazoa;Animalia;Arthropoda;Hexapoda;Insecta;	Hym-gen-S273	CGaTGTtGGTTCACCGCTC	Hym-gen-A274	CRaTgAAGAGCACCGCGAT	132	190..321
DQ888559.1.693-Eukaryota;Opisthokonta;Holozoa;Metazoa;Animalia;Arthropoda;Hexapoda;Insecta;	Hym-gen-S273	CGaTGTtGGTTCACCGCTC	Hym-gen-A274	CRaTgAAGAGCACCGCGAT	141	190..330
DQ888563.1.666-Eukaryota;Opisthokonta;Holozoa;Metazoa;Animalia;Arthropoda;Hexapoda;Insecta;	Hym-gen-S273	CgaTGTtGGTTCACCGCTC	Hym-gen-A274	CRATGAAGAGCACCGCGAT	115	190..304
DQ888567.1.680-Eukaryota;Opisthokonta;Holozoa;Metazoa;Animalia;Arthropoda;Hexapoda;Insecta;	Hym-gen-S273	CGaTGTtGGTTCACCGCTC	Hym-gen-A274	CRaTgAAGAGCACCGCGAT	129	190..318
DQ888571.1.632-Eukaryota;Opisthokonta;Holozoa;Metazoa;Animalia;Arthropoda;Hexapoda;Insecta;	Hym-gen-S273	CGaTGTtGGTTCACCGCTC	Hym-gen-A274	CRaTgAAGAGCACCGCGAT	125	144..268
EF012832.1.1852-Eukaryota;Opisthokonta;Holozoa;Metazoa;Animalia;Arthropoda;Hexapoda;Insecta;	Hym-gen-S273	CgaTGTtGGTTCACCGCTC	Hym-gen-A274	CRaTgAAGAGCACCGCGAT	115	657..771
EF012840.1.1857-Eukaryota;Opisthokonta;Holozoa;Metazoa;Animalia;Arthropoda;Hexapoda;Insecta;	Hym-gen-S273	CgaTGTtGGTtCACCGCTC	Hym-gen-A274	CRaTGAAGAGCACCGCGAT	121	658..778
EF012855.1.1852-Eukaryota;Opisthokonta;Holozoa;Metazoa;Animalia;Arthropoda;Hexapoda;Insecta;Concoctio-concenta	Hym-gen-S273	CgaTGTtGGTTCACCGCTC	Hym-gen-A274	CRaTgAAGAGCACCGCGAT	115	657..771
EF012859.1.1858-Eukaryota;Opisthokonta;Holozoa;Metazoa;Animalia;Arthropoda;Hexapoda;Insecta;Discothyrea-sp.-MAD07	Hym-gen-S273	CgaTGTtGGTTCACCGCTC	Hym-gen-A274	CRaTgAAGAGCACCGCGAT	115	657..771
EF012871.1.1850-Eukaryota;Opisthokonta;Holozoa;Metazoa;Animalia;Arthropoda;Hexapoda;Insecta;	Hym-gen-S273	CgaTGTtGGTTCACCGCTC	Hym-gen-A274	CRaTgAAGAGCACCGCGAT	115	655..769
EF012899.1.1851-Eukaryota;Opisthokonta;Holozoa;Metazoa;Animalia;Arthropoda;Hexapoda;Insecta;	Hym-gen-S273	CgaTGTtGGTTCAcCGCTC	Hym-gen-A274	CRaTgAAGAGCACCGCGAT	115	656..770
EF012920.1.1852-Eukaryota;Opisthokonta;Holozoa;Metazoa;Animalia;Arthropoda;Hexapoda;Insecta;	Hym-gen-S273	CgaTGTtGGTTCACCGCTC	Hym-gen-A274	CRaTgAAGAGCACCGCGAT	115	657..771
EF012932.1.1851-Eukaryota;Opisthokonta;Holozoa;Metazoa;Animalia;Arthropoda;Hexapoda;Insecta;Scolia-verticalis	Hym-gen-S273	CgaTGTtGGTTCACCGCTC	Hym-gen-A274	CRaTGAAGAGCACCGCGAT	117	654..770
EF012939.1.1850-Eukaryota;Opisthokonta;Holozoa;Metazoa;Animalia;Arthropoda;Hexapoda;Insecta;	Hym-gen-S273	CgaTGTtGGTTCACCGCTC	Hym-gen-A274	CRaTgAAGAGCACCGCGAT	115	655..769
EF032312.1.915-Eukaryota;Opisthokonta;Holozoa;Metazoa;Animalia;Arthropoda;Hexapoda;Insecta;	Hym-gen-S273	CGaTGTtGGTTCACCGCTC	Hym-gen-A274	CRatGAAGAGCACCGCGAT	114	57..170
EF032316.1.919-Eukaryota;Opisthokonta;Holozoa;Metazoa;Animalia;Arthropoda;Hexapoda;Insecta;	Hym-gen-S273	CGaTGTtGGTTCACCGCTC	Hym-gen-A274	CRaTgAAGAGCACCGCGAT	118	57..174
EF032320.1.771-Eukaryota;Opisthokonta;Holozoa;Metazoa;Animalia;Arthropoda;Hexapoda;Insecta;	Hym-gen-S273	CGaTGTtGGTTCACCGCTC	Hym-gen-A274	CRATgAAGAGCACCGCGAT	117	57..173
EF032325.1.915-Eukaryota;Opisthokonta;Holozoa;Metazoa;Animalia;Arthropoda;Hexapoda;Insecta;	Hym-gen-S273	CGaTGTtGGTTCacCGCTC	Hym-gen-A274	CRaTgAAGAGCACCGCGAT	115	57..171
EF190706.1.740-Eukaryota;Opisthokonta;Holozoa;Metazoa;Animalia;Arthropoda;Hexapoda;Insecta;	Hym-gen-S273	CgaTGTtGGTTCACCGCTC	Hym-gen-A274	CRaTGAAGAGCACCGCGAT	117	171..287
EF190710.1.735-Eukaryota;Opisthokonta;Holozoa;Metazoa;Animalia;Arthropoda;Hexapoda;Insecta;	Hym-gen-S273	CgaTGTtGGTTCACCGCTC	Hym-gen-A274	CRATGAAGAGCACCGCGAT	112	171..282
DQ888509.1.680-Eukaryota;Opisthokonta;Holozoa;Metazoa;Animalia;Arthropoda;Hexapoda;Insecta;	Hym-gen-S273	CGaTGTtGGTTCACCGCTC	Hym-gen-A274	CRaTgAAGAGCACCGCGAT	127	190..316
DQ888513.1.680-Eukaryota;Opisthokonta;Holozoa;Metazoa;Animalia;Arthropoda;Hexapoda;Insecta;	Hym-gen-S273	CGaTGTtGGTTCACCGCTC	Hym-gen-A274	CRaTgAAGAGCACCGCGAT	128	190..317
DQ888520.1.680-Eukaryota;Opisthokonta;Holozoa;Metazoa;Animalia;Arthropoda;Hexapoda;Insecta;	Hym-gen-S273	CGaTGTtGGTTCACCGCTC	Hym-gen-A274	CRaTgAAGAGCACCGCGAT	127	190..316
DQ888524.1.665-Eukaryota;Opisthokonta;Holozoa;Metazoa;Animalia;Arthropoda;Hexapoda;Insecta;	Hym-gen-S273	CGaTGTtGGTTCACCGCTC	Hym-gen-A274	CRATGAAGAGCACCGCGAT	113	190..302
DQ888528.1.675-Eukaryota;Opisthokonta;Holozoa;Metazoa;Animalia;Arthropoda;Hexapoda;Insecta;	Hym-gen-S273	CGatgTTGGTTCACCGCTC	Hym-gen-A274	CRATGAAGAGCACCGCGAT	128	190..317
DQ888532.1.672-Eukaryota;Opisthokonta;Holozoa;Metazoa;Animalia;Arthropoda;Hexapoda;Insecta;	Hym-gen-S273	CGaTGTtGGTTCAcCGCTC	Hym-gen-A274	CRaTgAAGAGCACCGCGAT	120	190..309
DQ888537.1.681-Eukaryota;Opisthokonta;Holozoa;Metazoa;Animalia;Arthropoda;Hexapoda;Insecta;	Hym-gen-S273	CGaTGTtGGTTCACCGCTC	Hym-gen-A274	CRaTgAAGAGCACCGCGAT	130	190..319
DQ888541.1.678-Eukaryota;Opisthokonta;Holozoa;Metazoa;Animalia;Arthropoda;Hexapoda;Insecta;	Hym-gen-S273	CGaTGTTGGTTCaCCGCTC	Hym-gen-A274	CRATGAAGAGCACCGCGAT	123	190..312
DQ888553.1.681-Eukaryota;Opisthokonta;Holozoa;Metazoa;Animalia;Arthropoda;Hexapoda;Insecta;	Hym-gen-S273	CGaTGTTGGTTCACCGCTC	Hym-gen-A274	CRATgAAGAGCACCGCGAT	129	190..318
DQ888560.1.681-Eukaryota;Opisthokonta;Holozoa;Metazoa;Animalia;Arthropoda;Hexapoda;Insecta;	Hym-gen-S273	CGaTGTtGGTTCACCGCTC	Hym-gen-A274	CRaTgAAGAGCACCGCGAT	129	190..318
DQ888564.1.668-Eukaryota;Opisthokonta;Holozoa;Metazoa;Animalia;Arthropoda;Hexapoda;Insecta;	Hym-gen-S273	CGaTGTtGGTTCACCGCTC	Hym-gen-A274	CRaTgAAGAGCACCGCGAT	117	190..306
EF012828.1.1852-Eukaryota;Opisthokonta;Holozoa;Metazoa;Animalia;Arthropoda;Hexapoda;Insecta;	Hym-gen-S273	CgaTGTtGGTTCACCGCTC	Hym-gen-A274	CRaTgAAGAGCACCGCGAT	115	657..771
EF012872.1.1851-Eukaryota;Opisthokonta;Holozoa;Metazoa;Animalia;Arthropoda;Hexapoda;Insecta;	Hym-gen-S273	CgaTGTtGGTTCACCGCTC	Hym-gen-A274	CRaTgAAGAGCACCGCGAT	115	656..770
EF012877.1.1851-Eukaryota;Opisthokonta;Holozoa;Metazoa;Animalia;Arthropoda;Hexapoda;Insecta;	Hym-gen-S273	CgaTGTtGGTTCACCGCTC	Hym-gen-A274	CRaTgAAGAGCACCGCGAT	115	656..770
DQ888525.1.667-Eukaryota;Opisthokonta;Holozoa;Metazoa;Animalia;Arthropoda;Hexapoda;Insecta;	Hym-gen-S273	CGaTGTtGGTTCACCGCTC	Hym-gen-A274	CRaTgAAGAGCACCGcGAT	116	189..304
DQ888529.1.683-Eukaryota;Opisthokonta;Holozoa;Metazoa;Animalia;Arthropoda;Hexapoda;Insecta;	Hym-gen-S273	CGatGTtGGTTCACCGCTC	Hym-gen-A274	CRaTgAAGAGCACCGCGAT	130	190..319
DQ888533.1.680-Eukaryota;Opisthokonta;Holozoa;Metazoa;Animalia;Arthropoda;Hexapoda;Insecta;	Hym-gen-S273	CGaTGTtGGTTCACCGCTC	Hym-gen-A274	CRaTgAAGAGCACCGCGAT	128	190..317
DQ888538.1.683-Eukaryota;Opisthokonta;Holozoa;Metazoa;Animalia;Arthropoda;Hexapoda;Insecta;	Hym-gen-S273	CGaTGTtGGTTCACCGCTC	Hym-gen-A274	CRaTgAAGAGCACCGCGAT	132	190..321
DQ888546.1.701-Eukaryota;Opisthokonta;Holozoa;Metazoa;Animalia;Arthropoda;Hexapoda;Insecta;	Hym-gen-S273	CGaTGTTGGTTCAcCGCTC	Hym-gen-A274	CRaTGAAGAGCACCGCGAT	147	190..336
DQ888550.1.694-Eukaryota;Opisthokonta;Holozoa;Metazoa;Animalia;Arthropoda;Hexapoda;Insecta;	Hym-gen-S273	CGaTGTtGGTTCACCGCTC	Hym-gen-A274	CRaTgAAGAGCACCGCGAT	140	190..329
EF012904.1.1851-Eukaryota;Opisthokonta;Holozoa;Metazoa;Animalia;Arthropoda;Hexapoda;Insecta;	Hym-gen-S273	CgaTGTtGGTTCACCGCTC	Hym-gen-A274	CRaTgAAGAGCACCGCGAT	115	656..770
DQ888554.1.675-Eukaryota;Opisthokonta;Holozoa;Metazoa;Animalia;Arthropoda;Hexapoda;Insecta;	Hym-gen-S273	CGaTGTtGGTTCAcCGCTC	Hym-gen-A274	CRATgAAGAGCACCGCGAT	129	185..313
DQ888557.1.687-Eukaryota;Opisthokonta;Holozoa;Metazoa;Animalia;Arthropoda;Hexapoda;Insecta;	Hym-gen-S273	CGaTGTtGGTTCACCGCTC	Hym-gen-A274	CRaTgAAGAGCACCGCGAT	135	190..324
EF012912.1.1854-Eukaryota;Opisthokonta;Holozoa;Metazoa;Animalia;Arthropoda;Hexapoda;Insecta;Platythyrea-punctata	Hym-gen-S273	CgaTGTtGGTTCACCGCTC	Hym-gen-A274	CRaTgAAGAGCACCGCGAT	118	656..773
DQ888561.1.683-Eukaryota;Opisthokonta;Holozoa;Metazoa;Animalia;Arthropoda;Hexapoda;Insecta;	Hym-gen-S273	CGaTGTtGGTTCACCGCTC	Hym-gen-A274	CRaTgAAGAGCACCGCGAT	131	191..321
DQ888565.1.626-Eukaryota;Opisthokonta;Holozoa;Metazoa;Animalia;Arthropoda;Hexapoda;Insecta;	Hym-gen-S273	CgaTGTTGGTTCACCGCTC	Hym-gen-A274	CRATGAAGAGCACCGCGAT	115	151..265
EF012921.1.1848-Eukaryota;Opisthokonta;Holozoa;Metazoa;Animalia;Arthropoda;Hexapoda;Insecta;Pristocera-sp.-CASENT0006958	Hym-gen-S273	CgATGTtGGTtCaCCGCTC	Hym-gen-A274	CRATGAAGAGCACCGCGAT	114	654..767
DQ888569.1.683-Eukaryota;Opisthokonta;Holozoa;Metazoa;Animalia;Arthropoda;Hexapoda;Insecta;	Hym-gen-S273	CGaTGTtGGTTCACCGCTC	Hym-gen-A274	CRaTgAAGAGCACCGCGAT	131	190..320
EF012925.1.1850-Eukaryota;Opisthokonta;Holozoa;Metazoa;Animalia;Arthropoda;Hexapoda;Insecta;Protanilla-sp.-JAP01	Hym-gen-S273	CgaTGTtGGTTCACCGCTC	Hym-gen-A274	CRATgAAGAGCACCGCGAT	115	655..769
EF012933.1.1851-Eukaryota;Opisthokonta;Holozoa;Metazoa;Animalia;Arthropoda;Hexapoda;Insecta;Simopelta-cf.-pergandei-CASENT0052744	Hym-gen-S273	CgaTGTtGGTTCACCGCTC	Hym-gen-A274	CRaTgAAGAGCACCGCGAT	115	656..770
EF012834.1.1851-Eukaryota;Opisthokonta;Holozoa;Metazoa;Animalia;Arthropoda;Hexapoda;Insecta;	Hym-gen-S273	CgaTGTtGGTTCACCGCTC	Hym-gen-A274	CRaTgAAGAGCACCGCGAT	115	656..770
EF032309.1.911-Eukaryota;Opisthokonta;Holozoa;Metazoa;Animalia;Arthropoda;Hexapoda;Insecta;	Hym-gen-S273	CGaTGttGGTTCaCCGCTC	Hym-gen-A274	CRaTGAAGAGCACCGCGAT	114	57..170
EF032313.1.908-Eukaryota;Opisthokonta;Holozoa;Metazoa;Animalia;Arthropoda;Hexapoda;Insecta;	Hym-gen-S273	CGaTGTtGGTTCACCGCTC	Hym-gen-A274	CRaTGAAGAGCACCGCGAT	114	57..170
EF012869.1.1850-Eukaryota;Opisthokonta;Holozoa;Metazoa;Animalia;Arthropoda;Hexapoda;Insecta;	Hym-gen-S273	CgaTGTtGGTTCACCGCTC	Hym-gen-A274	CRaTgAAGAGCACCGCGAT	114	656..769
EF012894.1.1852-Eukaryota;Opisthokonta;Holozoa;Metazoa;Animalia;Arthropoda;Hexapoda;Insecta;	Hym-gen-S273	CgaTGTtGGTTCACCGCTC	Hym-gen-A274	CRaTgAAGAGCACCGCGAT	115	657..771
EF012901.1.1852-Eukaryota;Opisthokonta;Holozoa;Metazoa;Animalia;Arthropoda;Hexapoda;Insecta;	Hym-gen-S273	CgaTGTtGGTTCACCGCTC	Hym-gen-A274	CRaTgAAGAGCACCGCGAT	115	657..771
EF012913.1.1851-Eukaryota;Opisthokonta;Holozoa;Metazoa;Animalia;Arthropoda;Hexapoda;Insecta;Plectroctena-ugandensis	Hym-gen-S273	CgaTGTtGGTTCACCGCTC	Hym-gen-A274	CRaTgAAGAGCACCGCGAT	115	656..770
EF012922.1.1850-Eukaryota;Opisthokonta;Holozoa;Metazoa;Animalia;Arthropoda;Hexapoda;Insecta;	Hym-gen-S273	CgaTGTtGGTTCACCGCTC	Hym-gen-A274	CRaTgAAGAGCACCGCGAT	115	655..769
EF012926.1.1851-Eukaryota;Opisthokonta;Holozoa;Metazoa;Animalia;Arthropoda;Hexapoda;Insecta;	Hym-gen-S273	CgaTGTtGGTTCACCGCTC	Hym-gen-A274	CRaTgAAGAGCACCGCGAT	115	656..770
EF032314.1.913-Eukaryota;Opisthokonta;Holozoa;Metazoa;Animalia;Arthropoda;Hexapoda;Insecta;	Hym-gen-S273	CGaTGTtGGTTCACCGCTC	Hym-gen-A274	CRatGAAGAGCACCGCGAT	116	57..172
EF032318.1.918-Eukaryota;Opisthokonta;Holozoa;Metazoa;Animalia;Arthropoda;Hexapoda;Insecta;	Hym-gen-S273	CGaTGTtGGTTCACCGCTC	Hym-gen-A274	CRaTGAAGAGCACCGCGAT	116	57..172
EF032323.1.914-Eukaryota;Opisthokonta;Holozoa;Metazoa;Animalia;Arthropoda;Hexapoda;Insecta;	Hym-gen-S273	CGATGTTGGTTCACCGCTC	Hym-gen-A274	CRaTGAAGAGCACCGCGAT	117	57..173
EF190708.1.735-Eukaryota;Opisthokonta;Holozoa;Metazoa;Animalia;Arthropoda;Hexapoda;Insecta;	Hym-gen-S273	CgaTGTtGGTTCACCGCTC	Hym-gen-A274	CRaTGAAGAGCACCGCGAT	112	171..282
DQ888522.1.668-Eukaryota;Opisthokonta;Holozoa;Metazoa;Animalia;Arthropoda;Hexapoda;Insecta;	Hym-gen-S273	CGaTGTtGGTTCACCGCTC	Hym-gen-A274	CRATGAAGAGCACCGCGAT	115	190..304
DQ888526.1.679-Eukaryota;Opisthokonta;Holozoa;Metazoa;Animalia;Arthropoda;Hexapoda;Insecta;	Hym-gen-S273	CGaTGTtGGTTCACCGCTC	Hym-gen-A274	CRaTGAAGAGCACCGCGAT	127	190..316
DQ888530.1.678-Eukaryota;Opisthokonta;Holozoa;Metazoa;Animalia;Arthropoda;Hexapoda;Insecta;	Hym-gen-S273	CGaTGTtGGTTCACCGCTC	Hym-gen-A274	CRATgAAGAGCACCGCGAT	126	190..315
DQ888534.1.696-Eukaryota;Opisthokonta;Holozoa;Metazoa;Animalia;Arthropoda;Hexapoda;Insecta;	Hym-gen-S273	CGaTGTtGGTTCACCGCTC	Hym-gen-A274	CRAtgAAGAGCACCGCGAT	144	190..333
DQ888535.1.680-Eukaryota;Opisthokonta;Holozoa;Metazoa;Animalia;Arthropoda;Hexapoda;Insecta;	Hym-gen-S273	CGaTGTtGGTTCACCGCTC	Hym-gen-A274	CRaTgAAGAGCACCGCGAT	127	190..316
DQ888539.1.683-Eukaryota;Opisthokonta;Holozoa;Metazoa;Animalia;Arthropoda;Hexapoda;Insecta;	Hym-gen-S273	CGaTGTtGGTTCACCGCTC	Hym-gen-A274	CRaTgAAGAGCACCGCGAT	132	190..321
DQ888543.1.666-Eukaryota;Opisthokonta;Holozoa;Metazoa;Animalia;Arthropoda;Hexapoda;Insecta;	Hym-gen-S273	CGaTGTtGGTTCaCCGCTC	Hym-gen-A274	CRATgAAGAGCACCGCGAT	114	190..303
DQ888547.1.680-Eukaryota;Opisthokonta;Holozoa;Metazoa;Animalia;Arthropoda;Hexapoda;Insecta;	Hym-gen-S273	CGatGTtGGTTCaCCGCTC	Hym-gen-A274	CRaTGAAGAGCACCGCGAT	133	190..322
DQ888551.1.696-Eukaryota;Opisthokonta;Holozoa;Metazoa;Animalia;Arthropoda;Hexapoda;Insecta;	Hym-gen-S273	CGaTGTTGGTTCACCGCTC	Hym-gen-A274	CRaTGAAGAGCACCGCGAT	140	190..329
DQ888555.1.679-Eukaryota;Opisthokonta;Holozoa;Metazoa;Animalia;Arthropoda;Hexapoda;Insecta;	Hym-gen-S273	CGaTGTtGGTTCACCGCTC	Hym-gen-A274	CRaTgAAGAGCACCGCGAT	127	190..316
DQ888558.1.681-Eukaryota;Opisthokonta;Holozoa;Metazoa;Animalia;Arthropoda;Hexapoda;Insecta;	Hym-gen-S273	CGaTGTtGGTTCACCGCTC	Hym-gen-A274	CRaTGAAGAGCAcCGCGAT	129	190..318
DQ888562.1.667-Eukaryota;Opisthokonta;Holozoa;Metazoa;Animalia;Arthropoda;Hexapoda;Insecta;	Hym-gen-S273	CgaTgTtGGTTCACCGCTC	Hym-gen-A274	CRaTgAAGAGCACCGCGAT	116	190..305
DQ888570.1.667-Eukaryota;Opisthokonta;Holozoa;Metazoa;Animalia;Arthropoda;Hexapoda;Insecta;	Hym-gen-S273	CGaTGTtGGTTCACCGCTC	Hym-gen-A274	CRaTgAAGAGCACCGCGAT	116	190..305
EF012839.1.1853-Eukaryota;Opisthokonta;Holozoa;Metazoa;Animalia;Arthropoda;Hexapoda;Insecta;Apomyrma-stygia	Hym-gen-S273	CgaTGTtGGTTCACCGCTC	Hym-gen-A274	CRaTgAAGAGCACCGCGAT	115	657..771
EF012851.1.1851-Eukaryota;Opisthokonta;Holozoa;Metazoa;Animalia;Arthropoda;Hexapoda;Insecta;	Hym-gen-S273	CgaTGTtGGTTCACCGCTC	Hym-gen-A274	CRaTgAAGAGCACCGCGAT	115	656..770
EF012883.1.1848-Eukaryota;Opisthokonta;Holozoa;Metazoa;Animalia;Arthropoda;Hexapoda;Insecta;	Hym-gen-S273	CgaTGTtGGTTCACCGCTC	Hym-gen-A274	CRATGAAGAGCACCGCGAT	112	656..767
EF012898.1.1851-Eukaryota;Opisthokonta;Holozoa;Metazoa;Animalia;Arthropoda;Hexapoda;Insecta;	Hym-gen-S273	CgaTGTtGGTTCACCGCTC	Hym-gen-A274	CRaTgAAGAGCACCGCGAT	115	656..770
EF012923.1.1852-Eukaryota;Opisthokonta;Holozoa;Metazoa;Animalia;Arthropoda;Hexapoda;Insecta;	Hym-gen-S273	CgaTGTtGGTTCACCGCTC	Hym-gen-A274	CRaTgAAGAGCACCGCGAT	115	657..771
EF012931.1.1851-Eukaryota;Opisthokonta;Holozoa;Metazoa;Animalia;Arthropoda;Hexapoda;Insecta;Sapyga-pumila	Hym-gen-S273	CgaTGTtGGTtCACCGCTC	Hym-gen-A274	CRaTGAAGAGCACCGCGAT	116	657..772
EF012946.1.1851-Eukaryota;Opisthokonta;Holozoa;Metazoa;Animalia;Arthropoda;Hexapoda;Insecta;Thaumatomyrmex-atrox	Hym-gen-S273	CgaTGTtGGTTCACCGCTC	Hym-gen-A274	CRaTgAAGAGCACCGCGAT	115	656..770
EF032311.1.915-Eukaryota;Opisthokonta;Holozoa;Metazoa;Animalia;Arthropoda;Hexapoda;Insecta;	Hym-gen-S273	CGaTGTtGGTTCacCGCTC	Hym-gen-A274	CRaTGAAGAGCACCGCGAT	114	57..170
EF032315.1.918-Eukaryota;Opisthokonta;Holozoa;Metazoa;Animalia;Arthropoda;Hexapoda;Insecta;	Hym-gen-S273	CGaTGTtGGTTCACCGCTC	Hym-gen-A274	CRaTgAAGAGCACCGCGAT	118	57..174
EF032319.1.909-Eukaryota;Opisthokonta;Holozoa;Metazoa;Animalia;Arthropoda;Hexapoda;Insecta;	Hym-gen-S273	CGaTGTtGGTTCAcCGCTC	Hym-gen-A274	CRaTGAAGAGCACCGCGAT	115	57..171
EF032324.1.913-Eukaryota;Opisthokonta;Holozoa;Metazoa;Animalia;Arthropoda;Hexapoda;Insecta;	Hym-gen-S273	CgaTGTtGGTTCACCGCTC	Hym-gen-A274	CRATGAAGAGCACCGCGAT	112	57..168
EF190714.1.737-Eukaryota;Opisthokonta;Holozoa;Metazoa;Animalia;Arthropoda;Hexapoda;Insecta;	Hym-gen-S273	CgaTGTtGGTTCACCGCTC	Hym-gen-A274	CRaTGAAGAGCACCGCGAT	114	171..284
EF190718.1.735-Eukaryota;Opisthokonta;Holozoa;Metazoa;Animalia;Arthropoda;Hexapoda;Insecta;	Hym-gen-S273	CgaTGTtGGTtCACCGCTC	Hym-gen-A274	CRaTGAAGAGCACCGCGAT	112	171..282
EF190722.1.737-Eukaryota;Opisthokonta;Holozoa;Metazoa;Animalia;Arthropoda;Hexapoda;Insecta;	Hym-gen-S273	CgaTGTtGGTTCACCGCTC	Hym-gen-A274	CRaTGAAGAGCACCGCGAT	114	171..284
EF190726.1.735-Eukaryota;Opisthokonta;Holozoa;Metazoa;Animalia;Arthropoda;Hexapoda;Insecta;	Hym-gen-S273	CgaTGTtGGTTCACCGCTC	Hym-gen-A274	CRATGAAGAGCACCGCGAT	112	171..282
EF190730.1.735-Eukaryota;Opisthokonta;Holozoa;Metazoa;Animalia;Arthropoda;Hexapoda;Insecta;	Hym-gen-S273	CgaTGTtGGTTCACCGCTC	Hym-gen-A274	CRaTGAAGAGCACCGCGAT	112	171..282
EU041961.1.606-Eukaryota;Opisthokonta;Holozoa;Metazoa;Animalia;Arthropoda;Hexapoda;Insecta;	Hym-gen-S273	CgaTGTtGGTTCACCGCTC	Hym-gen-A274	CRaTgAAGAGCACCGCGAT	115	267..381
EU041965.1.593-Eukaryota;Opisthokonta;Holozoa;Metazoa;Animalia;Arthropoda;Hexapoda;Insecta;	Hym-gen-S273	CgaTGTtGGTTCACCGCTC	Hym-gen-A274	CRaTgAAGAGCACCGCGAT	115	267..381
EU041969.1.606-Eukaryota;Opisthokonta;Holozoa;Metazoa;Animalia;Arthropoda;Hexapoda;Insecta;	Hym-gen-S273	CgaTGTtGGTTCACCGCTC	Hym-gen-A274	CRaTgAAGAGCACCGCGAT	115	267..381
EU041973.1.606-Eukaryota;Opisthokonta;Holozoa;Metazoa;Animalia;Arthropoda;Hexapoda;Insecta;	Hym-gen-S273	CgaTGTtGGTTCACCGCTC	Hym-gen-A274	CRaTgAAGAGCACCGCGAT	115	267..381
EU041977.1.606-Eukaryota;Opisthokonta;Holozoa;Metazoa;Animalia;Arthropoda;Hexapoda;Insecta;	Hym-gen-S273	CgaTGTtGGTTCACCGCTC	Hym-gen-A274	CRaTgAAGAGCACCGCGAT	115	267..381
EU041984.1.603-Eukaryota;Opisthokonta;Holozoa;Metazoa;Animalia;Arthropoda;Hexapoda;Insecta;	Hym-gen-S273	CgaTGTtGGTTCACCGCTC	Hym-gen-A274	CRaTgAAGAGCACCGCGAT	115	267..381
EU041988.1.606-Eukaryota;Opisthokonta;Holozoa;Metazoa;Animalia;Arthropoda;Hexapoda;Insecta;	Hym-gen-S273	CgaTGTtGGTTCACCGCTC	Hym-gen-A274	CRaTgAAGAGCACCGCGAT	115	267..381
EU041992.1.606-Eukaryota;Opisthokonta;Holozoa;Metazoa;Animalia;Arthropoda;Hexapoda;Insecta;	Hym-gen-S273	CgaTGTtGGTTCACCGCTC	Hym-gen-A274	CRaTgAAGAGCACCGCGAT	115	267..381
EU041996.1.606-Eukaryota;Opisthokonta;Holozoa;Metazoa;Animalia;Arthropoda;Hexapoda;Insecta;	Hym-gen-S273	CgaTGTtGGTTCACCGCTC	Hym-gen-A274	CRaTgAAGAGCACCGCGAT	115	267..381
EU042000.1.552-Eukaryota;Opisthokonta;Holozoa;Metazoa;Animalia;Arthropoda;Hexapoda;Insecta;	Hym-gen-S273	CgaTGTtGGTTCACCGCTC	Hym-gen-A274	CRaTgAAGAGCACCGCGAT	115	213..327
EU042005.1.562-Eukaryota;Opisthokonta;Holozoa;Metazoa;Animalia;Arthropoda;Hexapoda;Insecta;	Hym-gen-S273	CgaTGttGGTTCACCGCTC	Hym-gen-A274	CRaTgAAGAGCACCGCGAT	115	269..383
EU042009.1.560-Eukaryota;Opisthokonta;Holozoa;Metazoa;Animalia;Arthropoda;Hexapoda;Insecta;	Hym-gen-S273	CgaTGttGGTTCACCGCTC	Hym-gen-A274	CRaTgAAGAGCACCGCGAT	115	267..381
GQ367574.1.772-Eukaryota;Opisthokonta;Holozoa;Metazoa;Animalia;Arthropoda;Hexapoda;Insecta;	Hym-gen-S273	CGaTGTtGGTTCAcCGCTC	Hym-gen-A274	CRATGAAGAGCACCGCGAT	115	174..288
GQ367578.1.772-Eukaryota;Opisthokonta;Holozoa;Metazoa;Animalia;Arthropoda;Hexapoda;Insecta;	Hym-gen-S273	CGaTGTtGGTTCAcCGCTC	Hym-gen-A274	CRATgAAGAGCACCGCGAT	115	174..288
GQ367582.1.732-Eukaryota;Opisthokonta;Holozoa;Metazoa;Animalia;Arthropoda;Hexapoda;Insecta;	Hym-gen-S273	CGaTGTtGGTTCAcCGCTC	Hym-gen-A274	CRATGAAGAGCACCGCGAT	117	171..287
GQ367584.1.768-Eukaryota;Opisthokonta;Holozoa;Metazoa;Animalia;Arthropoda;Hexapoda;Insecta;	Hym-gen-S273	CGaTGTtGGTTCAcCGCTC	Hym-gen-A274	CRATGAAGAGCACCGCGAT	112	174..285
GQ367588.1.731-Eukaryota;Opisthokonta;Holozoa;Metazoa;Animalia;Arthropoda;Hexapoda;Insecta;	Hym-gen-S273	CGaTGTtGGTTCAcCGCTC	Hym-gen-A274	CRATGAAGAGCACCGCGAT	114	174..287
GQ367592.1.772-Eukaryota;Opisthokonta;Holozoa;Metazoa;Animalia;Arthropoda;Hexapoda;Insecta;	Hym-gen-S273	CGaTGTtGGTTCAcCGCTC	Hym-gen-A274	CRATGAAGAGCACCGCGAT	115	174..288
GQ367596.1.728-Eukaryota;Opisthokonta;Holozoa;Metazoa;Animalia;Arthropoda;Hexapoda;Insecta;	Hym-gen-S273	CGaTGTtGGTTCAcCGCTC	Hym-gen-A274	CRATGAAGAGCACCGCGAT	115	174..288
GQ367600.1.747-Eukaryota;Opisthokonta;Holozoa;Metazoa;Animalia;Arthropoda;Hexapoda;Insecta;	Hym-gen-S273	CGaTGTtGGTTCAcCGCTC	Hym-gen-A274	CRATGAAGAGCACCGCGAT	115	174..288
GQ367604.1.751-Eukaryota;Opisthokonta;Holozoa;Metazoa;Animalia;Arthropoda;Hexapoda;Insecta;	Hym-gen-S273	CGaTGTtGGTTCAcCGCTC	Hym-gen-A274	CRATGAAGAGCACCGCGAT	115	174..288
EF032317.1.912-Eukaryota;Opisthokonta;Holozoa;Metazoa;Animalia;Arthropoda;Hexapoda;Insecta;	Hym-gen-S273	CGaTGTtGGTTCACCGCTC	Hym-gen-A274	CRaTgAAGAGCACCGCGAT	114	57..170
EF032322.1.915-Eukaryota;Opisthokonta;Holozoa;Metazoa;Animalia;Arthropoda;Hexapoda;Insecta;	Hym-gen-S273	CgaTGTtGGTTCACCGCTC	Hym-gen-A274	CRaTgAAGAGCACCGCGAT	114	57..170
EF032326.1.914-Eukaryota;Opisthokonta;Holozoa;Metazoa;Animalia;Arthropoda;Hexapoda;Insecta;	Hym-gen-S273	CGATGTTGGTTCACCGCTC	Hym-gen-A274	CRaTGAAGAGCACCgCGAT	114	57..170
EF190707.1.735-Eukaryota;Opisthokonta;Holozoa;Metazoa;Animalia;Arthropoda;Hexapoda;Insecta;	Hym-gen-S273	CgaTGTtGGTTCACCGCTC	Hym-gen-A274	CRaTGAAGAGCACCGCGAT	112	171..282
EF190711.1.735-Eukaryota;Opisthokonta;Holozoa;Metazoa;Animalia;Arthropoda;Hexapoda;Insecta;	Hym-gen-S273	CgaTGTtGGTTCACCGCTC	Hym-gen-A274	CRATGAAGAGCACCGCGAT	112	171..282
EF190715.1.738-Eukaryota;Opisthokonta;Holozoa;Metazoa;Animalia;Arthropoda;Hexapoda;Insecta;	Hym-gen-S273	CgaTGTtGGTTCACCGCTC	Hym-gen-A274	CRaTGAAGAGCACCGCGAT	115	171..285
EF190719.1.735-Eukaryota;Opisthokonta;Holozoa;Metazoa;Animalia;Arthropoda;Hexapoda;Insecta;	Hym-gen-S273	CgaTGTtGGTtCACCGCTC	Hym-gen-A274	CRaTGAAGAGCACCGCGAT	112	171..282
EF190723.1.737-Eukaryota;Opisthokonta;Holozoa;Metazoa;Animalia;Arthropoda;Hexapoda;Insecta;	Hym-gen-S273	CgaTGTtGGTTCACCGCTC	Hym-gen-A274	CRaTGAAGAGCACCGCGAT	114	171..284
EF190727.1.735-Eukaryota;Opisthokonta;Holozoa;Metazoa;Animalia;Arthropoda;Hexapoda;Insecta;	Hym-gen-S273	CgaTGTtGGTTCaCCGCTC	Hym-gen-A274	CRATGAAGAGCACCGCGAT	112	171..282
EF190731.1.735-Eukaryota;Opisthokonta;Holozoa;Metazoa;Animalia;Arthropoda;Hexapoda;Insecta;	Hym-gen-S273	CgaTGTtGGTTCACCGCTC	Hym-gen-A274	CRATGAAGAGCACCGCGAT	112	171..282
EF190735.1.735-Eukaryota;Opisthokonta;Holozoa;Metazoa;Animalia;Arthropoda;Hexapoda;Insecta;	Hym-gen-S273	CgaTGTtGGTTCACCGCTC	Hym-gen-A274	CRATGAAGAGCACCGCGAT	112	171..282
EU041962.1.602-Eukaryota;Opisthokonta;Holozoa;Metazoa;Animalia;Arthropoda;Hexapoda;Insecta;	Hym-gen-S273	CgaTGTtGGTTCACCGCTC	Hym-gen-A274	CRaTgAAGAGCACCGCGAT	115	267..381
EU041966.1.606-Eukaryota;Opisthokonta;Holozoa;Metazoa;Animalia;Arthropoda;Hexapoda;Insecta;	Hym-gen-S273	CgaTGTtGGTTCACCGCTC	Hym-gen-A274	CRaTgAAGAGCACCGCGAT	115	267..381
EU041970.1.604-Eukaryota;Opisthokonta;Holozoa;Metazoa;Animalia;Arthropoda;Hexapoda;Insecta;	Hym-gen-S273	CgaTGTtGGTTCACCGCTC	Hym-gen-A274	CRaTgAAGAGCACCGCGAT	115	265..379
EU041974.1.606-Eukaryota;Opisthokonta;Holozoa;Metazoa;Animalia;Arthropoda;Hexapoda;Insecta;	Hym-gen-S273	CgaTGTtGGTTCACCGCTC	Hym-gen-A274	CRaTgAAGAGCACCGCGAT	115	267..381
EU041978.1.606-Eukaryota;Opisthokonta;Holozoa;Metazoa;Animalia;Arthropoda;Hexapoda;Insecta;	Hym-gen-S273	CgaTGTtGGTTCACCGCTC	Hym-gen-A274	CRaTgAAGAGCACCGCGAT	115	267..381
EU041981.1.606-Eukaryota;Opisthokonta;Holozoa;Metazoa;Animalia;Arthropoda;Hexapoda;Insecta;	Hym-gen-S273	CgaTGTtGGTTCACCGCTC	Hym-gen-A274	CRaTgAAGAGCACCGCGAT	115	267..381
EU041985.1.605-Eukaryota;Opisthokonta;Holozoa;Metazoa;Animalia;Arthropoda;Hexapoda;Insecta;	Hym-gen-S273	CgaTGTtGGTTCACCGCTC	Hym-gen-A274	CRaTgAAGAGCACCGCGAT	115	267..381
EU041989.1.606-Eukaryota;Opisthokonta;Holozoa;Metazoa;Animalia;Arthropoda;Hexapoda;Insecta;	Hym-gen-S273	CgaTGTtGGTTCACCGCTC	Hym-gen-A274	CRaTgAAGAGCACCGCGAT	115	267..381
EU041993.1.606-Eukaryota;Opisthokonta;Holozoa;Metazoa;Animalia;Arthropoda;Hexapoda;Insecta;	Hym-gen-S273	CgaTGTtGGTTCACCGCTC	Hym-gen-A274	CRaTgAAGAGCACCGCGAT	115	267..381
EU041997.1.601-Eukaryota;Opisthokonta;Holozoa;Metazoa;Animalia;Arthropoda;Hexapoda;Insecta;	Hym-gen-S273	CgaTGTtGGTTCACCGCTC	Hym-gen-A274	CRaTgAAGAGCACCGCGAT	115	267..381
EU042001.1.565-Eukaryota;Opisthokonta;Holozoa;Metazoa;Animalia;Arthropoda;Hexapoda;Insecta;	Hym-gen-S273	CgaTGTtGGTTCACCGCTC	Hym-gen-A274	CRaTgAAGAGCACCGCGAT	115	268..382
EU042002.1.567-Eukaryota;Opisthokonta;Holozoa;Metazoa;Animalia;Arthropoda;Hexapoda;Insecta;	Hym-gen-S273	CgaTGTtGGTTCACCGCTC	Hym-gen-A274	CRaTgAAGAGCACCGCGAT	115	268..382
EU042006.1.563-Eukaryota;Opisthokonta;Holozoa;Metazoa;Animalia;Arthropoda;Hexapoda;Insecta;	Hym-gen-S273	CgaTGttGGTTCACCGCTC	Hym-gen-A274	CRaTgAAGAGCACCGCGAT	115	270..384
EU137873.1.726-Eukaryota;Opisthokonta;Holozoa;Metazoa;Animalia;Arthropoda;Hexapoda;Insecta;	Hym-gen-S273	cgaTGTTGGTTCAcCGCTC	Hym-gen-A274	CRATgAAGAGCACCGCGAT	117	466..582
EU530612.1.777-Eukaryota;Opisthokonta;Holozoa;Metazoa;Animalia;Arthropoda;Hexapoda;Insecta;	Hym-gen-S273	CgATGTtGGTtCaCCGCTC	Hym-gen-A274	CRATGAAGAGCACCGCGAT	115	653..767
GAFR01000590.787.2694-Eukaryota;Opisthokonta;Holozoa;Metazoa;Animalia;Arthropoda;Hexapoda;Insecta;Polistes-canadensis	Hym-gen-S273	CgaTGTtGGTTCACCGCTC	Hym-gen-A274	CRATGAAGAGCACCGCGAT	112	677..788
GQ367575.1.754-Eukaryota;Opisthokonta;Holozoa;Metazoa;Animalia;Arthropoda;Hexapoda;Insecta;	Hym-gen-S273	CGaTGTtGGTTCAcCGCTC	Hym-gen-A274	CRATGAAGAGCACCGCGAT	115	174..288
GQ367579.1.772-Eukaryota;Opisthokonta;Holozoa;Metazoa;Animalia;Arthropoda;Hexapoda;Insecta;	Hym-gen-S273	CGaTGTtGGTTCAcCGCTC	Hym-gen-A274	CRATGAAGAGCACCGCGAT	115	174..288
GQ367585.1.762-Eukaryota;Opisthokonta;Holozoa;Metazoa;Animalia;Arthropoda;Hexapoda;Insecta;	Hym-gen-S273	CGaTGTtGGTTCAcCGCTC	Hym-gen-A274	CRATGAAGAGCACCGCGAT	112	173..284
EF190712.1.735-Eukaryota;Opisthokonta;Holozoa;Metazoa;Animalia;Arthropoda;Hexapoda;Insecta;	Hym-gen-S273	CgaTGTtGGTTCACCGCTC	Hym-gen-A274	CRATGAAGAGCACCGCGAT	112	171..282
EF190716.1.738-Eukaryota;Opisthokonta;Holozoa;Metazoa;Animalia;Arthropoda;Hexapoda;Insecta;	Hym-gen-S273	CgaTGTtGGTTCACCGCTC	Hym-gen-A274	CRaTGAAGAGCACCGCGAT	115	171..285
EF190720.1.738-Eukaryota;Opisthokonta;Holozoa;Metazoa;Animalia;Arthropoda;Hexapoda;Insecta;	Hym-gen-S273	CgaTGttGGTTCACCGCTC	Hym-gen-A274	CRaTGAAGAGCACCGCGAT	115	171..285
EF190724.1.735-Eukaryota;Opisthokonta;Holozoa;Metazoa;Animalia;Arthropoda;Hexapoda;Insecta;	Hym-gen-S273	CgaTGTtGGTTCACCGCTC	Hym-gen-A274	CRaTgAAGAGCACCGCGAT	112	171..282
EF190728.1.737-Eukaryota;Opisthokonta;Holozoa;Metazoa;Animalia;Arthropoda;Hexapoda;Insecta;	Hym-gen-S273	CgaTGTTGGTTCACCGCTC	Hym-gen-A274	CRaTGAAGAGCACCGCGAT	113	172..284
EF190732.1.735-Eukaryota;Opisthokonta;Holozoa;Metazoa;Animalia;Arthropoda;Hexapoda;Insecta;	Hym-gen-S273	CgaTGTtGGTTCACCGCTC	Hym-gen-A274	CRATGAAGAGCACCGCGAT	112	171..282
EU041963.1.606-Eukaryota;Opisthokonta;Holozoa;Metazoa;Animalia;Arthropoda;Hexapoda;Insecta;	Hym-gen-S273	CgaTGTtGGTTCACCGCTC	Hym-gen-A274	CRaTgAAGAGCACCGCGAT	115	267..381
EU041967.1.588-Eukaryota;Opisthokonta;Holozoa;Metazoa;Animalia;Arthropoda;Hexapoda;Insecta;	Hym-gen-S273	CgaTGTtGGTTCACCGCTC	Hym-gen-A274	CRaTgAAGAGCACCGCGAT	115	267..381
EU041971.1.605-Eukaryota;Opisthokonta;Holozoa;Metazoa;Animalia;Arthropoda;Hexapoda;Insecta;	Hym-gen-S273	CgaTGTtGGTTCACCGCTC	Hym-gen-A274	CRaTgAAGAGCACCGCGAT	115	267..381
EU041975.1.606-Eukaryota;Opisthokonta;Holozoa;Metazoa;Animalia;Arthropoda;Hexapoda;Insecta;	Hym-gen-S273	CgaTGTtGGTTCACCGCTC	Hym-gen-A274	CRaTgAAGAGCACCGCGAT	115	267..381
EU041979.1.605-Eukaryota;Opisthokonta;Holozoa;Metazoa;Animalia;Arthropoda;Hexapoda;Insecta;	Hym-gen-S273	CgaTGTtGGTTCACCGCTC	Hym-gen-A274	CRaTgAAGAGCACCGCGAT	115	267..381
EU041982.1.606-Eukaryota;Opisthokonta;Holozoa;Metazoa;Animalia;Arthropoda;Hexapoda;Insecta;	Hym-gen-S273	CgaTGTtGGTTCACCGCTC	Hym-gen-A274	CRaTgAAGAGCACCGCGAT	115	267..381
EU041986.1.555-Eukaryota;Opisthokonta;Holozoa;Metazoa;Animalia;Arthropoda;Hexapoda;Insecta;	Hym-gen-S273	CgaTGTtGGTTCACCGCTC	Hym-gen-A274	CRaTgAAGAGCACCGCGAT	115	216..330
EU041990.1.525-Eukaryota;Opisthokonta;Holozoa;Metazoa;Animalia;Arthropoda;Hexapoda;Insecta;	Hym-gen-S273	CgaTGTtGGTTCACCGCTC	Hym-gen-A274	CRaTgAAGAGCACCGCGAT	115	186..300
EU041994.1.606-Eukaryota;Opisthokonta;Holozoa;Metazoa;Animalia;Arthropoda;Hexapoda;Insecta;	Hym-gen-S273	CgaTGTtGGTTCACCGCTC	Hym-gen-A274	CRaTgAAGAGCACCGCGAT	115	267..381
EU041998.1.606-Eukaryota;Opisthokonta;Holozoa;Metazoa;Animalia;Arthropoda;Hexapoda;Insecta;	Hym-gen-S273	CgaTGTtGGTTCACCGCTC	Hym-gen-A274	CRaTgAAGAGCACCGCGAT	115	267..381
EU042003.1.565-Eukaryota;Opisthokonta;Holozoa;Metazoa;Animalia;Arthropoda;Hexapoda;Insecta;	Hym-gen-S273	CgaTGTtGGTTCACCGCTC	Hym-gen-A274	CRaTgAAGAGCACCGCGAT	115	266..380
EU042007.1.559-Eukaryota;Opisthokonta;Holozoa;Metazoa;Animalia;Arthropoda;Hexapoda;Insecta;	Hym-gen-S273	CgaTGttGGTTCACCGCTC	Hym-gen-A274	CRaTgAAGAGCACCGCGAT	115	266..380
EU530613.1.760-Eukaryota;Opisthokonta;Holozoa;Metazoa;Animalia;Arthropoda;Hexapoda;Insecta;	Hym-gen-S273	CgaTGTTGGTTCACCGCTC	Hym-gen-A274	CRaTgAAGaGCACCGCGAT	113	628..740
GQ331909.1.782-Eukaryota;Opisthokonta;Holozoa;Metazoa;Animalia;Arthropoda;Hexapoda;Insecta;	Hym-gen-S273	CGaTGTtGGTTCAcCGCTC	Hym-gen-A274	CRATGAAgAGCACCGCGAT	128	174..301
GQ367576.1.765-Eukaryota;Opisthokonta;Holozoa;Metazoa;Animalia;Arthropoda;Hexapoda;Insecta;	Hym-gen-S273	CGaTGTtGGTTCAcCGCTC	Hym-gen-A274	CRATGAAGAGCACCGCGAT	115	173..287
GQ367580.1.767-Eukaryota;Opisthokonta;Holozoa;Metazoa;Animalia;Arthropoda;Hexapoda;Insecta;	Hym-gen-S273	CGaTGTtGGTTCAcCGCTC	Hym-gen-A274	CRATGAAGAGCACCGCGAT	115	170..284
GQ367586.1.766-Eukaryota;Opisthokonta;Holozoa;Metazoa;Animalia;Arthropoda;Hexapoda;Insecta;	Hym-gen-S273	CGaTGTtGGTTCAcCGCTC	Hym-gen-A274	CRATGAAGAGCACCGCGAT	112	171..282
GQ367590.1.739-Eukaryota;Opisthokonta;Holozoa;Metazoa;Animalia;Arthropoda;Hexapoda;Insecta;	Hym-gen-S273	CGaTGTtGGTTCAcCGCTC	Hym-gen-A274	CRATGAAGAGCACCGCGAT	114	174..287
GQ367594.1.772-Eukaryota;Opisthokonta;Holozoa;Metazoa;Animalia;Arthropoda;Hexapoda;Insecta;	Hym-gen-S273	CGaTGTtGGTTCAcCGCTC	Hym-gen-A274	CRATGAAGAGCACCGCGAT	115	174..288
GQ367598.1.771-Eukaryota;Opisthokonta;Holozoa;Metazoa;Animalia;Arthropoda;Hexapoda;Insecta;	Hym-gen-S273	CGaTGTtGGTTCAcCGCTC	Hym-gen-A274	CRATgAAGAGCACCGCGAT	115	174..288
GQ367602.1.772-Eukaryota;Opisthokonta;Holozoa;Metazoa;Animalia;Arthropoda;Hexapoda;Insecta;	Hym-gen-S273	CGaTGTtGGTTCAcCGCTC	Hym-gen-A274	CRATGAAGAGCACCGCGAT	115	174..288
EF190709.1.735-Eukaryota;Opisthokonta;Holozoa;Metazoa;Animalia;Arthropoda;Hexapoda;Insecta;	Hym-gen-S273	CgaTGTtGGTTCACCGCTC	Hym-gen-A274	CRATGAAGAGCACCGCGAT	112	171..282
EF190713.1.737-Eukaryota;Opisthokonta;Holozoa;Metazoa;Animalia;Arthropoda;Hexapoda;Insecta;	Hym-gen-S273	CgaTGTtGGTTCACCGCTC	Hym-gen-A274	CRaTGAAGAGCACCGCGAT	114	171..284
EF190717.1.738-Eukaryota;Opisthokonta;Holozoa;Metazoa;Animalia;Arthropoda;Hexapoda;Insecta;	Hym-gen-S273	CgaTGTtGGTTCACCGCTC	Hym-gen-A274	CRaTGAAGAGCACCGCGAT	115	171..285
EF190721.1.737-Eukaryota;Opisthokonta;Holozoa;Metazoa;Animalia;Arthropoda;Hexapoda;Insecta;	Hym-gen-S273	CgaTGTtGGTTCACCGCTC	Hym-gen-A274	CRaTGAAGAGCACCGCGAT	114	171..284
EF190725.1.735-Eukaryota;Opisthokonta;Holozoa;Metazoa;Animalia;Arthropoda;Hexapoda;Insecta;	Hym-gen-S273	CgaTGTtGGTTCACCGCTC	Hym-gen-A274	CRATGAAGAGCACCGCGAT	112	171..282
EF190729.1.737-Eukaryota;Opisthokonta;Holozoa;Metazoa;Animalia;Arthropoda;Hexapoda;Insecta;	Hym-gen-S273	CgaTGTTGGTTCACCGCTC	Hym-gen-A274	CRaTGAAGAGCACCGCGAT	112	172..283
EU041960.1.606-Eukaryota;Opisthokonta;Holozoa;Metazoa;Animalia;Arthropoda;Hexapoda;Insecta;	Hym-gen-S273	CgaTGTtGGTTCACCGCTC	Hym-gen-A274	CRaTgAAGAGCACCGCGAT	115	267..381
EU041964.1.605-Eukaryota;Opisthokonta;Holozoa;Metazoa;Animalia;Arthropoda;Hexapoda;Insecta;	Hym-gen-S273	CgaTGTtGGTTCACCGCTC	Hym-gen-A274	CRaTgAAGAGCACCGCGAT	115	267..381
EU041968.1.606-Eukaryota;Opisthokonta;Holozoa;Metazoa;Animalia;Arthropoda;Hexapoda;Insecta;	Hym-gen-S273	CgaTGTtGGTTCACCGCTC	Hym-gen-A274	CRaTgAAGAGCACCGCGAT	115	267..381
EU041972.1.606-Eukaryota;Opisthokonta;Holozoa;Metazoa;Animalia;Arthropoda;Hexapoda;Insecta;	Hym-gen-S273	CgaTGTtGGTTCACCGCTC	Hym-gen-A274	CRaTgAAGAGCACCGCGAT	115	267..381
EU041976.1.606-Eukaryota;Opisthokonta;Holozoa;Metazoa;Animalia;Arthropoda;Hexapoda;Insecta;	Hym-gen-S273	CgaTGTtGGTTCACCGCTC	Hym-gen-A274	CRaTgAAGAGCACCGCGAT	115	267..381
EU041980.1.604-Eukaryota;Opisthokonta;Holozoa;Metazoa;Animalia;Arthropoda;Hexapoda;Insecta;	Hym-gen-S273	CgaTGTtGGTTCACCGCTC	Hym-gen-A274	CRaTgAAGAGCACCGCGAT	115	267..381
EU041983.1.606-Eukaryota;Opisthokonta;Holozoa;Metazoa;Animalia;Arthropoda;Hexapoda;Insecta;	Hym-gen-S273	CgaTGTtGGTTCACCGCTC	Hym-gen-A274	CRaTgAAGAGCACCGCGAT	115	267..381
EU041987.1.606-Eukaryota;Opisthokonta;Holozoa;Metazoa;Animalia;Arthropoda;Hexapoda;Insecta;	Hym-gen-S273	CgaTGTtGGTTCACCGCTC	Hym-gen-A274	CRaTgAAGAGCACCGCGAT	115	267..381
EU041991.1.606-Eukaryota;Opisthokonta;Holozoa;Metazoa;Animalia;Arthropoda;Hexapoda;Insecta;	Hym-gen-S273	CgaTGTtGGTTCACCGCTC	Hym-gen-A274	CRaTgAAGAGCACCGCGAT	115	267..381
EU041995.1.554-Eukaryota;Opisthokonta;Holozoa;Metazoa;Animalia;Arthropoda;Hexapoda;Insecta;	Hym-gen-S273	CgaTGTtGGTTCACCGCTC	Hym-gen-A274	CRaTgAAGAGCACCGCGAT	115	215..329
EU041999.1.605-Eukaryota;Opisthokonta;Holozoa;Metazoa;Animalia;Arthropoda;Hexapoda;Insecta;	Hym-gen-S273	CgaTGTtGGTTCACCGCTC	Hym-gen-A274	CRaTgAAGAGCACCGCGAT	115	267..381
EU042004.1.567-Eukaryota;Opisthokonta;Holozoa;Metazoa;Animalia;Arthropoda;Hexapoda;Insecta;	Hym-gen-S273	CgaTGTtGGTTCACCGCTC	Hym-gen-A274	CRaTgAAGAGCACCGCGAT	115	268..382
EU042008.1.561-Eukaryota;Opisthokonta;Holozoa;Metazoa;Animalia;Arthropoda;Hexapoda;Insecta;	Hym-gen-S273	CgaTGttGGTTCACCGCTC	Hym-gen-A274	CRaTgAAGAGCACCGCGAT	115	268..382
EU913472.1.1852-Eukaryota;Opisthokonta;Holozoa;Metazoa;Animalia;Arthropoda;Hexapoda;Insecta;Martialis-heureka	Hym-gen-S273	CgaTGttGGTTCACCGCTC	Hym-gen-A274	CRaTgAAGAGCACCGCGAT	115	658..772
GQ331910.1.784-Eukaryota;Opisthokonta;Holozoa;Metazoa;Animalia;Arthropoda;Hexapoda;Insecta;	Hym-gen-S273	CGaTGTTGGTTCAcCGCTC	Hym-gen-A274	CRATGAAgAGCACCGCGAT	130	174..303
GQ367577.1.765-Eukaryota;Opisthokonta;Holozoa;Metazoa;Animalia;Arthropoda;Hexapoda;Insecta;	Hym-gen-S273	CGaTGTtGGTTCAcCGCTC	Hym-gen-A274	CRATGAAGAGCACCGCGAT	115	174..288
GQ367581.1.757-Eukaryota;Opisthokonta;Holozoa;Metazoa;Animalia;Arthropoda;Hexapoda;Insecta;	Hym-gen-S273	CGaTGTtGGTTCAcCGCTC	Hym-gen-A274	CRATGAAGAGCACCGCGAT	115	171..285
GQ367583.1.767-Eukaryota;Opisthokonta;Holozoa;Metazoa;Animalia;Arthropoda;Hexapoda;Insecta;	Hym-gen-S273	CGaTGTtGGTTCAcCGCTC	Hym-gen-A274	CRATgAAGAGCACCGCGAT	112	174..285
GQ367587.1.669-Eukaryota;Opisthokonta;Holozoa;Metazoa;Animalia;Arthropoda;Hexapoda;Insecta;	Hym-gen-S273	CGaTGTtGGTTCAcCGCTC	Hym-gen-A274	CRATGAAGAGCACCGCGAT	114	166..279
GQ367591.1.771-Eukaryota;Opisthokonta;Holozoa;Metazoa;Animalia;Arthropoda;Hexapoda;Insecta;	Hym-gen-S273	CGaTGTTGGTTCAcCGCTC	Hym-gen-A274	CRATGAAGAGCACCGCGAT	114	174..287
GQ367595.1.772-Eukaryota;Opisthokonta;Holozoa;Metazoa;Animalia;Arthropoda;Hexapoda;Insecta;	Hym-gen-S273	CGaTGTtGGTTCAcCGCTC	Hym-gen-A274	CRATGAAGAGCACCGCGAT	115	174..288
GQ367599.1.772-Eukaryota;Opisthokonta;Holozoa;Metazoa;Animalia;Arthropoda;Hexapoda;Insecta;	Hym-gen-S273	CGaTGTtGGTTCAcCGCTC	Hym-gen-A274	CRaTgAAGAGCACCGCGAT	115	174..288
GQ367603.1.737-Eukaryota;Opisthokonta;Holozoa;Metazoa;Animalia;Arthropoda;Hexapoda;Insecta;	Hym-gen-S273	CGaTGTtGGTTCAcCGCTC	Hym-gen-A274	CRATGAAGAGCACCGCGAT	115	174..288
GQ367608.1.736-Eukaryota;Opisthokonta;Holozoa;Metazoa;Animalia;Arthropoda;Hexapoda;Insecta;	Hym-gen-S273	CGaTGTtGGTTCAcCGCTC	Hym-gen-A274	CRATGAAGAGCACCGCGAT	119	174..292
GQ367612.1.751-Eukaryota;Opisthokonta;Holozoa;Metazoa;Animalia;Arthropoda;Hexapoda;Insecta;	Hym-gen-S273	CGaTGTtGGTTCAcCGCTC	Hym-gen-A274	CRATGAAGAGCAcCGCGAT	115	174..288
GQ367616.1.751-Eukaryota;Opisthokonta;Holozoa;Metazoa;Animalia;Arthropoda;Hexapoda;Insecta;	Hym-gen-S273	CGaTGTtGGTTCAcCGCTC	Hym-gen-A274	CRATGAAGAGCACCGCGAT	115	174..288
GQ367620.1.752-Eukaryota;Opisthokonta;Holozoa;Metazoa;Animalia;Arthropoda;Hexapoda;Insecta;	Hym-gen-S273	CGaTGTtGGTTCAcCGCTC	Hym-gen-A274	CRATGAAGAGCACCGCGAT	115	174..288
GQ367624.1.765-Eukaryota;Opisthokonta;Holozoa;Metazoa;Animalia;Arthropoda;Hexapoda;Insecta;	Hym-gen-S273	CGaTGTtGGTTCAcCGCTC	Hym-gen-A274	CRATGAAGAGCACCGCGAT	115	174..288
GQ367625.1.772-Eukaryota;Opisthokonta;Holozoa;Metazoa;Animalia;Arthropoda;Hexapoda;Insecta;	Hym-gen-S273	CGaTGTtGGTTCAcCGCTC	Hym-gen-A274	CRATgAAGAGCACCGCGAT	115	174..288
GQ367629.1.772-Eukaryota;Opisthokonta;Holozoa;Metazoa;Animalia;Arthropoda;Hexapoda;Insecta;	Hym-gen-S273	CGaTGTtGGTTCAcCGCTC	Hym-gen-A274	CRATGAAGAGCACCGCGAT	115	174..288
GQ367633.1.772-Eukaryota;Opisthokonta;Holozoa;Metazoa;Animalia;Arthropoda;Hexapoda;Insecta;	Hym-gen-S273	CGaTGTtGGTTCAcCGCTC	Hym-gen-A274	CRATGAAGAGCACCGCGAT	115	174..288
GQ367637.1.765-Eukaryota;Opisthokonta;Holozoa;Metazoa;Animalia;Arthropoda;Hexapoda;Insecta;	Hym-gen-S273	CGaTGTTGGTTCAcCGCTC	Hym-gen-A274	CRATgAAGAGCACCGCGAT	115	171..285
GQ367641.1.770-Eukaryota;Opisthokonta;Holozoa;Metazoa;Animalia;Arthropoda;Hexapoda;Insecta;	Hym-gen-S273	CGaTGTtGGTTCAcCGCTC	Hym-gen-A274	CRATGAAGAGCACCGCGAT	115	174..288
GQ367648.1.772-Eukaryota;Opisthokonta;Holozoa;Metazoa;Animalia;Arthropoda;Hexapoda;Insecta;	Hym-gen-S273	CGaTGTtGGTTCAcCGCTC	Hym-gen-A274	CRATGAAGAGCACCGCGAT	115	174..288
GQ367652.1.718-Eukaryota;Opisthokonta;Holozoa;Metazoa;Animalia;Arthropoda;Hexapoda;Insecta;	Hym-gen-S273	CGaTGTtGGTTCAcCGCTC	Hym-gen-A274	CRaTgAAGAGCACCGCGAT	114	174..287
GQ367656.1.752-Eukaryota;Opisthokonta;Holozoa;Metazoa;Animalia;Arthropoda;Hexapoda;Insecta;	Hym-gen-S273	CGaTGTtGGTTCAcCGCTC	Hym-gen-A274	CRATgAAGAGCACCGCGAT	115	154..268
GQ367660.1.732-Eukaryota;Opisthokonta;Holozoa;Metazoa;Animalia;Arthropoda;Hexapoda;Insecta;	Hym-gen-S273	CGaTGTtGGTTCAcCGCTC	Hym-gen-A274	CRATGAAGAGCACCGCGAT	115	171..285
GQ367664.1.730-Eukaryota;Opisthokonta;Holozoa;Metazoa;Animalia;Arthropoda;Hexapoda;Insecta;	Hym-gen-S273	CGaTGTtGGTTCAcCGCTC	Hym-gen-A274	CRaTgAAGAGCACCGCGAT	113	171..283
GQ367669.1.770-Eukaryota;Opisthokonta;Holozoa;Metazoa;Animalia;Arthropoda;Hexapoda;Insecta;	Hym-gen-S273	CGaTGTtGGTTCAcCGCTC	Hym-gen-A274	CRaTgAAGAGCACCGCGAT	116	171..286
GQ367673.1.741-Eukaryota;Opisthokonta;Holozoa;Metazoa;Animalia;Arthropoda;Hexapoda;Insecta;	Hym-gen-S273	CGaTGTtGGTTCAcCGCTC	Hym-gen-A274	CRATGAAGAGCACCGCGAT	116	174..289
GQ410574.1.1856-Eukaryota;Opisthokonta;Holozoa;Metazoa;Animalia;Arthropoda;Hexapoda;Insecta;Macroxyela-ferruginea	Hym-gen-S273	CGaTGTtGGTTCACCGCTC	Hym-gen-A274	CRaTgAAGAGCACCGCGAT	114	642..755
GQ410578.1.1860-Eukaryota;Opisthokonta;Holozoa;Metazoa;Animalia;Arthropoda;Hexapoda;Insecta;Sterictiphora-furcata	Hym-gen-S273	CGaTGTtGGTTCACCGCTC	Hym-gen-A274	CRaTgAAGAGCACCGCGAT	118	642..759
GQ410582.1.1856-Eukaryota;Opisthokonta;Holozoa;Metazoa;Animalia;Arthropoda;Hexapoda;Insecta;	Hym-gen-S273	CGaTGTtGGTTCACCGCTC	Hym-gen-A274	CRatGAAGAGCACCGCGAT	114	642..755
GQ410584.1.1863-Eukaryota;Opisthokonta;Holozoa;Metazoa;Animalia;Arthropoda;Hexapoda;Insecta;Notofenusa-surosa	Hym-gen-S273	CGaTGttGGTTCaCCGCTC	Hym-gen-A274	CRaTGAAGAGCACCGCGAT	114	649..762
GQ410588.1.1860-Eukaryota;Opisthokonta;Holozoa;Metazoa;Animalia;Arthropoda;Hexapoda;Insecta;Cephus-pygmeus	Hym-gen-S273	CGaTGTtGGTTCAcCGCTC	Hym-gen-A274	CRaTgAAGAGCACCGCGAT	118	642..759
GQ410592.1.1861-Eukaryota;Opisthokonta;Holozoa;Metazoa;Animalia;Arthropoda;Hexapoda;Insecta;Tremex-columba-(pigeon-tremex)	Hym-gen-S273	CGaTGTtGGTTCACCGCTC	Hym-gen-A274	CRaTGAAGAGCACCGCGAT	116	643..758
GQ410596.1.1868-Eukaryota;Opisthokonta;Holozoa;Metazoa;Animalia;Arthropoda;Hexapoda;Insecta;	Hym-gen-S273	CGATGTTGGTTCACCGCTC	Hym-gen-A274	CRATGAAGAGCACCGCGAT	115	652..766
GQ410600.1.1887-Eukaryota;Opisthokonta;Holozoa;Metazoa;Animalia;Arthropoda;Hexapoda;Insecta;Wroughtonia-ligator	Hym-gen-S273	CGaTGTtGGTTCACCGCTC	Hym-gen-A274	CRATGAAGAGCACCGCGAT	120	673..792
GQ410605.1.1896-Eukaryota;Opisthokonta;Holozoa;Metazoa;Animalia;Arthropoda;Hexapoda;Insecta;Orussus-occidentalis	Hym-gen-S273	CGaTGTtGGTTCAcCGCTC	Hym-gen-A274	CRaTGAAGAGCACCGCGAT	115	673..787
GQ410609.1.1861-Eukaryota;Opisthokonta;Holozoa;Metazoa;Animalia;Arthropoda;Hexapoda;Insecta;Scolebythus-madecassus	Hym-gen-S273	CgaTGTtGGTTCACCGCTC	Hym-gen-A274	CRaTGAAGAGCACCGCGAT	113	648..760
GQ410613.1.1868-Eukaryota;Opisthokonta;Holozoa;Metazoa;Animalia;Arthropoda;Hexapoda;Insecta;	Hym-gen-S273	CgaTGTtGGTTCACCGCTC	Hym-gen-A274	CRATGAAGAGCACCGCGAT	112	656..767
GQ410627.1.1877-Eukaryota;Opisthokonta;Holozoa;Metazoa;Animalia;Arthropoda;Hexapoda;Insecta;Taeniogonalos-gundlachii	Hym-gen-S273	CgaTGTtGGTTCAcCGCTC	Hym-gen-A274	CRaTgAAGAGCACCGCGAT	114	656..769
GQ410631.1.1856-Eukaryota;Opisthokonta;Holozoa;Metazoa;Animalia;Arthropoda;Hexapoda;Insecta;Schlettererius-cinctipes	Hym-gen-S273	CGaTGTtGGTTCacCGCTC	Hym-gen-A274	CRaTgAAGAGCACCGCGAT	116	642..757
GQ410635.1.1865-Eukaryota;Opisthokonta;Holozoa;Metazoa;Animalia;Arthropoda;Hexapoda;Insecta;Pristaulacus-strangaliae	Hym-gen-S273	CGaTGTtGGTTCACCGCTC	Hym-gen-A274	CRATGAAGAGCACCGCGAT	120	641..760
GQ410639.1.1905-Eukaryota;Opisthokonta;Holozoa;Metazoa;Animalia;Arthropoda;Hexapoda;Insecta;Archaeoteleia-mellea	Hym-gen-S273	CGaTGTtGGTTCACCGCTC	Hym-gen-A274	CRaTGAAGAGCACCGCGAT	124	674..797
GQ410643.1.1788-Eukaryota;Opisthokonta;Holozoa;Metazoa;Animalia;Arthropoda;Hexapoda;Insecta;Proplatygaster-sp.-JMH-2010	Hym-gen-S273	CGaTGTTGGTTCACCGCTC	Hym-gen-A274	cRaTgAAGAGCACCGCGAT	118	625..742
GQ410645.1.1894-Eukaryota;Opisthokonta;Holozoa;Metazoa;Animalia;Arthropoda;Hexapoda;Insecta;Ibalia-sp.-JMH-2010	Hym-gen-S273	CGaTGTtGGTTCaCCGCTC	Hym-gen-A274	CRATgAAGAGCACCGCGAT	113	673..785
GQ410649.1.1893-Eukaryota;Opisthokonta;Holozoa;Metazoa;Animalia;Arthropoda;Hexapoda;Insecta;Melanips-sp.-JMH-2010	Hym-gen-S273	CGaTGTTGGTTCaccGCTC	Hym-gen-A274	CRATGAAGAGCACcGCGAT	115	672..786
GQ410653.1.1896-Eukaryota;Opisthokonta;Holozoa;Metazoa;Animalia;Arthropoda;Hexapoda;Insecta;Helorus-sp.-JMH-2010	Hym-gen-S273	CGaTGTtGGTTCAcCGCTC	Hym-gen-A274	CRaTGAAGAGCACCGCGAT	116	672..787
GQ410661.1.1894-Eukaryota;Opisthokonta;Holozoa;Metazoa;Animalia;Arthropoda;Hexapoda;Insecta;	Hym-gen-S273	CGaTGTtGGTTCAcCGCTC	Hym-gen-A274	CRATGAAGAGcACCGCGAT	114	672..785
GQ410669.1.1900-Eukaryota;Opisthokonta;Holozoa;Metazoa;Animalia;Arthropoda;Hexapoda;Insecta;Chiloe-micropteron	Hym-gen-S273	CGaTGTtGGTTCAcCGCTC	Hym-gen-A274	CRATGAAGAGCACCGCGAT	118	673..790
GQ410673.1.1896-Eukaryota;Opisthokonta;Holozoa;Metazoa;Animalia;Arthropoda;Hexapoda;Insecta;Coccobius-fulvus	Hym-gen-S273	CGaTGTtGGTTCAcCGCTC	Hym-gen-A274	CRATGAAGAGCACCGCGAT	114	672..785
GQ410677.1.1896-Eukaryota;Opisthokonta;Holozoa;Metazoa;Animalia;Arthropoda;Hexapoda;Insecta;	Hym-gen-S273	CGaTGTtGGTTCAcCGCTC	Hym-gen-A274	CRaTgAAGAGCACCGCGAT	114	672..785
GQ453404.1.777-Eukaryota;Opisthokonta;Holozoa;Metazoa;Animalia;Arthropoda;Hexapoda;Insecta;	Hym-gen-S273	CGaTGTtGGTTCAcCGCTC	Hym-gen-A274	CRATGAAgAGCACCGCGAT	127	173..299
GU244593.1.786-Eukaryota;Opisthokonta;Holozoa;Metazoa;Animalia;Arthropoda;Hexapoda;Insecta;	Hym-gen-S273	CgaTGTtgGTTCACCGCTC	Hym-gen-A274	CRaTgAAGAGCACCGCGAT	116	195..310
GU244598.1.784-Eukaryota;Opisthokonta;Holozoa;Metazoa;Animalia;Arthropoda;Hexapoda;Insecta;	Hym-gen-S273	CgaTGTtGGTTCACCGCTC	Hym-gen-A274	CRATGAAGAGCACCGCGAT	114	195..308
GU244602.1.784-Eukaryota;Opisthokonta;Holozoa;Metazoa;Animalia;Arthropoda;Hexapoda;Insecta;	Hym-gen-S273	CgaTGtTGGTTCACCGCTC	Hym-gen-A274	CRaTGAAGAGCACCGCGAT	114	195..308
GU244606.1.784-Eukaryota;Opisthokonta;Holozoa;Metazoa;Animalia;Arthropoda;Hexapoda;Insecta;	Hym-gen-S273	CgaTGTtGGTTCACCGCTC	Hym-gen-A274	CRATGAAGAGCACCGCGAT	114	195..308
GU244610.1.784-Eukaryota;Opisthokonta;Holozoa;Metazoa;Animalia;Arthropoda;Hexapoda;Insecta;	Hym-gen-S273	CgaTGTtGGTTCACCGCTC	Hym-gen-A274	CRaTGAAGAGCACCGCGAT	114	195..308
GQ367589.1.743-Eukaryota;Opisthokonta;Holozoa;Metazoa;Animalia;Arthropoda;Hexapoda;Insecta;	Hym-gen-S273	CGaTGTtGGTTCAcCGCTC	Hym-gen-A274	CRATGAAGAGCACCGCGAT	114	174..287
GQ367593.1.771-Eukaryota;Opisthokonta;Holozoa;Metazoa;Animalia;Arthropoda;Hexapoda;Insecta;	Hym-gen-S273	CGaTGTtGGTTCAcCGCTC	Hym-gen-A274	CRATGAAGAGCACCGCGAT	115	174..288
GQ367597.1.688-Eukaryota;Opisthokonta;Holozoa;Metazoa;Animalia;Arthropoda;Hexapoda;Insecta;	Hym-gen-S273	CGaTGTtGGTTCAcCGCTC	Hym-gen-A274	CRaTgAAGAGCACCGCGAT	115	138..252
GQ367601.1.772-Eukaryota;Opisthokonta;Holozoa;Metazoa;Animalia;Arthropoda;Hexapoda;Insecta;	Hym-gen-S273	CGaTGTtGGTTCAcCGCTC	Hym-gen-A274	CRATGAAGAGCACCGCGAT	115	174..288
GQ367605.1.735-Eukaryota;Opisthokonta;Holozoa;Metazoa;Animalia;Arthropoda;Hexapoda;Insecta;	Hym-gen-S273	CGaTGTtGGTTCAcCGCTC	Hym-gen-A274	CRATGAAGAGCACCGCGAT	115	174..288
GQ367609.1.743-Eukaryota;Opisthokonta;Holozoa;Metazoa;Animalia;Arthropoda;Hexapoda;Insecta;	Hym-gen-S273	CGaTGTtGGTTCAcCGCTC	Hym-gen-A274	CRATGAAGAGCACCGCGAT	115	174..288
GQ367613.1.721-Eukaryota;Opisthokonta;Holozoa;Metazoa;Animalia;Arthropoda;Hexapoda;Insecta;	Hym-gen-S273	CGaTGTtGGTTCAcCGCTC	Hym-gen-A274	CRATGAAGAGCACCGCGAT	115	174..288
GQ367617.1.726-Eukaryota;Opisthokonta;Holozoa;Metazoa;Animalia;Arthropoda;Hexapoda;Insecta;	Hym-gen-S273	CGaTGTtGGTTCAcCGCTC	Hym-gen-A274	CRATGAAGAGCACCGCGAT	115	174..288
GQ367621.1.772-Eukaryota;Opisthokonta;Holozoa;Metazoa;Animalia;Arthropoda;Hexapoda;Insecta;	Hym-gen-S273	CGaTGTtGGTTCAcCGCTC	Hym-gen-A274	CRATGAAGAGCACCGCGAT	115	174..288
GQ367626.1.772-Eukaryota;Opisthokonta;Holozoa;Metazoa;Animalia;Arthropoda;Hexapoda;Insecta;	Hym-gen-S273	CGaTGTtGGTTCAcCGCTC	Hym-gen-A274	CRATGAAGAGCACCGCGAT	115	174..288
GQ367630.1.772-Eukaryota;Opisthokonta;Holozoa;Metazoa;Animalia;Arthropoda;Hexapoda;Insecta;	Hym-gen-S273	CGaTGTtGGTTCAcCGCTC	Hym-gen-A274	CRATGAAGAGCACCGCGAT	115	174..288
GQ367634.1.772-Eukaryota;Opisthokonta;Holozoa;Metazoa;Animalia;Arthropoda;Hexapoda;Insecta;	Hym-gen-S273	CGaTGTTGGTTCAcCGCTC	Hym-gen-A274	CRATGAAGAGCACCGCGAT	115	174..288
GQ367638.1.722-Eukaryota;Opisthokonta;Holozoa;Metazoa;Animalia;Arthropoda;Hexapoda;Insecta;	Hym-gen-S273	CGaTGTtGGTTCAcCGCTC	Hym-gen-A274	CRAtgAAGAGCACCGCGAT	121	158..278
GQ367642.1.766-Eukaryota;Opisthokonta;Holozoa;Metazoa;Animalia;Arthropoda;Hexapoda;Insecta;	Hym-gen-S273	CGaTGTtGGTTCAcCGCTC	Hym-gen-A274	CRATGAAGAGCACCGCGAT	115	174..288
GQ367645.1.764-Eukaryota;Opisthokonta;Holozoa;Metazoa;Animalia;Arthropoda;Hexapoda;Insecta;	Hym-gen-S273	CGaTGTtGGTTCAcCGCTC	Hym-gen-A274	CRATGAAGAGCACCGCGAT	115	174..288
GQ367649.1.765-Eukaryota;Opisthokonta;Holozoa;Metazoa;Animalia;Arthropoda;Hexapoda;Insecta;	Hym-gen-S273	CGaTGTtGGTTCAcCGCTC	Hym-gen-A274	CRATGAAGAGCACCGCGAT	115	174..288
GQ367653.1.772-Eukaryota;Opisthokonta;Holozoa;Metazoa;Animalia;Arthropoda;Hexapoda;Insecta;	Hym-gen-S273	CGaTGTtGGTTCAcCGCTC	Hym-gen-A274	CRaTgAAGAGCACCGCGAT	115	174..288
GQ367657.1.703-Eukaryota;Opisthokonta;Holozoa;Metazoa;Animalia;Arthropoda;Hexapoda;Insecta;	Hym-gen-S273	CGaTGTtGGTTCAcCGCTC	Hym-gen-A274	CRATGAAGAGCACCGCGAT	115	105..219
GQ367661.1.732-Eukaryota;Opisthokonta;Holozoa;Metazoa;Animalia;Arthropoda;Hexapoda;Insecta;	Hym-gen-S273	CGaTGTTGGTTCAcCGCTC	Hym-gen-A274	CRATGAAGAGCACCGCGAT	115	171..285
GQ367665.1.730-Eukaryota;Opisthokonta;Holozoa;Metazoa;Animalia;Arthropoda;Hexapoda;Insecta;	Hym-gen-S273	CGaTGTtGGTTCAcCGCTC	Hym-gen-A274	CRATGAAGAGCACCGCGAT	115	171..285
GQ367666.1.730-Eukaryota;Opisthokonta;Holozoa;Metazoa;Animalia;Arthropoda;Hexapoda;Insecta;	Hym-gen-S273	CGaTGTtGGTTCAcCGCTC	Hym-gen-A274	CRaTgAAGAGCACCGCGAT	115	171..285
GQ367670.1.733-Eukaryota;Opisthokonta;Holozoa;Metazoa;Animalia;Arthropoda;Hexapoda;Insecta;	Hym-gen-S273	CGaTGTtGGTTCAcCGCTC	Hym-gen-A274	CRATgAAGAGCACCGCGAT	116	171..286
GQ367674.1.758-Eukaryota;Opisthokonta;Holozoa;Metazoa;Animalia;Arthropoda;Hexapoda;Insecta;	Hym-gen-S273	CGaTGTtGGTTCAcCGCTC	Hym-gen-A274	CRATGAAGAGCACCGCGAT	116	174..289
GQ410575.1.1868-Eukaryota;Opisthokonta;Holozoa;Metazoa;Animalia;Arthropoda;Hexapoda;Insecta;Xyela-julii	Hym-gen-S273	CGaTGTtGGTTCACCGCTC	Hym-gen-A274	CRaTgAAGAGCACCGCGAT	116	646..761
GQ410579.1.1871-Eukaryota;Opisthokonta;Holozoa;Metazoa;Animalia;Arthropoda;Hexapoda;Insecta;Decameria-similis	Hym-gen-S273	CGaTGTtGGTTCACCGCTC	Hym-gen-A274	CRaTgAAGAGCACCGCGAT	122	649..770
GQ410585.1.1860-Eukaryota;Opisthokonta;Holozoa;Metazoa;Animalia;Arthropoda;Hexapoda;Insecta;Heteroperreyia-hubrichi	Hym-gen-S273	CGaTGTtGGTTCACCGCTC	Hym-gen-A274	CRaTgAAGAGCACCGCGAT	118	642..759
GQ410589.1.1860-Eukaryota;Opisthokonta;Holozoa;Metazoa;Animalia;Arthropoda;Hexapoda;Insecta;Hartigia-trimaculata	Hym-gen-S273	CGaTGTtGGTTCAcCGCTC	Hym-gen-A274	CRaTgAAGAGCACCGCGAT	118	642..759
GQ410593.1.1901-Eukaryota;Opisthokonta;Holozoa;Metazoa;Animalia;Arthropoda;Hexapoda;Insecta;Sirex-sp.-JMH-2010	Hym-gen-S273	CGaTGTtGGTTCACCGCTC	Hym-gen-A274	CRaTGAAGAGCACCGCGAT	118	673..790
GQ410597.1.1877-Eukaryota;Opisthokonta;Holozoa;Metazoa;Animalia;Arthropoda;Hexapoda;Insecta;	Hym-gen-S273	CGATGTTGGTTCACCGCTC	Hym-gen-A274	CRATGAAGAGCACCgCGAT	115	654..768
GQ410601.1.1900-Eukaryota;Opisthokonta;Holozoa;Metazoa;Animalia;Arthropoda;Hexapoda;Insecta;Rhysipolis-sp.-JMH-2010	Hym-gen-S273	CGaTGTtGGTTCACCGCTC	Hym-gen-A274	CRATGAAGAGCACCGCGAT	120	672..791
GQ410606.1.1251-Eukaryota;Opisthokonta;Holozoa;Metazoa;Animalia;Arthropoda;Hexapoda;Insecta;Orussus-sp.-JMH-2010	Hym-gen-S273	CGaTGTtGGTTCAcCGCTC	Hym-gen-A274	CRaTGAAGAGCACCGCGAT	114	656..769
GQ410610.1.1453-Eukaryota;Opisthokonta;Holozoa;Metazoa;Animalia;Arthropoda;Hexapoda;Insecta;Cephalonomia-stephanoderis	Hym-gen-S273	CgATGTtGGTtCaCCGCTC	Hym-gen-A274	CRATGAAGAGCACCGCGAT	112	241..352
GQ410614.1.1848-Eukaryota;Opisthokonta;Holozoa;Metazoa;Animalia;Arthropoda;Hexapoda;Insecta;	Hym-gen-S273	CgaTGTtGGTTCACCGCTC	Hym-gen-A274	CRATGAAGAGCACCGCGAT	112	656..767
GQ410622.1.1848-Eukaryota;Opisthokonta;Holozoa;Metazoa;Animalia;Arthropoda;Hexapoda;Insecta;	Hym-gen-S273	CgATGTtGGTtCaCCGCTC	Hym-gen-A274	CRATGAAGAGCACCGCGAT	114	654..767
GQ410624.1.1434-Eukaryota;Opisthokonta;Holozoa;Metazoa;Animalia;Arthropoda;Hexapoda;Insecta;Lagynodes-sp.-JMH-2010	Hym-gen-S273	CGaTGTtGGTTCACCGCTC	Hym-gen-A274	CRATgAAGAGCACCGCGAT	121	203..323
GQ410628.1.1833-Eukaryota;Opisthokonta;Holozoa;Metazoa;Animalia;Arthropoda;Hexapoda;Insecta;	Hym-gen-S273	CgaTGTtGGTTCAcCGCTC	Hym-gen-A274	CRaTgAAGAGCACCGCGAT	114	623..736
GQ410636.1.1717-Eukaryota;Opisthokonta;Holozoa;Metazoa;Animalia;Arthropoda;Chelicerata;Arachnida;Gasteruption-sp.-JMH-2010	Hym-gen-S273	CgaTGTTGGTTCACCGCTC	Hym-gen-A274	CRATGAAGAGCACCGCGAT	116	598..713
GQ410640.1.664-Eukaryota;Opisthokonta;Holozoa;Metazoa;Animalia;Arthropoda;Hexapoda;Insecta;	Hym-gen-S273	CGaTGTtGGTTCACCGCTC	Hym-gen-A274	CRaTGAAGAGCACCGCGAT	128	174..301
GQ410644.1.1808-Eukaryota;Opisthokonta;Holozoa;Metazoa;Animalia;Arthropoda;Hexapoda;Insecta;Isostasius-sp.-JMH-2010	Hym-gen-S273	CGatGTtGGTTCaCCGCTC	Hym-gen-A274	CRATgAAGAGCACCGCGAT	125	613..737
GQ410646.1.1898-Eukaryota;Opisthokonta;Holozoa;Metazoa;Animalia;Arthropoda;Hexapoda;Insecta;Paramblynotus-sp.-JMH-2010	Hym-gen-S273	CGaTGTtGGTTCaCCGCTC	Hym-gen-A274	CRATgAAGAGCACCGCGAT	114	672..785
GQ410650.1.1888-Eukaryota;Opisthokonta;Holozoa;Metazoa;Animalia;Arthropoda;Hexapoda;Insecta;Parnips-nigripes	Hym-gen-S273	CGaTGTtGGTTCaCCGCTC	Hym-gen-A274	CRAtgAAGAGCACCGCGAT	116	664..779
GQ410654.1.1895-Eukaryota;Opisthokonta;Holozoa;Metazoa;Animalia;Arthropoda;Hexapoda;Insecta;Austroserphus-sp.-JMH-2010	Hym-gen-S273	CGaTGTtGGTTCAcCGCTC	Hym-gen-A274	CRATGAAGAGCACCGCGAT	115	672..786
GQ410658.1.1895-Eukaryota;Opisthokonta;Holozoa;Metazoa;Animalia;Arthropoda;Hexapoda;Insecta;Vanhornia-eucnemidarum	Hym-gen-S273	CGaTGTtGGTTCAcCGCTC	Hym-gen-A274	CRatGAAGAGCACCGCGAT	115	672..786
GQ410662.1.1894-Eukaryota;Opisthokonta;Holozoa;Metazoa;Animalia;Arthropoda;Hexapoda;Insecta;Ismarus-sp.-JMH-2010	Hym-gen-S273	CGaTGTtGGTTCAcCGCTC	Hym-gen-A274	CRATGAAGAGCACCGCGAT	114	672..785
GQ410670.1.1896-Eukaryota;Opisthokonta;Holozoa;Metazoa;Animalia;Arthropoda;Hexapoda;Insecta;Cales-noacki	Hym-gen-S273	CGaTGTtGGTTCAcCGCTC	Hym-gen-A274	CRATGAAGAGCACCGCGAT	114	672..785
GQ410674.1.1813-Eukaryota;Opisthokonta;Holozoa;Metazoa;Animalia;Arthropoda;Hexapoda;Insecta;	Hym-gen-S273	CGaTGTtGGTTCAcCGCTC	Hym-gen-A274	CRATGAAGAGCACCGCGAT	114	673..786
GQ410678.1.1897-Eukaryota;Opisthokonta;Holozoa;Metazoa;Animalia;Arthropoda;Hexapoda;Insecta;Cleonymus-sp.-JMH-2010	Hym-gen-S273	CGaTGTtGGTTCAcCGCTC	Hym-gen-A274	CRaTgAAGAGCACCGCGAT	114	673..786
GQ367606.1.739-Eukaryota;Opisthokonta;Holozoa;Metazoa;Animalia;Arthropoda;Hexapoda;Insecta;	Hym-gen-S273	CGaTGttGGTTCAcCGCTC	Hym-gen-A274	CRATGAAGAGCACCGCGAT	115	174..288
GQ367610.1.740-Eukaryota;Opisthokonta;Holozoa;Metazoa;Animalia;Arthropoda;Hexapoda;Insecta;	Hym-gen-S273	CGaTGTtGGTTCAcCGCTC	Hym-gen-A274	CRATGAAGAGCACCGCGAT	115	174..288
GQ367614.1.730-Eukaryota;Opisthokonta;Holozoa;Metazoa;Animalia;Arthropoda;Hexapoda;Insecta;	Hym-gen-S273	CGaTGTtGGTTCAcCGCTC	Hym-gen-A274	CRATGAAGAGCACCGCGAT	115	174..288
GQ367618.1.703-Eukaryota;Opisthokonta;Holozoa;Metazoa;Animalia;Arthropoda;Hexapoda;Insecta;	Hym-gen-S273	CGaTGTtGGTTCAcCGCTC	Hym-gen-A274	CRATGAAGAGCACCGCGAT	115	174..288
GQ367622.1.733-Eukaryota;Opisthokonta;Holozoa;Metazoa;Animalia;Arthropoda;Hexapoda;Insecta;	Hym-gen-S273	CGaTGTtGGTTCAcCGCTC	Hym-gen-A274	CRATGAAGAGCACCGCGAT	115	174..288
GQ367627.1.765-Eukaryota;Opisthokonta;Holozoa;Metazoa;Animalia;Arthropoda;Hexapoda;Insecta;	Hym-gen-S273	CGaTGTTGGTTCAcCGCTC	Hym-gen-A274	CRATGAAGAGCACCGCGAT	115	168..282
GQ367631.1.772-Eukaryota;Opisthokonta;Holozoa;Metazoa;Animalia;Arthropoda;Hexapoda;Insecta;	Hym-gen-S273	CGaTGTtGGTTCAcCGCTC	Hym-gen-A274	CRATGAAGAGCACCGCGAT	115	174..288
GQ367635.1.772-Eukaryota;Opisthokonta;Holozoa;Metazoa;Animalia;Arthropoda;Hexapoda;Insecta;	Hym-gen-S273	CGaTGTTGGTTCAcCGCTC	Hym-gen-A274	CRATGAAGAGCACCGCGAT	115	174..288
GQ367639.1.768-Eukaryota;Opisthokonta;Holozoa;Metazoa;Animalia;Arthropoda;Hexapoda;Insecta;	Hym-gen-S273	CGaTGTtGGTTCAcCGCTC	Hym-gen-A274	CRATGAAGAGCACCGCGAT	115	174..288
GQ367643.1.770-Eukaryota;Opisthokonta;Holozoa;Metazoa;Animalia;Arthropoda;Hexapoda;Insecta;	Hym-gen-S273	CGaTGttGGTTCAcCGCTC	Hym-gen-A274	CRATGAAGAGCAcCGcGAT	113	174..286
GQ367646.1.773-Eukaryota;Opisthokonta;Holozoa;Metazoa;Animalia;Arthropoda;Hexapoda;Insecta;	Hym-gen-S273	CGaTGTtGGTTCAcCGCTC	Hym-gen-A274	CRATGAAGAGCACCGCGAT	116	174..289
GQ367650.1.772-Eukaryota;Opisthokonta;Holozoa;Metazoa;Animalia;Arthropoda;Hexapoda;Insecta;	Hym-gen-S273	CGaTGTtGGTTCAcCGCTC	Hym-gen-A274	CRATGAAGAGCACCGCGAT	115	174..288
GQ367654.1.772-Eukaryota;Opisthokonta;Holozoa;Metazoa;Animalia;Arthropoda;Hexapoda;Insecta;	Hym-gen-S273	CGaTGTTGGTTCAcCGCTC	Hym-gen-A274	CRATGAAGAGCACCGCGAT	115	174..288
GQ367658.1.760-Eukaryota;Opisthokonta;Holozoa;Metazoa;Animalia;Arthropoda;Hexapoda;Insecta;	Hym-gen-S273	CGaTGTtGGTTCAcCGCTC	Hym-gen-A274	CRATGAAGAGCACCGCGAT	120	174..293
GQ367662.1.712-Eukaryota;Opisthokonta;Holozoa;Metazoa;Animalia;Arthropoda;Hexapoda;Insecta;	Hym-gen-S273	CGaTGTtGGTTCAcCGCTC	Hym-gen-A274	CRaTgAAGAGCACCGCGAT	114	171..284
GQ367667.1.730-Eukaryota;Opisthokonta;Holozoa;Metazoa;Animalia;Arthropoda;Hexapoda;Insecta;	Hym-gen-S273	CGaTGTtGGTTCAcCGCTC	Hym-gen-A274	CRATGAAGAGCACCGCGAT	115	171..285
GQ367671.1.654-Eukaryota;Opisthokonta;Holozoa;Metazoa;Animalia;Arthropoda;Hexapoda;Insecta;	Hym-gen-S273	CGaTGTtGGTTCAcCGCTC	Hym-gen-A274	CRATGAAGAGCACCGCGAT	116	151..266
GQ367675.1.742-Eukaryota;Opisthokonta;Holozoa;Metazoa;Animalia;Arthropoda;Hexapoda;Insecta;	Hym-gen-S273	CGaTGTtGGTTCAcCGCTC	Hym-gen-A274	CRATGAAGAGCACCGCGAT	113	158..270
GQ410576.1.1857-Eukaryota;Opisthokonta;Holozoa;Metazoa;Animalia;Arthropoda;Hexapoda;Insecta;	Hym-gen-S273	CGaTGTtGGTTCACCGCTC	Hym-gen-A274	CRATGAAGAGCACCGCGAT	114	643..756
GQ410580.1.1868-Eukaryota;Opisthokonta;Holozoa;Metazoa;Animalia;Arthropoda;Hexapoda;Insecta;Atomacera-debilis	Hym-gen-S273	CGaTGttGGTTCACCGCTC	Hym-gen-A274	CRaTgAAGAGCACCGCGAT	119	649..767
GQ410586.1.1856-Eukaryota;Opisthokonta;Holozoa;Metazoa;Animalia;Arthropoda;Hexapoda;Insecta;	Hym-gen-S273	CGaTGTtGGTTCACCGCTC	Hym-gen-A274	CRaTgAAGAGCACCGCGAT	114	642..755
GQ410590.1.1859-Eukaryota;Opisthokonta;Holozoa;Metazoa;Animalia;Arthropoda;Hexapoda;Insecta;Xiphydria-prolongata	Hym-gen-S273	CGaTGTtGGTTCACCGCTC	Hym-gen-A274	CRATGAAGAGCACCGCGAT	116	643..758
GQ410594.1.1838-Eukaryota;Opisthokonta;Holozoa;Metazoa;Animalia;Arthropoda;Hexapoda;Insecta;Syntexis-libocedrii	Hym-gen-S273	CGaTGttGGTTCACCGCTC	Hym-gen-A274	CRATGAAGAGCACCGCGAT	116	662..777
GQ410598.1.1890-Eukaryota;Opisthokonta;Holozoa;Metazoa;Animalia;Arthropoda;Hexapoda;Insecta;Pimpla-aequalis	Hym-gen-S273	CGATGTTGGTTCACCGCTC	Hym-gen-A274	CRATGAAGAGCACCGCGAT	115	672..786
GQ410602.1.1603-Eukaryota;Opisthokonta;Holozoa;Metazoa;Animalia;Arthropoda;Chelicerata;Arachnida;Doryctes-erythromelas	Hym-gen-S273	CGaTGTtGGTTCACCGCTC	Hym-gen-A274	CRATGAAGAGCACCGCGAT	120	453..572
GQ410607.1.1861-Eukaryota;Opisthokonta;Holozoa;Metazoa;Animalia;Arthropoda;Hexapoda;Insecta;Orussobaius-wilsoni	Hym-gen-S273	CGaTGTtGGTTCACCGCTC	Hym-gen-A274	CRaTgAAGAGCACCGCGAT	113	650..762
GQ410615.1.1876-Eukaryota;Opisthokonta;Holozoa;Metazoa;Animalia;Arthropoda;Hexapoda;Insecta;Aporus-niger	Hym-gen-S273	CgaTGTtGGTtCACCGCTC	Hym-gen-A274	CRaTGAAGAGCACCGCGAT	120	658..777
GQ410619.1.1867-Eukaryota;Opisthokonta;Holozoa;Metazoa;Animalia;Arthropoda;Hexapoda;Insecta;Ampulex-compressa	Hym-gen-S273	CgaTGTtGGTTCAcCGCTC	Hym-gen-A274	CRATGAAGAGCACCGCGAT	114	653..766
GQ410625.1.1897-Eukaryota;Opisthokonta;Holozoa;Metazoa;Animalia;Arthropoda;Hexapoda;Insecta;Megaspilus-fuscipennis	Hym-gen-S273	CGaTGTtGGTTCACCGCTC	Hym-gen-A274	CRaTGAAGAGCACCGCGAT	124	663..786
GQ410629.1.1899-Eukaryota;Opisthokonta;Holozoa;Metazoa;Animalia;Arthropoda;Hexapoda;Insecta;Megalyra-sp.-JMH-2010	Hym-gen-S273	CGaTGTtGGTTCACcGCTC	Hym-gen-A274	CRATgAAGAGCACCGCGAT	116	672..787
GQ410637.1.1863-Eukaryota;Opisthokonta;Holozoa;Metazoa;Animalia;Arthropoda;Hexapoda;Insecta;Pseudofoenus-sp.-JMH-2010	Hym-gen-S273	CgaTGTTGGTTCACCGCTC	Hym-gen-A274	CRATGAAGAGCACCGCGAT	116	639..754
GQ410641.1.1895-Eukaryota;Opisthokonta;Holozoa;Metazoa;Animalia;Arthropoda;Hexapoda;Insecta;Platygaster-sp.-JMH-2010	Hym-gen-S273	CGaTGTtGGTTCACCGCTC	Hym-gen-A274	CRaTgAAGAGCACCGCGAT	122	677..798
GQ410647.1.1884-Eukaryota;Opisthokonta;Holozoa;Metazoa;Animalia;Arthropoda;Hexapoda;Insecta;Diplolepis-sp.-JMH-2010	Hym-gen-S273	CGaTGTtGGTTCaCCGCTC	Hym-gen-A274	CRaTgAAGAGCACCGCGAT	114	662..775
GQ410651.1.1888-Eukaryota;Opisthokonta;Holozoa;Metazoa;Animalia;Arthropoda;Hexapoda;Insecta;Anacharis-sp.-JMH-2010	Hym-gen-S273	CGaTGTtGGTTCaCCGCTC	Hym-gen-A274	CRATGAAGAGCACCGCGAT	114	666..779
GQ410655.1.1894-Eukaryota;Opisthokonta;Holozoa;Metazoa;Animalia;Arthropoda;Hexapoda;Insecta;Pelecinus-sp.-JMH-2010	Hym-gen-S273	CGaTGTtGGTtCAcCGCTC	Hym-gen-A274	CRATGAAGAGCACCGCGAT	116	669..784
GQ410659.1.1891-Eukaryota;Opisthokonta;Holozoa;Metazoa;Animalia;Arthropoda;Hexapoda;Insecta;Ropronia-garmani	Hym-gen-S273	CGaTGTtGGTTCACCGCTC	Hym-gen-A274	CRATGAAGAGCACCGCGAT	116	664..779
GQ410663.1.1887-Eukaryota;Opisthokonta;Holozoa;Metazoa;Animalia;Arthropoda;Hexapoda;Insecta;Belyta-sp.-JMH-2010	Hym-gen-S273	CGaTGTtGGTTCAcCGCTC	Hym-gen-A274	CRATGAAGAgcACCGCGAT	114	665..778
GQ410667.1.1920-Eukaryota;Opisthokonta;Holozoa;Metazoa;Animalia;Arthropoda;Hexapoda;Insecta;Gonatocerus-ashmeadi	Hym-gen-S273	CGaTGTtGGTTCAcCGCTC	Hym-gen-A274	CRATGAAGAGCACCGCGAT	136	677..812
GQ410671.1.1896-Eukaryota;Opisthokonta;Holozoa;Metazoa;Animalia;Arthropoda;Hexapoda;Insecta;Eurytoma-gigantea	Hym-gen-S273	CGaTGTtGGTTCAcCGCTC	Hym-gen-A274	CRATgAAGAGCACCGCGAT	114	672..785
GQ410675.1.1898-Eukaryota;Opisthokonta;Holozoa;Metazoa;Animalia;Arthropoda;Hexapoda;Insecta;Foersterella-reptans	Hym-gen-S273	CGaTGTtGGTTCAcCGCTC	Hym-gen-A274	CRATGAAGAGCACCGCGAT	116	672..787
GQ410679.1.1901-Eukaryota;Opisthokonta;Holozoa;Metazoa;Animalia;Arthropoda;Hexapoda;Insecta;Acanthochalcis-nigricans	Hym-gen-S273	CGaTGTtGGTTCAcCGCTC	Hym-gen-A274	CRATGAAGAGCACCGCGAT	117	674..790
GU244591.1.784-Eukaryota;Opisthokonta;Holozoa;Metazoa;Animalia;Arthropoda;Hexapoda;Insecta;	Hym-gen-S273	CgaTGTtGGTTCACCGCTC	Hym-gen-A274	CRaTGAAGAGCACCGCGAT	114	195..308
GU244596.1.784-Eukaryota;Opisthokonta;Holozoa;Metazoa;Animalia;Arthropoda;Hexapoda;Insecta;	Hym-gen-S273	CgaTGTtGGTTCACCGCTC	Hym-gen-A274	CRaTGAAGAGCACCGCGAT	114	195..308
GU244600.1.784-Eukaryota;Opisthokonta;Holozoa;Metazoa;Animalia;Arthropoda;Hexapoda;Insecta;	Hym-gen-S273	CgaTGTtGGTTCACCGCTC	Hym-gen-A274	CRaTGAAGAGCACCGCGAT	114	195..308
GU244604.1.784-Eukaryota;Opisthokonta;Holozoa;Metazoa;Animalia;Arthropoda;Hexapoda;Insecta;	Hym-gen-S273	CgaTGttGGTTCACCGCTC	Hym-gen-A274	CRaTGAAGAGCACCGCGAT	114	195..308
GU244608.1.784-Eukaryota;Opisthokonta;Holozoa;Metazoa;Animalia;Arthropoda;Hexapoda;Insecta;	Hym-gen-S273	CgaTGTtGGTTCACCGCTC	Hym-gen-A274	CRaTGAAGAGCACCGCGAT	114	195..308
GU244612.1.783-Eukaryota;Opisthokonta;Holozoa;Metazoa;Animalia;Arthropoda;Hexapoda;Insecta;	Hym-gen-S273	CgaTGTtGGTTCACCGCTC	Hym-gen-A274	CRaTGAAGAGCACCGCGAT	113	195..307
GQ367607.1.771-Eukaryota;Opisthokonta;Holozoa;Metazoa;Animalia;Arthropoda;Hexapoda;Insecta;	Hym-gen-S273	CGaTGTtGGTTCAcCGCTC	Hym-gen-A274	CRATGAAGAGCACCGCGAT	115	174..288
GQ367611.1.691-Eukaryota;Opisthokonta;Holozoa;Metazoa;Animalia;Arthropoda;Hexapoda;Insecta;	Hym-gen-S273	CGaTGTtGGTTCAcCGCTC	Hym-gen-A274	CRATGAAGAGCACCGCGAT	115	174..288
GQ367615.1.742-Eukaryota;Opisthokonta;Holozoa;Metazoa;Animalia;Arthropoda;Hexapoda;Insecta;	Hym-gen-S273	CGaTGTtGGTTCAcCGCTC	Hym-gen-A274	CRATGAAGAGCACCGCGAT	120	174..293
GQ367619.1.771-Eukaryota;Opisthokonta;Holozoa;Metazoa;Animalia;Arthropoda;Hexapoda;Insecta;	Hym-gen-S273	CGaTGTtGGTTCAcCGCTC	Hym-gen-A274	CRATGAAGAGCACCGCGAT	114	174..287
GQ367623.1.772-Eukaryota;Opisthokonta;Holozoa;Metazoa;Animalia;Arthropoda;Hexapoda;Insecta;	Hym-gen-S273	cGaTGTtGGTTCAcCGCTC	Hym-gen-A274	CRATgAAGAGCACCGCGAT	115	174..288
GQ367628.1.772-Eukaryota;Opisthokonta;Holozoa;Metazoa;Animalia;Arthropoda;Hexapoda;Insecta;	Hym-gen-S273	CGaTGTTGGTTCAcCGCTC	Hym-gen-A274	CRATGAAGAGCACCGCGAT	115	174..288
GQ367632.1.772-Eukaryota;Opisthokonta;Holozoa;Metazoa;Animalia;Arthropoda;Hexapoda;Insecta;	Hym-gen-S273	CGaTGTTGGTTCAcCGCTC	Hym-gen-A274	CRATGAAGAGCACCGCGAT	115	174..288
GQ367636.1.772-Eukaryota;Opisthokonta;Holozoa;Metazoa;Animalia;Arthropoda;Hexapoda;Insecta;	Hym-gen-S273	CGaTGTtGGTTCAcCGCTC	Hym-gen-A274	CRATGAAGAGCACCGCGAT	115	174..288
GQ367640.1.772-Eukaryota;Opisthokonta;Holozoa;Metazoa;Animalia;Arthropoda;Hexapoda;Insecta;	Hym-gen-S273	CGaTGTtGGTTCAcCGCTC	Hym-gen-A274	CRATGAAGAGCACCGCGAT	115	174..288
GQ367644.1.768-Eukaryota;Opisthokonta;Holozoa;Metazoa;Animalia;Arthropoda;Hexapoda;Insecta;	Hym-gen-S273	CGaTGttGGTTCAcCGCTC	Hym-gen-A274	CRATGAAGAGCACCGcGAT	115	174..288
GQ367647.1.768-Eukaryota;Opisthokonta;Holozoa;Metazoa;Animalia;Arthropoda;Hexapoda;Insecta;	Hym-gen-S273	CGaTGttGGTTCAcCGCTC	Hym-gen-A274	CRATGAAGAGCACCGcGAT	114	174..287
GQ367651.1.732-Eukaryota;Opisthokonta;Holozoa;Metazoa;Animalia;Arthropoda;Hexapoda;Insecta;	Hym-gen-S273	CGaTGttGGTTCAcCGCTC	Hym-gen-A274	CRATGAAGAGCACCGCGAT	115	171..285
GQ367655.1.749-Eukaryota;Opisthokonta;Holozoa;Metazoa;Animalia;Arthropoda;Hexapoda;Insecta;	Hym-gen-S273	CGaTGTtGGTTCAcCGCTC	Hym-gen-A274	CRATGAAGAGCACCGCGAT	115	174..288
GQ367659.1.734-Eukaryota;Opisthokonta;Holozoa;Metazoa;Animalia;Arthropoda;Hexapoda;Insecta;	Hym-gen-S273	CGaTGTtGGTTCAcCGCTC	Hym-gen-A274	CRATGAAGAGCACCGCGAT	114	174..287
GQ367663.1.731-Eukaryota;Opisthokonta;Holozoa;Metazoa;Animalia;Arthropoda;Hexapoda;Insecta;	Hym-gen-S273	CGaTGTtGGTTCAcCGCTC	Hym-gen-A274	CRaTgAAGAGCACCGCGAT	114	171..284
GQ367668.1.730-Eukaryota;Opisthokonta;Holozoa;Metazoa;Animalia;Arthropoda;Hexapoda;Insecta;	Hym-gen-S273	CGaTGTtGGTTCAcCGCTC	Hym-gen-A274	CRATGAAGAGCACCGcGAT	115	171..285
GQ367672.1.766-Eukaryota;Opisthokonta;Holozoa;Metazoa;Animalia;Arthropoda;Hexapoda;Insecta;	Hym-gen-S273	CGaTGTtGGTTCAcCGCTC	Hym-gen-A274	CRATGAAGAGCACCGCGAT	116	174..289
GQ374458.1.737-Eukaryota;Opisthokonta;Holozoa;Metazoa;Animalia;Arthropoda;Hexapoda;Insecta;	Hym-gen-S273	CGaTGTtGGTTCAcCGCTC	Hym-gen-A274	CRATGAAGAGCACCGCGAT	115	171..285
GQ410577.1.1858-Eukaryota;Opisthokonta;Holozoa;Metazoa;Animalia;Arthropoda;Hexapoda;Insecta;	Hym-gen-S273	CGaTGTtGGTTCACCGCTC	Hym-gen-A274	CRatGAAGAGCACCGCGAT	116	642..757
GQ410581.1.1863-Eukaryota;Opisthokonta;Holozoa;Metazoa;Animalia;Arthropoda;Hexapoda;Insecta;Runaria-reducta	Hym-gen-S273	CGaTGTtGGTTCACCGCTC	Hym-gen-A274	CRaTgAAGAGCACCGCGAT	113	650..762
GQ410583.1.1855-Eukaryota;Opisthokonta;Holozoa;Metazoa;Animalia;Arthropoda;Hexapoda;Insecta;	Hym-gen-S273	CGaTGttGGTTCaCCGCTC	Hym-gen-A274	CRaTGAAGAGCACCGCGAT	114	641..754
GQ410587.1.1863-Eukaryota;Opisthokonta;Holozoa;Metazoa;Animalia;Arthropoda;Hexapoda;Insecta;Cephalcia-cf.-abietis-JMH-2010	Hym-gen-S273	CGaTGTtGGTTCACCGCTC	Hym-gen-A274	CRaTGAAGAGCACCGCGAT	114	649..762
GQ410591.1.1866-Eukaryota;Opisthokonta;Holozoa;Metazoa;Animalia;Arthropoda;Hexapoda;Insecta;Derecyrta-circularis	Hym-gen-S273	CGaTGTtGGTTCACCGCTC	Hym-gen-A274	CRATGAAGAGCACCGCGAT	116	650..765
GQ410595.1.1857-Eukaryota;Opisthokonta;Holozoa;Metazoa;Animalia;Arthropoda;Hexapoda;Insecta;Labena-grallator	Hym-gen-S273	CGATGTTGGTTCACCGCTC	Hym-gen-A274	CRaTGAAGAGCACCGCGAT	117	632..748
GQ410599.1.1879-Eukaryota;Opisthokonta;Holozoa;Metazoa;Animalia;Arthropoda;Hexapoda;Insecta;Lymeon-orbus	Hym-gen-S273	CGATGtTGGTTCACCGCTC	Hym-gen-A274	CRATGAAGAGCACCGCGAT	113	663..775
GQ410603.1.1851-Eukaryota;Opisthokonta;Holozoa;Metazoa;Animalia;Arthropoda;Hexapoda;Insecta;Rogas-terminalis	Hym-gen-S273	CGaTGTtGGTTCACCGCTC	Hym-gen-A274	CRATGAAGAGCACCGCGAT	122	621..742
GQ410604.1.1858-Eukaryota;Opisthokonta;Holozoa;Metazoa;Animalia;Arthropoda;Hexapoda;Insecta;	Hym-gen-S273	CGaTGTtGGTTCAcCGCTC	Hym-gen-A274	CRaTGAAGAGCACCGCGAT	115	643..757
GQ410612.1.1870-Eukaryota;Opisthokonta;Holozoa;Metazoa;Animalia;Arthropoda;Hexapoda;Insecta;Sapyga-pumila	Hym-gen-S273	CgaTGTtGGTtCACCGCTC	Hym-gen-A274	CRaTGAAGAGCACCGCGAT	115	657..771
GQ410626.1.1827-Eukaryota;Opisthokonta;Holozoa;Metazoa;Animalia;Arthropoda;Hexapoda;Insecta;Ceraphron-bispinosus	Hym-gen-S273	CGaTGTtGGTTCACCGCTC	Hym-gen-A274	CRaTGAAGAGCACCGCGAT	115	626..740
GQ410642.1.1824-Eukaryota;Opisthokonta;Holozoa;Metazoa;Animalia;Arthropoda;Hexapoda;Insecta;Telenomus-sp.-JMH-2010	Hym-gen-S273	CGaTGTtGGTTCACCGCTC	Hym-gen-A274	CRaTgAAGAGCACCGCGAT	116	602..717
GQ410648.1.1895-Eukaryota;Opisthokonta;Holozoa;Metazoa;Animalia;Arthropoda;Hexapoda;Insecta;Periclistus-sp.-JMH-2010	Hym-gen-S273	CGaTGTtGGTTCaCCGCTC	Hym-gen-A274	CRATgAAGAGCACCGCGAT	114	673..786
GQ410652.1.1891-Eukaryota;Opisthokonta;Holozoa;Metazoa;Animalia;Arthropoda;Hexapoda;Insecta;Monomachus-sp.-JMH-2010	Hym-gen-S273	CGaTGTtGGTTCAcCGCTC	Hym-gen-A274	CRATgAAGAGCACCGCGAT	118	664..781
GQ410664.1.1898-Eukaryota;Opisthokonta;Holozoa;Metazoa;Animalia;Arthropoda;Hexapoda;Insecta;Maaminga-sp.-JMH-2010	Hym-gen-S273	CGaTGTtGGTTCAcCGCTC	Hym-gen-A274	CRATGAAGAGCACCGCGAT	118	672..789
GQ410668.1.1897-Eukaryota;Opisthokonta;Holozoa;Metazoa;Animalia;Arthropoda;Hexapoda;Insecta;Australomymar-sp.-JMH-2010	Hym-gen-S273	CGaTGTtGGTTCAcCGCTC	Hym-gen-A274	CRATGAAGAGCACCGCGAT	114	674..787
GQ410672.1.1896-Eukaryota;Opisthokonta;Holozoa;Metazoa;Animalia;Arthropoda;Hexapoda;Insecta;Cirrospilus-coachellae	Hym-gen-S273	CGaTGTtGGTTCAcCGCTC	Hym-gen-A274	CRaTgAAGAGCACCGCGAT	114	672..785
GQ410676.1.1898-Eukaryota;Opisthokonta;Holozoa;Metazoa;Animalia;Arthropoda;Hexapoda;Insecta;	Hym-gen-S273	CGaTGTtGGTTCAcCGCTC	Hym-gen-A274	CRATGAAGAGCACCGCGAT	116	672..787
GQ410680.1.1910-Eukaryota;Opisthokonta;Holozoa;Metazoa;Animalia;Arthropoda;Hexapoda;Insecta;Psilocharis-afra	Hym-gen-S273	CGaTGTtGGTTCAcCGCTC	Hym-gen-A274	CRATGAAgAGCACCGCGAT	127	673..799
GU244592.1.785-Eukaryota;Opisthokonta;Holozoa;Metazoa;Animalia;Arthropoda;Hexapoda;Insecta;	Hym-gen-S273	CgaTGTtGGTTCACCGCTC	Hym-gen-A274	CRaTgAAGAGCACCGCGAT	115	195..309
GU244597.1.784-Eukaryota;Opisthokonta;Holozoa;Metazoa;Animalia;Arthropoda;Hexapoda;Insecta;	Hym-gen-S273	CgaTGTtGGTTCACCGCTC	Hym-gen-A274	CRaTGAAGAGCACCGCGAT	114	195..308
GU244601.1.784-Eukaryota;Opisthokonta;Holozoa;Metazoa;Animalia;Arthropoda;Hexapoda;Insecta;	Hym-gen-S273	CgaTGTtGGTTCACCGCTC	Hym-gen-A274	CRaTGAAGAGCACCGCGAT	114	195..308
GU244605.1.784-Eukaryota;Opisthokonta;Holozoa;Metazoa;Animalia;Arthropoda;Hexapoda;Insecta;	Hym-gen-S273	CgaTGTtGGTTCACCGCTC	Hym-gen-A274	CRaTGAAGAGCACCGCGAT	114	195..308
GU244609.1.785-Eukaryota;Opisthokonta;Holozoa;Metazoa;Animalia;Arthropoda;Hexapoda;Insecta;	Hym-gen-S273	CgaTGTtGGTTCACCGCTC	Hym-gen-A274	CRaTGAAGAGCACCGCGAT	115	195..309
GU244614.1.784-Eukaryota;Opisthokonta;Holozoa;Metazoa;Animalia;Arthropoda;Hexapoda;Insecta;	Hym-gen-S273	CgaTGTtGGTTCACCGCTC	Hym-gen-A274	CRATGAAGAGCACCGCGAT	114	195..308
GU244617.1.784-Eukaryota;Opisthokonta;Holozoa;Metazoa;Animalia;Arthropoda;Hexapoda;Insecta;	Hym-gen-S273	CgaTGTtGGTTCACCGCTC	Hym-gen-A274	CRATGAAGAGCACCGCGAT	114	195..308
GU244621.1.784-Eukaryota;Opisthokonta;Holozoa;Metazoa;Animalia;Arthropoda;Hexapoda;Insecta;	Hym-gen-S273	CgaTGTtGGTTCACCGCTC	Hym-gen-A274	CRaTGAAGAGCACCGCGAT	114	195..308
GU244625.1.784-Eukaryota;Opisthokonta;Holozoa;Metazoa;Animalia;Arthropoda;Hexapoda;Insecta;	Hym-gen-S273	CgaTGTtGGTTCACCGCTC	Hym-gen-A274	CRaTGAAGAGCACCGCGAT	114	195..308
GU244629.1.785-Eukaryota;Opisthokonta;Holozoa;Metazoa;Animalia;Arthropoda;Hexapoda;Insecta;	Hym-gen-S273	CgaTGTtGGTTCACCGCTC	Hym-gen-A274	CRaTGAAGAGCACCGCGAT	115	195..309
GU244633.1.784-Eukaryota;Opisthokonta;Holozoa;Metazoa;Animalia;Arthropoda;Hexapoda;Insecta;	Hym-gen-S273	CgaTGTtGGTTCACCGCTC	Hym-gen-A274	CRaTGAAGAGCACCGCGAT	114	195..308
GU244638.1.784-Eukaryota;Opisthokonta;Holozoa;Metazoa;Animalia;Arthropoda;Hexapoda;Insecta;	Hym-gen-S273	CGaTGTtGGTTCACCGCTC	Hym-gen-A274	CRaTgAAGAGCACCGCGAT	114	195..308
GU244642.1.784-Eukaryota;Opisthokonta;Holozoa;Metazoa;Animalia;Arthropoda;Hexapoda;Insecta;	Hym-gen-S273	CgaTGTtGGTTCACCGCTC	Hym-gen-A274	CRaTGAAGAGCACCGCGAT	114	195..308
GU244646.1.784-Eukaryota;Opisthokonta;Holozoa;Metazoa;Animalia;Arthropoda;Hexapoda;Insecta;	Hym-gen-S273	CgaTGTtGGTTCACCGCTC	Hym-gen-A274	CRaTGAAGAGCACCGCGAT	114	195..308
GU244650.1.782-Eukaryota;Opisthokonta;Holozoa;Metazoa;Animalia;Arthropoda;Hexapoda;Insecta;	Hym-gen-S273	CgaTGTtGGTTCACCGCTC	Hym-gen-A274	CRaTgAAGAGCACCGCGAT	113	195..307
GU244654.1.784-Eukaryota;Opisthokonta;Holozoa;Metazoa;Animalia;Arthropoda;Hexapoda;Insecta;	Hym-gen-S273	CgaTGTtGGTTCACCGCTC	Hym-gen-A274	CRaTGAAGAGCACCGCGAT	114	195..308
GU244659.1.784-Eukaryota;Opisthokonta;Holozoa;Metazoa;Animalia;Arthropoda;Hexapoda;Insecta;	Hym-gen-S273	CgaTGTtGGTTCACCGCTC	Hym-gen-A274	CRaTGAAGAGCACCGCGAT	114	195..308
GU244663.1.784-Eukaryota;Opisthokonta;Holozoa;Metazoa;Animalia;Arthropoda;Hexapoda;Insecta;	Hym-gen-S273	CgaTGTtGGTTCACCGCTC	Hym-gen-A274	CRaTGAAGAGCACCGCGAT	114	195..308
GU244667.1.784-Eukaryota;Opisthokonta;Holozoa;Metazoa;Animalia;Arthropoda;Hexapoda;Insecta;	Hym-gen-S273	CgaTGTtGGTTCACCGCTC	Hym-gen-A274	CRaTGAAGAGCACCGCGAT	114	195..308
GU244671.1.784-Eukaryota;Opisthokonta;Holozoa;Metazoa;Animalia;Arthropoda;Hexapoda;Insecta;	Hym-gen-S273	CgaTGTtGGTTCACCGCTC	Hym-gen-A274	CRaTGAAGAGCACCGCGAT	114	195..308
GU244675.1.784-Eukaryota;Opisthokonta;Holozoa;Metazoa;Animalia;Arthropoda;Hexapoda;Insecta;	Hym-gen-S273	CgaTGTtGGTTCACCGCTC	Hym-gen-A274	CRaTGAAGAGCACCGCGAT	114	195..308
GU244680.1.784-Eukaryota;Opisthokonta;Holozoa;Metazoa;Animalia;Arthropoda;Hexapoda;Insecta;	Hym-gen-S273	CgaTGTtGGTTCACCGCTC	Hym-gen-A274	CRaTGAAGAGCACCGCGAT	114	195..308
GU244684.1.784-Eukaryota;Opisthokonta;Holozoa;Metazoa;Animalia;Arthropoda;Hexapoda;Insecta;	Hym-gen-S273	CgaTGTtGGTTCACCGCTC	Hym-gen-A274	CRaTGAAGAGCACCGCGAT	114	195..308
GU244688.1.785-Eukaryota;Opisthokonta;Holozoa;Metazoa;Animalia;Arthropoda;Hexapoda;Insecta;	Hym-gen-S273	CgaTGTtGGTTCACCGCTC	Hym-gen-A274	CRaTGAAGAGCACCGCGAT	115	195..309
GU244692.1.788-Eukaryota;Opisthokonta;Holozoa;Metazoa;Animalia;Arthropoda;Hexapoda;Insecta;	Hym-gen-S273	CgaTGTtGGTTCACCGCTC	Hym-gen-A274	CRatgAAGAGCACCGCGAT	118	195..312
GU244696.1.784-Eukaryota;Opisthokonta;Holozoa;Metazoa;Animalia;Arthropoda;Hexapoda;Insecta;	Hym-gen-S273	CgaTGTtGGTTCACCGCTC	Hym-gen-A274	CRaTGAAGAGCACCGCGAT	114	195..308
GU244699.1.785-Eukaryota;Opisthokonta;Holozoa;Metazoa;Animalia;Arthropoda;Hexapoda;Insecta;	Hym-gen-S273	CgaTGTtGGTTCACCGCTC	Hym-gen-A274	CRaTGAAGAGCACCGCGAT	115	195..309
GU244703.1.785-Eukaryota;Opisthokonta;Holozoa;Metazoa;Animalia;Arthropoda;Hexapoda;Insecta;	Hym-gen-S273	CgaTGTtGGTTCACCGCTC	Hym-gen-A274	CRATGAAGAGCACCGCGAT	115	195..309
GU244707.1.785-Eukaryota;Opisthokonta;Holozoa;Metazoa;Animalia;Arthropoda;Hexapoda;Insecta;	Hym-gen-S273	CgaTGTtGGTTCACCGCTC	Hym-gen-A274	CRaTGAAGAGCACCGCGAT	115	195..309
GU244711.1.784-Eukaryota;Opisthokonta;Holozoa;Metazoa;Animalia;Arthropoda;Hexapoda;Insecta;	Hym-gen-S273	CgaTGTtGGTTCAcCGCTC	Hym-gen-A274	CRatGAAGAGCACCGCGAT	114	195..308
GU244715.1.784-Eukaryota;Opisthokonta;Holozoa;Metazoa;Animalia;Arthropoda;Hexapoda;Insecta;	Hym-gen-S273	CgaTGTtGGTTCACCGCTC	Hym-gen-A274	CRaTGAAGAGCACCGCGAT	114	195..308
GU244720.1.784-Eukaryota;Opisthokonta;Holozoa;Metazoa;Animalia;Arthropoda;Hexapoda;Insecta;	Hym-gen-S273	CgaTGTtGGTTCACCGCTC	Hym-gen-A274	CRATGAAGAGCACCGCGAT	114	195..308
GU244724.1.784-Eukaryota;Opisthokonta;Holozoa;Metazoa;Animalia;Arthropoda;Hexapoda;Insecta;	Hym-gen-S273	CgaTGTtGGTTCACCGCTC	Hym-gen-A274	CRaTGAAGAGCACCGCGAT	114	195..308
GU244728.1.784-Eukaryota;Opisthokonta;Holozoa;Metazoa;Animalia;Arthropoda;Hexapoda;Insecta;	Hym-gen-S273	CgaTGTtGGTTCACCGCTC	Hym-gen-A274	CRaTGAAGAGCACCGCGAT	114	195..308
GU244732.1.784-Eukaryota;Opisthokonta;Holozoa;Metazoa;Animalia;Arthropoda;Hexapoda;Insecta;	Hym-gen-S273	CgaTGTtGGTTCACCGCTC	Hym-gen-A274	CRaTGAAGAGCACCGCGAT	114	195..308
GU244736.1.785-Eukaryota;Opisthokonta;Holozoa;Metazoa;Animalia;Arthropoda;Hexapoda;Insecta;	Hym-gen-S273	CgaTGTtGGTTCACCGCTC	Hym-gen-A274	CRaTGAAGAGCACCGCGAT	115	195..309
GU244739.1.789-Eukaryota;Opisthokonta;Holozoa;Metazoa;Animalia;Arthropoda;Hexapoda;Insecta;	Hym-gen-S273	CgaTGTtGGTTCACCGCTC	Hym-gen-A274	CRATGAAGAGCACCGCGAT	119	195..313
GU244743.1.785-Eukaryota;Opisthokonta;Holozoa;Metazoa;Animalia;Arthropoda;Hexapoda;Insecta;	Hym-gen-S273	CgaTGTtGGTTCACCGCTC	Hym-gen-A274	CRaTGAAGAGCACCGCGAT	115	195..309
GU244747.1.785-Eukaryota;Opisthokonta;Holozoa;Metazoa;Animalia;Arthropoda;Hexapoda;Insecta;	Hym-gen-S273	CgaTGTtGGTTCACCGCTC	Hym-gen-A274	CRaTGAAGAGCACCGCGAT	115	195..309
GU244751.1.785-Eukaryota;Opisthokonta;Holozoa;Metazoa;Animalia;Arthropoda;Hexapoda;Insecta;	Hym-gen-S273	CgaTGTtGGTTCACCGCTC	Hym-gen-A274	CRaTGAAGAGCACCGCGAT	115	195..309
GU320089.1.784-Eukaryota;Opisthokonta;Holozoa;Metazoa;Animalia;Arthropoda;Hexapoda;Insecta;	Hym-gen-S273	CgaTGTtGGTTCACCGCTC	Hym-gen-A274	CRaTGAAGAGCACCGCGAT	114	195..308
HM750220.1.730-Eukaryota;Opisthokonta;Holozoa;Metazoa;Animalia;Arthropoda;Hexapoda;Insecta;	Hym-gen-S273	CGaTGTtGGTTCACCGCTC	Hym-gen-A274	CRaTgAAGAGCACCGCGAT	115	166..280
HM750224.1.729-Eukaryota;Opisthokonta;Holozoa;Metazoa;Animalia;Arthropoda;Hexapoda;Insecta;	Hym-gen-S273	CgaTGTtGGTTCACCGCTC	Hym-gen-A274	CRaTGAAGAGCACCGCGAT	114	166..279
HM750228.1.729-Eukaryota;Opisthokonta;Holozoa;Metazoa;Animalia;Arthropoda;Hexapoda;Insecta;	Hym-gen-S273	CgaTGTtGGTTCACCGCTC	Hym-gen-A274	CRaTGAAGAGCACCGCGAT	114	166..279
HP486096.63.1465-Eukaryota;Opisthokonta;Holozoa;Metazoa;Animalia;Arthropoda;Hexapoda;Insecta;	Hym-gen-S273	CgaTGTtGGTTCACCGCTC	Hym-gen-A274	CRaTGAAGAGCACCGCGAT	114	169..282
HP486100.63.1465-Eukaryota;Opisthokonta;Holozoa;Metazoa;Animalia;Arthropoda;Hexapoda;Insecta;	Hym-gen-S273	CgaTGTtGGTTCACCGCTC	Hym-gen-A274	CRaTGAAGAGCACCGCGAT	114	169..282
HP486104.63.1465-Eukaryota;Opisthokonta;Holozoa;Metazoa;Animalia;Arthropoda;Hexapoda;Insecta;	Hym-gen-S273	CgaTGTtGGTTCACCGCTC	Hym-gen-A274	CRaTGAAGAGCACCGCGAT	114	169..282
GU244590.1.784-Eukaryota;Opisthokonta;Holozoa;Metazoa;Animalia;Arthropoda;Hexapoda;Insecta;	Hym-gen-S273	CgaTGTtGGTTCACCGCTC	Hym-gen-A274	CRaTGAAGAGCACCGCGAT	114	195..308
HP535280.255.2167-Eukaryota;Opisthokonta;Holozoa;Metazoa;Animalia;Arthropoda;Hexapoda;Insecta;Apis-mellifera-(honey-bee)	Hym-gen-S273	CgaTGTtGGTTCACCGCTC	Hym-gen-A274	CRaTGAAGAGCACCGCGAT	114	679..792
GU244595.1.785-Eukaryota;Opisthokonta;Holozoa;Metazoa;Animalia;Arthropoda;Hexapoda;Insecta;	Hym-gen-S273	CgaTGTtGGTTCACCGCTC	Hym-gen-A274	CRaTgAAGAGCACCGCGAT	115	195..309
GU244599.1.784-Eukaryota;Opisthokonta;Holozoa;Metazoa;Animalia;Arthropoda;Hexapoda;Insecta;	Hym-gen-S273	CgaTGTtGGTTCACCGCTC	Hym-gen-A274	CRAtgAAGAGCACCGCGAT	114	195..308
GU244603.1.784-Eukaryota;Opisthokonta;Holozoa;Metazoa;Animalia;Arthropoda;Hexapoda;Insecta;	Hym-gen-S273	CgaTGTtGGTTCACCGCTC	Hym-gen-A274	CRaTGAAGAGCACCGCGAT	114	195..308
GU244607.1.784-Eukaryota;Opisthokonta;Holozoa;Metazoa;Animalia;Arthropoda;Hexapoda;Insecta;	Hym-gen-S273	CgaTGTtGGTTCACCGCTC	Hym-gen-A274	CRaTGAAGAGCACCGCGAT	114	195..308
GU244618.1.784-Eukaryota;Opisthokonta;Holozoa;Metazoa;Animalia;Arthropoda;Hexapoda;Insecta;	Hym-gen-S273	CgaTGTtGGTTCACCGCTC	Hym-gen-A274	CRATGAAGAGCACCGCGAT	114	195..308
GU244622.1.784-Eukaryota;Opisthokonta;Holozoa;Metazoa;Animalia;Arthropoda;Hexapoda;Insecta;	Hym-gen-S273	CgaTGTtGGTTCACCGCTC	Hym-gen-A274	CRaTGAAGAGCACCGCGAT	114	195..308
GU244626.1.784-Eukaryota;Opisthokonta;Holozoa;Metazoa;Animalia;Arthropoda;Hexapoda;Insecta;	Hym-gen-S273	CgaTGTtGGTTCACCGCTC	Hym-gen-A274	CRaTGAAGAGCACCGCGAT	114	195..308
GU244630.1.784-Eukaryota;Opisthokonta;Holozoa;Metazoa;Animalia;Arthropoda;Hexapoda;Insecta;	Hym-gen-S273	CgaTGTtGGTTCACCGCTC	Hym-gen-A274	CRaTGAAGAGCACCGCGAT	114	195..308
GU244634.1.785-Eukaryota;Opisthokonta;Holozoa;Metazoa;Animalia;Arthropoda;Hexapoda;Insecta;	Hym-gen-S273	CGaTGTtGGTTCACCGCTC	Hym-gen-A274	CRaTgAAGAGCACCGCGAT	115	195..309
GU244639.1.784-Eukaryota;Opisthokonta;Holozoa;Metazoa;Animalia;Arthropoda;Hexapoda;Insecta;	Hym-gen-S273	CgaTGTtGGTTCACCGCTC	Hym-gen-A274	CRaTGAAGAGCACCGCGAT	114	195..308
GU244643.1.784-Eukaryota;Opisthokonta;Holozoa;Metazoa;Animalia;Arthropoda;Hexapoda;Insecta;	Hym-gen-S273	CgaTGTtGGTTCACCGCTC	Hym-gen-A274	CRaTGAAGAGCACCGCGAT	114	195..308
GU244647.1.784-Eukaryota;Opisthokonta;Holozoa;Metazoa;Animalia;Arthropoda;Hexapoda;Insecta;	Hym-gen-S273	CgaTGTtGGTTCACCGCTC	Hym-gen-A274	CRaTGAAGAGCACCGCGAT	114	195..308
GU244651.1.784-Eukaryota;Opisthokonta;Holozoa;Metazoa;Animalia;Arthropoda;Hexapoda;Insecta;	Hym-gen-S273	CgaTGTtGGTTCACCGCTC	Hym-gen-A274	CRaTGAAGAGCACCGCGAT	114	195..308
GU244655.1.784-Eukaryota;Opisthokonta;Holozoa;Metazoa;Animalia;Arthropoda;Hexapoda;Insecta;	Hym-gen-S273	CgaTGTtGGTTCACCGCTC	Hym-gen-A274	CRaTGAAGAGCACCGCGAT	114	195..308
GU244656.1.784-Eukaryota;Opisthokonta;Holozoa;Metazoa;Animalia;Arthropoda;Hexapoda;Insecta;	Hym-gen-S273	CgaTGTtGGTTCACCGCTC	Hym-gen-A274	CRaTGAAGAGCACCGCGAT	114	195..308
GU244660.1.784-Eukaryota;Opisthokonta;Holozoa;Metazoa;Animalia;Arthropoda;Hexapoda;Insecta;	Hym-gen-S273	CgaTGTtGGTTCACCGCTC	Hym-gen-A274	CRaTGAAGAGCACCGCGAT	114	195..308
GU244664.1.784-Eukaryota;Opisthokonta;Holozoa;Metazoa;Animalia;Arthropoda;Hexapoda;Insecta;	Hym-gen-S273	CgaTGTtGGTTCACCGCTC	Hym-gen-A274	CRaTGAAGAGCACCGCGAT	114	195..308
GU244668.1.784-Eukaryota;Opisthokonta;Holozoa;Metazoa;Animalia;Arthropoda;Hexapoda;Insecta;	Hym-gen-S273	CgaTGTtGGTTCACCGCTC	Hym-gen-A274	CRaTGAAGAGCACCGCGAT	114	195..308
GU244672.1.784-Eukaryota;Opisthokonta;Holozoa;Metazoa;Animalia;Arthropoda;Hexapoda;Insecta;	Hym-gen-S273	CgaTGTtGGTTCACCGCTC	Hym-gen-A274	CRaTGAAGAGCACCGCGAT	114	195..308
GU244676.1.785-Eukaryota;Opisthokonta;Holozoa;Metazoa;Animalia;Arthropoda;Hexapoda;Insecta;	Hym-gen-S273	CgaTGTtGGTTCACCGCTC	Hym-gen-A274	CRaTGAAGAGCACCGCGAT	115	195..309
GU244677.1.784-Eukaryota;Opisthokonta;Holozoa;Metazoa;Animalia;Arthropoda;Hexapoda;Insecta;	Hym-gen-S273	CgaTGTtGGTTCACCGCTC	Hym-gen-A274	CRaTGAAGAGCACCGCGAT	114	195..308
GU244681.1.785-Eukaryota;Opisthokonta;Holozoa;Metazoa;Animalia;Arthropoda;Hexapoda;Insecta;	Hym-gen-S273	CgaTGTtGGTTCACCGCTC	Hym-gen-A274	CRaTGAAGAGCACCGCGAT	115	195..309
GU244685.1.784-Eukaryota;Opisthokonta;Holozoa;Metazoa;Animalia;Arthropoda;Hexapoda;Insecta;	Hym-gen-S273	CgaTGTtGGTTCACCGCTC	Hym-gen-A274	CRaTGAAGAGCACCGCGAT	114	195..308
GU244689.1.785-Eukaryota;Opisthokonta;Holozoa;Metazoa;Animalia;Arthropoda;Hexapoda;Insecta;	Hym-gen-S273	CgaTGTtGGTTCACCGCTC	Hym-gen-A274	CRaTGAAGAGCACCGCGAT	115	195..309
GU244693.1.788-Eukaryota;Opisthokonta;Holozoa;Metazoa;Animalia;Arthropoda;Hexapoda;Insecta;	Hym-gen-S273	CgaTGTtGGTTCACCGCTC	Hym-gen-A274	CRatGAAGAGCACCGCGAT	118	195..312
GU244700.1.785-Eukaryota;Opisthokonta;Holozoa;Metazoa;Animalia;Arthropoda;Hexapoda;Insecta;	Hym-gen-S273	CgaTGTtGGTTCACCGCTC	Hym-gen-A274	CRaTGAAGAGCACCGCGAT	115	195..309
GU244704.1.787-Eukaryota;Opisthokonta;Holozoa;Metazoa;Animalia;Arthropoda;Hexapoda;Insecta;	Hym-gen-S273	CgaTGTtGGTTCACCGCTC	Hym-gen-A274	CRaTGAAGAGCACCGCGAT	117	195..311
GU244708.1.784-Eukaryota;Opisthokonta;Holozoa;Metazoa;Animalia;Arthropoda;Hexapoda;Insecta;	Hym-gen-S273	CgaTGTtGGTTCACCGCTC	Hym-gen-A274	CRaTGAAGAGCACCGCGAT	114	195..308
GU244712.1.784-Eukaryota;Opisthokonta;Holozoa;Metazoa;Animalia;Arthropoda;Hexapoda;Insecta;	Hym-gen-S273	CgaTGTtGGTTCACCGCTC	Hym-gen-A274	CRaTGAAGAGCACCGCGAT	114	195..308
GU244716.1.785-Eukaryota;Opisthokonta;Holozoa;Metazoa;Animalia;Arthropoda;Hexapoda;Insecta;	Hym-gen-S273	CgaTGTtGGTTCACCGCTC	Hym-gen-A274	CRatGAAGAGCACCGCGAT	115	195..309
GU244721.1.784-Eukaryota;Opisthokonta;Holozoa;Metazoa;Animalia;Arthropoda;Hexapoda;Insecta;	Hym-gen-S273	CgaTGTtGGTTCACCGCTC	Hym-gen-A274	CRaTGAAGAGCACCGCGAT	114	195..308
GU244725.1.784-Eukaryota;Opisthokonta;Holozoa;Metazoa;Animalia;Arthropoda;Hexapoda;Insecta;	Hym-gen-S273	CgaTGTtGGTTCAcCGCTC	Hym-gen-A274	CRaTGAAGAGCACCGCGAT	114	195..308
GU244729.1.784-Eukaryota;Opisthokonta;Holozoa;Metazoa;Animalia;Arthropoda;Hexapoda;Insecta;	Hym-gen-S273	CgaTGTtGGTTCACCGCTC	Hym-gen-A274	CRaTGAAGAGCACCGCGAT	114	195..308
GU244733.1.785-Eukaryota;Opisthokonta;Holozoa;Metazoa;Animalia;Arthropoda;Hexapoda;Insecta;	Hym-gen-S273	CgaTGTtGGTTCACCGCTC	Hym-gen-A274	CRaTgAAGAGCACCGCGAT	115	195..309
GU244737.1.778-Eukaryota;Opisthokonta;Holozoa;Metazoa;Animalia;Arthropoda;Hexapoda;Insecta;	Hym-gen-S273	CgaTGTtGGTTCACCGCTC	Hym-gen-A274	CRATGAAGAGCACCGCGAT	121	195..315
GU244740.1.790-Eukaryota;Opisthokonta;Holozoa;Metazoa;Animalia;Arthropoda;Hexapoda;Insecta;	Hym-gen-S273	CgaTGTtGGTTCACCGCTC	Hym-gen-A274	CRATgAAGAGCACCGCGAT	119	195..313
GU244744.1.785-Eukaryota;Opisthokonta;Holozoa;Metazoa;Animalia;Arthropoda;Hexapoda;Insecta;	Hym-gen-S273	CgaTGTtGGTTCACCGCTC	Hym-gen-A274	CRaTGAAGAGCACCGCGAT	115	195..309
GU244748.1.785-Eukaryota;Opisthokonta;Holozoa;Metazoa;Animalia;Arthropoda;Hexapoda;Insecta;	Hym-gen-S273	CgaTGTtGGTTCACCGCTC	Hym-gen-A274	CRaTGAAGAGCACCGCGAT	115	195..309
GU244615.1.784-Eukaryota;Opisthokonta;Holozoa;Metazoa;Animalia;Arthropoda;Hexapoda;Insecta;	Hym-gen-S273	CgaTGTtGGTTCACCGCTC	Hym-gen-A274	CRATGAAGAGCACCGCGAT	114	195..308
GU320086.1.784-Eukaryota;Opisthokonta;Holozoa;Metazoa;Animalia;Arthropoda;Hexapoda;Insecta;	Hym-gen-S273	CgaTGTtGGTTCACCGCTC	Hym-gen-A274	CRaTGAAGAGCACCGCGAT	114	195..308
GU244619.1.784-Eukaryota;Opisthokonta;Holozoa;Metazoa;Animalia;Arthropoda;Hexapoda;Insecta;	Hym-gen-S273	CgaTGTtGGTTCACCGCTC	Hym-gen-A274	CRATGAAGAGCACCGCGAT	114	195..308
GU320090.1.784-Eukaryota;Opisthokonta;Holozoa;Metazoa;Animalia;Arthropoda;Hexapoda;Insecta;	Hym-gen-S273	CgaTGTtGGTTCACCGCTC	Hym-gen-A274	CRATGAAGAGCACCGCGAT	114	195..308
GU244623.1.784-Eukaryota;Opisthokonta;Holozoa;Metazoa;Animalia;Arthropoda;Hexapoda;Insecta;	Hym-gen-S273	CgaTGTtGGTTCACCGCTC	Hym-gen-A274	CRaTGAAGAGCACCGCGAT	114	195..308
HM750221.1.729-Eukaryota;Opisthokonta;Holozoa;Metazoa;Animalia;Arthropoda;Hexapoda;Insecta;	Hym-gen-S273	CGaTGTtGGTTCACCGCTC	Hym-gen-A274	CRaTgAAGAGCACCGCGAT	114	166..279
GU244627.1.784-Eukaryota;Opisthokonta;Holozoa;Metazoa;Animalia;Arthropoda;Hexapoda;Insecta;	Hym-gen-S273	CgaTGTtGGTTCACCGCTC	Hym-gen-A274	CRaTGAAGAGCACCGCGAT	114	195..308
HM750225.1.729-Eukaryota;Opisthokonta;Holozoa;Metazoa;Animalia;Arthropoda;Hexapoda;Insecta;	Hym-gen-S273	CgaTGTtGGTTCACCGCTC	Hym-gen-A274	CRaTGAAGAGCACCGCGAT	114	166..279
GU244631.1.785-Eukaryota;Opisthokonta;Holozoa;Metazoa;Animalia;Arthropoda;Hexapoda;Insecta;	Hym-gen-S273	CgaTGTtGGTTCACCGCTC	Hym-gen-A274	CRaTGAAGAGCACCGCGAT	114	195..308
HM750229.1.729-Eukaryota;Opisthokonta;Holozoa;Metazoa;Animalia;Arthropoda;Hexapoda;Insecta;	Hym-gen-S273	CgaTGTtGGTTCACCGCTC	Hym-gen-A274	CRaTGAAGAGCACCGCGAT	114	166..279
GU244635.1.784-Eukaryota;Opisthokonta;Holozoa;Metazoa;Animalia;Arthropoda;Hexapoda;Insecta;	Hym-gen-S273	CGaTGTtGGTTCACCGCTC	Hym-gen-A274	CRaTGAAGAGCACCGCGAT	114	195..308
GU244636.1.784-Eukaryota;Opisthokonta;Holozoa;Metazoa;Animalia;Arthropoda;Hexapoda;Insecta;	Hym-gen-S273	CGaTGTtGGTTCACCGCTC	Hym-gen-A274	CRaTgAAGAGCACCGCGAT	114	195..308
GU244640.1.785-Eukaryota;Opisthokonta;Holozoa;Metazoa;Animalia;Arthropoda;Hexapoda;Insecta;	Hym-gen-S273	CgaTGTtGGTTCACCGCTC	Hym-gen-A274	CRaTGAAGAGCACCGCGAT	115	195..309
GU244644.1.784-Eukaryota;Opisthokonta;Holozoa;Metazoa;Animalia;Arthropoda;Hexapoda;Insecta;	Hym-gen-S273	CgaTGTtGGTTCACCGCTC	Hym-gen-A274	CRaTGAAGAGCACCGCGAT	114	195..308
GU244648.1.782-Eukaryota;Opisthokonta;Holozoa;Metazoa;Animalia;Arthropoda;Hexapoda;Insecta;	Hym-gen-S273	CgaTGTtGGTTCACCGCTC	Hym-gen-A274	CRaTgAAGAGCACCGCGAT	113	195..307
GU244652.1.784-Eukaryota;Opisthokonta;Holozoa;Metazoa;Animalia;Arthropoda;Hexapoda;Insecta;	Hym-gen-S273	CgaTGTtGGTTCACCGCTC	Hym-gen-A274	CRaTGAAGAGCACCGCGAT	114	195..308
GU244657.1.784-Eukaryota;Opisthokonta;Holozoa;Metazoa;Animalia;Arthropoda;Hexapoda;Insecta;	Hym-gen-S273	CgaTGTtGGTTCACCGCTC	Hym-gen-A274	CRaTGAAGAGCACCGCGAT	114	195..308
GU244661.1.785-Eukaryota;Opisthokonta;Holozoa;Metazoa;Animalia;Arthropoda;Hexapoda;Insecta;	Hym-gen-S273	CgaTGTtGGTTCACCGCTC	Hym-gen-A274	CRaTGAAGAGCACCGCGAT	115	195..309
GU244665.1.784-Eukaryota;Opisthokonta;Holozoa;Metazoa;Animalia;Arthropoda;Hexapoda;Insecta;	Hym-gen-S273	CgaTGTtGGTTCACCGCTC	Hym-gen-A274	CRaTGAAGAGCACCGCGAT	114	195..308
GU244669.1.784-Eukaryota;Opisthokonta;Holozoa;Metazoa;Animalia;Arthropoda;Hexapoda;Insecta;	Hym-gen-S273	CgaTGTtGGTTCACCGCTC	Hym-gen-A274	CRaTGAAGAGCACCGCGAT	114	195..308
GU244673.1.784-Eukaryota;Opisthokonta;Holozoa;Metazoa;Animalia;Arthropoda;Hexapoda;Insecta;	Hym-gen-S273	CgaTGTtGGTTCACCGCTC	Hym-gen-A274	CRaTGAAGAGCACCGCGAT	114	195..308
GU244678.1.784-Eukaryota;Opisthokonta;Holozoa;Metazoa;Animalia;Arthropoda;Hexapoda;Insecta;	Hym-gen-S273	CgaTGTtGGTTCACCGCTC	Hym-gen-A274	CRaTGAAGAGCACCGCGAT	114	195..308
GU244682.1.784-Eukaryota;Opisthokonta;Holozoa;Metazoa;Animalia;Arthropoda;Hexapoda;Insecta;	Hym-gen-S273	CgaTGTtGGTTCACCGCTC	Hym-gen-A274	CRaTGAAGAGCACCGCGAT	114	195..308
GU244686.1.784-Eukaryota;Opisthokonta;Holozoa;Metazoa;Animalia;Arthropoda;Hexapoda;Insecta;	Hym-gen-S273	CgaTGTtGGTTCACCGCTC	Hym-gen-A274	CRaTGAAGAGCACCGCGAT	114	195..308
GU244690.1.786-Eukaryota;Opisthokonta;Holozoa;Metazoa;Animalia;Arthropoda;Hexapoda;Insecta;	Hym-gen-S273	CgaTGTtGGTTCACCGCTC	Hym-gen-A274	CRaTGAAGAGCACCGCGAT	116	195..310
GU244694.1.785-Eukaryota;Opisthokonta;Holozoa;Metazoa;Animalia;Arthropoda;Hexapoda;Insecta;	Hym-gen-S273	CgaTGTtGGTTCACCGCTC	Hym-gen-A274	CRaTgAAGAGCACCGCGAT	115	195..309
GU244697.1.785-Eukaryota;Opisthokonta;Holozoa;Metazoa;Animalia;Arthropoda;Hexapoda;Insecta;	Hym-gen-S273	CgaTGTtGGTTCACCGCTC	Hym-gen-A274	CRaTGAAGAGCACCGCGAT	115	195..309
GU244701.1.784-Eukaryota;Opisthokonta;Holozoa;Metazoa;Animalia;Arthropoda;Hexapoda;Insecta;	Hym-gen-S273	CgaTGTtGGTTCACCGCTC	Hym-gen-A274	CRaTgAAGAGCACCGCGAT	114	195..308
GU244705.1.785-Eukaryota;Opisthokonta;Holozoa;Metazoa;Animalia;Arthropoda;Hexapoda;Insecta;	Hym-gen-S273	CgaTGTtGGTTCACCGCTC	Hym-gen-A274	CRaTGAAGAGCACCGCGAT	115	195..309
GU244709.1.784-Eukaryota;Opisthokonta;Holozoa;Metazoa;Animalia;Arthropoda;Hexapoda;Insecta;	Hym-gen-S273	CgaTGTtGGTTCACCGCTC	Hym-gen-A274	CRaTGAAGAGCACCGCGAT	114	195..308
GU244713.1.784-Eukaryota;Opisthokonta;Holozoa;Metazoa;Animalia;Arthropoda;Hexapoda;Insecta;	Hym-gen-S273	CgaTGTtGGTTCACCGCTC	Hym-gen-A274	CRaTGAAGAGCACCGCGAT	114	195..308
GU244717.1.785-Eukaryota;Opisthokonta;Holozoa;Metazoa;Animalia;Arthropoda;Hexapoda;Insecta;	Hym-gen-S273	CgaTGTtGGTTCACCGCTC	Hym-gen-A274	CRatGAAGAGCACCGCGAT	115	195..309
GU244718.1.767-Eukaryota;Opisthokonta;Holozoa;Metazoa;Animalia;Arthropoda;Hexapoda;Insecta;	Hym-gen-S273	CgaTGTtGGTTCACCGCTC	Hym-gen-A274	CRatGAAGAGCACCGCGAT	116	176..291
GU244722.1.784-Eukaryota;Opisthokonta;Holozoa;Metazoa;Animalia;Arthropoda;Hexapoda;Insecta;	Hym-gen-S273	CgaTGTtGGTTCACCGCTC	Hym-gen-A274	CRaTGAAGAGCACCGCGAT	114	195..308
GU244726.1.784-Eukaryota;Opisthokonta;Holozoa;Metazoa;Animalia;Arthropoda;Hexapoda;Insecta;	Hym-gen-S273	CgaTGTtGGTTCACCGCTC	Hym-gen-A274	CRaTGAAGAGCACCGCGAT	114	195..308
GU244730.1.784-Eukaryota;Opisthokonta;Holozoa;Metazoa;Animalia;Arthropoda;Hexapoda;Insecta;	Hym-gen-S273	CgaTGTtGGTTCACCGCTC	Hym-gen-A274	CRaTgAAGAGCACCGCGAT	114	195..308
GU244734.1.786-Eukaryota;Opisthokonta;Holozoa;Metazoa;Animalia;Arthropoda;Hexapoda;Insecta;	Hym-gen-S273	CgaTGTtGGTTCACCGCTC	Hym-gen-A274	CRaTGAAGAGCACCGCGAT	116	195..310
GU244745.1.785-Eukaryota;Opisthokonta;Holozoa;Metazoa;Animalia;Arthropoda;Hexapoda;Insecta;	Hym-gen-S273	CgaTGTtGGTTCACCGCTC	Hym-gen-A274	CRaTGAAGAGCACCGCGAT	115	195..309
GU244749.1.785-Eukaryota;Opisthokonta;Holozoa;Metazoa;Animalia;Arthropoda;Hexapoda;Insecta;	Hym-gen-S273	CgaTGTtGGTTCACCGCTC	Hym-gen-A274	CRaTGAAGAGCACCGCGAT	115	195..309
GU320087.1.785-Eukaryota;Opisthokonta;Holozoa;Metazoa;Animalia;Arthropoda;Hexapoda;Insecta;	Hym-gen-S273	CgaTGTtGGTTCACCGCTC	Hym-gen-A274	CRaTGAAGAGCACCGCGAT	115	195..309
GU320091.1.784-Eukaryota;Opisthokonta;Holozoa;Metazoa;Animalia;Arthropoda;Hexapoda;Insecta;	Hym-gen-S273	CgaTGTtGGTTCACCGCTC	Hym-gen-A274	CRaTGAAGAGCACCGCGAT	114	195..308
HM750222.1.729-Eukaryota;Opisthokonta;Holozoa;Metazoa;Animalia;Arthropoda;Hexapoda;Insecta;	Hym-gen-S273	CgaTGTtGGTTCACCGCTC	Hym-gen-A274	CRaTGAAGAGCACCGCGAT	114	166..279
HM750226.1.729-Eukaryota;Opisthokonta;Holozoa;Metazoa;Animalia;Arthropoda;Hexapoda;Insecta;	Hym-gen-S273	CgaTGTtGGTTCACCGCTC	Hym-gen-A274	CRaTGAAGAGCACCGCGAT	114	166..279
HM750230.1.729-Eukaryota;Opisthokonta;Holozoa;Metazoa;Animalia;Arthropoda;Hexapoda;Insecta;	Hym-gen-S273	CgaTGTtGGTTCACCGCTC	Hym-gen-A274	CRaTGAAGAGCACCGCGAT	114	166..279
GU244613.1.784-Eukaryota;Opisthokonta;Holozoa;Metazoa;Animalia;Arthropoda;Hexapoda;Insecta;	Hym-gen-S273	CgaTGTtGGTTCACCGCTC	Hym-gen-A274	CRaTGAAGAGCACCGCGAT	114	195..308
GU244616.1.784-Eukaryota;Opisthokonta;Holozoa;Metazoa;Animalia;Arthropoda;Hexapoda;Insecta;	Hym-gen-S273	CgaTGTtGGTTCACCGCTC	Hym-gen-A274	CRATGAAGAGCACCGCGAT	114	195..308
HO084703.39.1216-Eukaryota;Opisthokonta;Holozoa;Metazoa;Animalia;Arthropoda;Hexapoda;Insecta;	Hym-gen-S273	CGaTGTtGGTTCACCGCTC	Hym-gen-A274	CRATGAAGAGCACCGCGAT	114	668..781
GU244620.1.784-Eukaryota;Opisthokonta;Holozoa;Metazoa;Animalia;Arthropoda;Hexapoda;Insecta;	Hym-gen-S273	CgaTGTtGGTTCACCGCTC	Hym-gen-A274	CRATGAAGAGCACCGCGAT	114	195..308
GU244624.1.784-Eukaryota;Opisthokonta;Holozoa;Metazoa;Animalia;Arthropoda;Hexapoda;Insecta;	Hym-gen-S273	CgaTGTtGGTTCACCGCTC	Hym-gen-A274	CRaTGAAGAGCACCGCGAT	114	195..308
GU244628.1.784-Eukaryota;Opisthokonta;Holozoa;Metazoa;Animalia;Arthropoda;Hexapoda;Insecta;	Hym-gen-S273	CgaTGTtGGTTCACCGCTC	Hym-gen-A274	CRaTGAAGAGCACCGCGAT	114	195..308
GU244632.1.785-Eukaryota;Opisthokonta;Holozoa;Metazoa;Animalia;Arthropoda;Hexapoda;Insecta;	Hym-gen-S273	CgaTGTtGGTTCACCGCTC	Hym-gen-A274	CRaTGAAGAGCACCGCGAT	114	195..308
GU244637.1.784-Eukaryota;Opisthokonta;Holozoa;Metazoa;Animalia;Arthropoda;Hexapoda;Insecta;	Hym-gen-S273	CGaTGTtGGTTCACCGCTC	Hym-gen-A274	CRaTGAAGAGCACCGCGAT	114	195..308
GU244641.1.785-Eukaryota;Opisthokonta;Holozoa;Metazoa;Animalia;Arthropoda;Hexapoda;Insecta;	Hym-gen-S273	CgaTGTtGGTTCACCGCTC	Hym-gen-A274	CRaTGAAGAGCACCGCGAT	115	195..309
GU244645.1.784-Eukaryota;Opisthokonta;Holozoa;Metazoa;Animalia;Arthropoda;Hexapoda;Insecta;	Hym-gen-S273	CgaTGTtGGTTCACCGCTC	Hym-gen-A274	CRaTGAAGAGCACCGCGAT	114	195..308
GU244649.1.782-Eukaryota;Opisthokonta;Holozoa;Metazoa;Animalia;Arthropoda;Hexapoda;Insecta;	Hym-gen-S273	CgaTGTtGGTTCACCGCTC	Hym-gen-A274	CRaTgAAGAGCACCGCGAT	113	195..307
HP486098.63.1465-Eukaryota;Opisthokonta;Holozoa;Metazoa;Animalia;Arthropoda;Hexapoda;Insecta;	Hym-gen-S273	CgaTGTtGGTTCACCGCTC	Hym-gen-A274	CRaTGAAGAGCACCGCGAT	114	169..282
GU244653.1.784-Eukaryota;Opisthokonta;Holozoa;Metazoa;Animalia;Arthropoda;Hexapoda;Insecta;	Hym-gen-S273	CgaTGTtGGTTCACCGCTC	Hym-gen-A274	CRaTGAAGAGCACCGCGAT	114	195..308
GU244658.1.784-Eukaryota;Opisthokonta;Holozoa;Metazoa;Animalia;Arthropoda;Hexapoda;Insecta;	Hym-gen-S273	CgaTGTtGGTTCACCGCTC	Hym-gen-A274	CRaTGAAGAGCACCGCGAT	114	195..308
GU244662.1.783-Eukaryota;Opisthokonta;Holozoa;Metazoa;Animalia;Arthropoda;Hexapoda;Insecta;	Hym-gen-S273	CgaTGTtGGTTCAcCGCTC	Hym-gen-A274	CRaTGAAGAGCACCGCGAT	113	195..307
GU244666.1.784-Eukaryota;Opisthokonta;Holozoa;Metazoa;Animalia;Arthropoda;Hexapoda;Insecta;	Hym-gen-S273	CgaTGTtGGTTCACCGCTC	Hym-gen-A274	CRaTGAAGAGCACCGCGAT	114	195..308
GU244670.1.784-Eukaryota;Opisthokonta;Holozoa;Metazoa;Animalia;Arthropoda;Hexapoda;Insecta;	Hym-gen-S273	CgaTGTtGGTTCACCGCTC	Hym-gen-A274	CRaTGAAGAGCACCGCGAT	114	195..308
GU244674.1.784-Eukaryota;Opisthokonta;Holozoa;Metazoa;Animalia;Arthropoda;Hexapoda;Insecta;	Hym-gen-S273	CgaTGTtGGTtCACCGCTC	Hym-gen-A274	CRaTGAAGAGCACCGCGAT	114	195..308
GU244679.1.783-Eukaryota;Opisthokonta;Holozoa;Metazoa;Animalia;Arthropoda;Hexapoda;Insecta;	Hym-gen-S273	CgaTGTtGGTTCACCGCTC	Hym-gen-A274	CRaTGAAGAGCACCGCGAT	112	195..306
GU244683.1.784-Eukaryota;Opisthokonta;Holozoa;Metazoa;Animalia;Arthropoda;Hexapoda;Insecta;	Hym-gen-S273	CgaTGTtGGTTCACCGCTC	Hym-gen-A274	CRaTGAAGAGCACCGCGAT	114	195..308
GU244687.1.785-Eukaryota;Opisthokonta;Holozoa;Metazoa;Animalia;Arthropoda;Hexapoda;Insecta;	Hym-gen-S273	CgaTGTtGGTTCACCGCTC	Hym-gen-A274	CRaTGAAGAGCACCGCGAT	115	195..309
GU244691.1.789-Eukaryota;Opisthokonta;Holozoa;Metazoa;Animalia;Arthropoda;Hexapoda;Insecta;	Hym-gen-S273	CgaTGTtGGTTCACCGCTC	Hym-gen-A274	CRatGAAGAGCACCGCGAT	119	195..313
GU244695.1.785-Eukaryota;Opisthokonta;Holozoa;Metazoa;Animalia;Arthropoda;Hexapoda;Insecta;	Hym-gen-S273	CgaTGTtGGTTCACCGCTC	Hym-gen-A274	CRaTgAAGAGCACCGCGAT	115	195..309
GU244698.1.784-Eukaryota;Opisthokonta;Holozoa;Metazoa;Animalia;Arthropoda;Hexapoda;Insecta;	Hym-gen-S273	CgaTGTtGGTTCACCGCTC	Hym-gen-A274	CRaTGAAGAGCACCGCGAT	114	195..308
GU244702.1.786-Eukaryota;Opisthokonta;Holozoa;Metazoa;Animalia;Arthropoda;Hexapoda;Insecta;	Hym-gen-S273	CgaTGTtGGTTCACCGCTC	Hym-gen-A274	CRATGAAGAGCACCGCGAT	116	195..310
GU244706.1.785-Eukaryota;Opisthokonta;Holozoa;Metazoa;Animalia;Arthropoda;Hexapoda;Insecta;	Hym-gen-S273	CgaTGTtGGTTCACCGCTC	Hym-gen-A274	CRaTGAAGAGCACCGCGAT	115	195..309
GU244710.1.784-Eukaryota;Opisthokonta;Holozoa;Metazoa;Animalia;Arthropoda;Hexapoda;Insecta;	Hym-gen-S273	CgaTGTtGGTTCACCGCTC	Hym-gen-A274	CRaTGAAGAGCACCGCGAT	114	195..308
GU244714.1.784-Eukaryota;Opisthokonta;Holozoa;Metazoa;Animalia;Arthropoda;Hexapoda;Insecta;	Hym-gen-S273	CgaTGTtGGTTCACCGCTC	Hym-gen-A274	CRaTGAAGAGCACCGCGAT	114	195..308
GU244719.1.784-Eukaryota;Opisthokonta;Holozoa;Metazoa;Animalia;Arthropoda;Hexapoda;Insecta;	Hym-gen-S273	CgaTGTtGGTTCACCGCTC	Hym-gen-A274	CRATGAAGAGCACCGCGAT	114	195..308
GU244723.1.784-Eukaryota;Opisthokonta;Holozoa;Metazoa;Animalia;Arthropoda;Hexapoda;Insecta;	Hym-gen-S273	CgaTGTtGGTTCACCGCTC	Hym-gen-A274	CRaTGAAGAGCACCGCGAT	114	195..308
GU244727.1.784-Eukaryota;Opisthokonta;Holozoa;Metazoa;Animalia;Arthropoda;Hexapoda;Insecta;	Hym-gen-S273	CgaTGTtGGTTCACCGCTC	Hym-gen-A274	CRaTGAAGAGCACCGCGAT	114	195..308
GU244731.1.784-Eukaryota;Opisthokonta;Holozoa;Metazoa;Animalia;Arthropoda;Hexapoda;Insecta;	Hym-gen-S273	CgaTGTtGGTTCACCGCTC	Hym-gen-A274	CRaTgAAGAGCACCGCGAT	114	195..308
GU244735.1.785-Eukaryota;Opisthokonta;Holozoa;Metazoa;Animalia;Arthropoda;Hexapoda;Insecta;	Hym-gen-S273	CgaTGTtGGTTCACCGCTC	Hym-gen-A274	CRaTGAAGAGCACCGCGAT	115	195..309
GU244742.1.784-Eukaryota;Opisthokonta;Holozoa;Metazoa;Animalia;Arthropoda;Hexapoda;Insecta;	Hym-gen-S273	CgaTGTtGGTTCACCGCTC	Hym-gen-A274	CRaTGAAGAGCACCGCGAT	114	195..308
GU244746.1.787-Eukaryota;Opisthokonta;Holozoa;Metazoa;Animalia;Arthropoda;Hexapoda;Insecta;	Hym-gen-S273	CgaTGTtGGTTCACCGCTC	Hym-gen-A274	CRaTgAAGAGCAcCGCGAT	117	195..311
GU244750.1.785-Eukaryota;Opisthokonta;Holozoa;Metazoa;Animalia;Arthropoda;Hexapoda;Insecta;	Hym-gen-S273	CgaTGTtGGTTCACCGCTC	Hym-gen-A274	CRaTGAAGAGCACCGCGAT	115	195..309
GU320088.1.784-Eukaryota;Opisthokonta;Holozoa;Metazoa;Animalia;Arthropoda;Hexapoda;Insecta;	Hym-gen-S273	CgaTGTtGGTTCACCGCTC	Hym-gen-A274	CRaTgAAGAGCACCGCGAT	114	195..308
GU320092.1.784-Eukaryota;Opisthokonta;Holozoa;Metazoa;Animalia;Arthropoda;Hexapoda;Insecta;	Hym-gen-S273	CgaTGTtGGTTCACCGCTC	Hym-gen-A274	CRaTGAAGAGCACCGCGAT	114	195..308
HM750219.1.729-Eukaryota;Opisthokonta;Holozoa;Metazoa;Animalia;Arthropoda;Hexapoda;Insecta;	Hym-gen-S273	CGaTGTtGGTTCACCGCTC	Hym-gen-A274	CRaTgAAGAGCACCGCGAT	114	166..279
HM750223.1.729-Eukaryota;Opisthokonta;Holozoa;Metazoa;Animalia;Arthropoda;Hexapoda;Insecta;	Hym-gen-S273	CgaTGTtGGTTCACCGCTC	Hym-gen-A274	CRaTGAAGAGCACCGCGAT	114	166..279
HM750227.1.729-Eukaryota;Opisthokonta;Holozoa;Metazoa;Animalia;Arthropoda;Hexapoda;Insecta;	Hym-gen-S273	CgaTGTtGGTTCACCGCTC	Hym-gen-A274	CRaTGAAGAGCACCGCGAT	114	166..279
HM750231.1.729-Eukaryota;Opisthokonta;Holozoa;Metazoa;Animalia;Arthropoda;Hexapoda;Insecta;	Hym-gen-S273	CgaTGTtGGTTCACCGCTC	Hym-gen-A274	CRaTGAAGAGCACCGCGAT	114	166..279
HO087674.4.1111-Eukaryota;Opisthokonta;Holozoa;Metazoa;Animalia;Arthropoda;Hexapoda;Insecta;	Hym-gen-S273	CGaTGTtGGTTCACCGCTC	Hym-gen-A274	CRATGAAGAGCACCGCGAT	120	661..780
HP480821.24.1936-Eukaryota;Opisthokonta;Holozoa;Metazoa;Animalia;Arthropoda;Hexapoda;Insecta;Apis-mellifera-(honey-bee)	Hym-gen-S273	CgaTGTtGGTTCACCGCTC	Hym-gen-A274	CRaTGAAGAGCACCGCGAT	114	679..792
HP486095.63.1465-Eukaryota;Opisthokonta;Holozoa;Metazoa;Animalia;Arthropoda;Hexapoda;Insecta;	Hym-gen-S273	CgaTGTtGGTTCACCGCTC	Hym-gen-A274	CRaTGAAGAGCACCGCGAT	114	169..282
HP486099.63.1465-Eukaryota;Opisthokonta;Holozoa;Metazoa;Animalia;Arthropoda;Hexapoda;Insecta;	Hym-gen-S273	CgaTGTtGGTTCACCGCTC	Hym-gen-A274	CRaTGAAGAGCACCGCGAT	114	169..282
HP486103.63.1465-Eukaryota;Opisthokonta;Holozoa;Metazoa;Animalia;Arthropoda;Hexapoda;Insecta;	Hym-gen-S273	CgaTGTtGGTTCACCGCTC	Hym-gen-A274	CRaTGAAGAGCACCGCGAT	114	169..282
HP544675.1.1044-Eukaryota;Opisthokonta;Holozoa;Metazoa;Animalia;Arthropoda;Hexapoda;Insecta;	Hym-gen-S273	CgaTGTtGGTTCACCGCTC	Hym-gen-A274	CRaTGAAGAGCACCGCGAT	114	679..792
HP849393.158.1403-Eukaryota;Opisthokonta;Holozoa;Metazoa;Animalia;Arthropoda;Hexapoda;Insecta;	Hym-gen-S273	CgaTGTtGGTTCACCGCTC	Hym-gen-A274	CRaTGAAGAGCACCGCGAT	114	12..125
HP893507.1.1475-Eukaryota;Opisthokonta;Holozoa;Metazoa;Animalia;Arthropoda;Hexapoda;Insecta;Frieseomelitta-varia	Hym-gen-S273	CgaTGTtGGTTCACCGCTC	Hym-gen-A274	CRaTGAAGAGCACCGCGAT	114	677..790
HP893599.17.1543-Eukaryota;Opisthokonta;Holozoa;Metazoa;Animalia;Arthropoda;Chelicerata;Arachnida;Frieseomelitta-varia	Hym-gen-S273	CgaTGTtGGTTCACCGCTC	Hym-gen-A274	CRaTGAAGAGCACCGCGAT	136	657..792
HP893723.99.2030-Eukaryota;Opisthokonta;Holozoa;Metazoa;Animalia;Arthropoda;Hexapoda;Insecta;Frieseomelitta-varia	Hym-gen-S273	CgaTGTtGGTTCACCGCTC	Hym-gen-A274	CRaTGAAGAGCACCGCGAT	114	693..806
JF505489.1.1425-Eukaryota;Opisthokonta;Holozoa;Metazoa;Animalia;Arthropoda;Hexapoda;Insecta;	Hym-gen-S273	CGaTGttGGTTCaCCGCTC	Hym-gen-A274	CRaTGAAGAGCACCGCGAT	114	211..324
JF505494.1.1472-Eukaryota;Opisthokonta;Holozoa;Metazoa;Animalia;Arthropoda;Hexapoda;Insecta;	Hym-gen-S273	CGaTGTtGGTTCaCCGCTC	Hym-gen-A274	CRaTGAAGAGCACCGCGAT	114	258..371
JF979545.1.717-Eukaryota;Opisthokonta;Holozoa;Metazoa;Animalia;Arthropoda;Hexapoda;Insecta;	Hym-gen-S273	CGaTGTtGGTTCACCGCTC	Hym-gen-A274	CRATGAAGAGCACCGCGAT	120	170..289
JF979549.1.717-Eukaryota;Opisthokonta;Holozoa;Metazoa;Animalia;Arthropoda;Hexapoda;Insecta;	Hym-gen-S273	CGaTGTtGGTTCAcCGCTC	Hym-gen-A274	CRATGAAGAGCACCGCGAT	120	170..289
JF979554.1.717-Eukaryota;Opisthokonta;Holozoa;Metazoa;Animalia;Arthropoda;Hexapoda;Insecta;	Hym-gen-S273	CGaTGTtGGTTCACCGCTC	Hym-gen-A274	CRATGAAGAGCACCGCGAT	120	170..289
JF979558.1.717-Eukaryota;Opisthokonta;Holozoa;Metazoa;Animalia;Arthropoda;Hexapoda;Insecta;	Hym-gen-S273	CGaTGTtGGTTCAcCGCTC	Hym-gen-A274	CRATGAAGAGCACCGCGAT	120	170..289
JF979561.1.717-Eukaryota;Opisthokonta;Holozoa;Metazoa;Animalia;Arthropoda;Hexapoda;Insecta;	Hym-gen-S273	CGaTGTtGGTTCAcCGCTC	Hym-gen-A274	CRATGAAGAGCACCGCGAT	120	170..289
JF979565.1.717-Eukaryota;Opisthokonta;Holozoa;Metazoa;Animalia;Arthropoda;Hexapoda;Insecta;	Hym-gen-S273	CGaTGTtGGTTCACCGCTC	Hym-gen-A274	CRATGAAGAGCACCGCGAT	120	170..289
JF979569.1.718-Eukaryota;Opisthokonta;Holozoa;Metazoa;Animalia;Arthropoda;Hexapoda;Insecta;	Hym-gen-S273	CGaTGTtGGTTCAcCGCTC	Hym-gen-A274	CRATGAAGAGCACCGCGAT	120	171..290
JF979573.1.719-Eukaryota;Opisthokonta;Holozoa;Metazoa;Animalia;Arthropoda;Hexapoda;Insecta;	Hym-gen-S273	CGaTGTtGGTTCACCGCTC	Hym-gen-A274	CRATGAAGAGCACCGCGAT	120	171..290
JF979577.1.717-Eukaryota;Opisthokonta;Holozoa;Metazoa;Animalia;Arthropoda;Hexapoda;Insecta;	Hym-gen-S273	CGaTGTtGGTTCACCGCTC	Hym-gen-A274	CRATGAAGAGCACCGCGAT	120	170..289
JF979581.1.717-Eukaryota;Opisthokonta;Holozoa;Metazoa;Animalia;Arthropoda;Hexapoda;Insecta;	Hym-gen-S273	CGaTGTtGGTTCACCGCTC	Hym-gen-A274	CRATGAAGAGCACCGCGAT	120	170..289
JF979582.1.717-Eukaryota;Opisthokonta;Holozoa;Metazoa;Animalia;Arthropoda;Hexapoda;Insecta;	Hym-gen-S273	CGaTGTtGGTTCACCGCTC	Hym-gen-A274	CRATGAAGAGCACCGCGAT	120	170..289
JF979586.1.717-Eukaryota;Opisthokonta;Holozoa;Metazoa;Animalia;Arthropoda;Hexapoda;Insecta;	Hym-gen-S273	CGaTGTtGGTTCACCGCTC	Hym-gen-A274	CRATGAAGAGCACCGCGAT	120	170..289
JF979590.1.715-Eukaryota;Opisthokonta;Holozoa;Metazoa;Animalia;Arthropoda;Hexapoda;Insecta;	Hym-gen-S273	CGaTGTtGGTTCACCGCTC	Hym-gen-A274	CRATGAAGAGCACCGCGAT	120	168..287
JF979594.1.703-Eukaryota;Opisthokonta;Holozoa;Metazoa;Animalia;Arthropoda;Hexapoda;Insecta;	Hym-gen-S273	CGaTGTtGGTTCACCGCTC	Hym-gen-A274	CRATGAAGAGCACCGCGAT	120	156..275
JF979598.1.717-Eukaryota;Opisthokonta;Holozoa;Metazoa;Animalia;Arthropoda;Hexapoda;Insecta;	Hym-gen-S273	CGaTGTtGGTTCACCGCTC	Hym-gen-A274	CRATgAAGAGCACCGCGAT	120	170..289
JF979604.1.717-Eukaryota;Opisthokonta;Holozoa;Metazoa;Animalia;Arthropoda;Hexapoda;Insecta;	Hym-gen-S273	CGaTGTtGGTTCACCGCTC	Hym-gen-A274	CRATGAAGAGCACCGCGAT	120	170..289
JF979608.1.717-Eukaryota;Opisthokonta;Holozoa;Metazoa;Animalia;Arthropoda;Hexapoda;Insecta;	Hym-gen-S273	CGaTGTtGGTTCACCGCTC	Hym-gen-A274	CRATgAAGAGCACCGCGAT	120	170..289
JF979612.1.712-Eukaryota;Opisthokonta;Holozoa;Metazoa;Animalia;Arthropoda;Hexapoda;Insecta;	Hym-gen-S273	CGATGTTGGTTCACCGCTC	Hym-gen-A274	CRATGAAGAGCACCGCGAT	115	170..284
JF979616.1.717-Eukaryota;Opisthokonta;Holozoa;Metazoa;Animalia;Arthropoda;Hexapoda;Insecta;	Hym-gen-S273	CGaTGTtGGTTCACCGCTC	Hym-gen-A274	CRATGAAGAGCACCGCGAT	120	170..289
JF979620.1.717-Eukaryota;Opisthokonta;Holozoa;Metazoa;Animalia;Arthropoda;Hexapoda;Insecta;	Hym-gen-S273	CGaTGTtGGTTCACCGCTC	Hym-gen-A274	CRATGAAGAGCACCGCGAT	120	170..289
JF979626.1.704-Eukaryota;Opisthokonta;Holozoa;Metazoa;Animalia;Arthropoda;Hexapoda;Insecta;	Hym-gen-S273	CGaTGTtGGTTCACCGCTC	Hym-gen-A274	CRATGAAGAGCACCGCGAT	120	157..276
JF979630.1.715-Eukaryota;Opisthokonta;Holozoa;Metazoa;Animalia;Arthropoda;Hexapoda;Insecta;	Hym-gen-S273	cgaTGTTGGTTCAcCGCTC	Hym-gen-A274	CRATgAAGAGCACCGCGAT	118	170..287
JF979634.1.717-Eukaryota;Opisthokonta;Holozoa;Metazoa;Animalia;Arthropoda;Hexapoda;Insecta;	Hym-gen-S273	CGaTGTtGGTTCACCGCTC	Hym-gen-A274	CRATGAAGAGCACCGCGAT	120	170..289
JF979638.1.718-Eukaryota;Opisthokonta;Holozoa;Metazoa;Animalia;Arthropoda;Hexapoda;Insecta;	Hym-gen-S273	CGaTGTtGGTTCAcCGCTC	Hym-gen-A274	CRATGAAGAGCACCGCGAT	121	170..290
JF979642.1.719-Eukaryota;Opisthokonta;Holozoa;Metazoa;Animalia;Arthropoda;Hexapoda;Insecta;	Hym-gen-S273	CGaTGTtGGTTCACCGCTC	Hym-gen-A274	CRATgAAGAGCACCGCGAT	120	170..289
JF979646.1.717-Eukaryota;Opisthokonta;Holozoa;Metazoa;Animalia;Arthropoda;Hexapoda;Insecta;	Hym-gen-S273	CGaTGTtGGTTCACCGCTC	Hym-gen-A274	CRATGAAGAGCACCGCGAT	120	170..289
JF979650.1.707-Eukaryota;Opisthokonta;Holozoa;Metazoa;Animalia;Arthropoda;Hexapoda;Insecta;	Hym-gen-S273	CGaTGTtGGTTCACCGCTC	Hym-gen-A274	CRATGAAGAGCACCGCGAT	120	160..279
JF979654.1.717-Eukaryota;Opisthokonta;Holozoa;Metazoa;Animalia;Arthropoda;Hexapoda;Insecta;	Hym-gen-S273	CGaTGTtGGTTCACCGCTC	Hym-gen-A274	CRATGAAGAGCACCGCGAT	120	170..289
JF979658.1.716-Eukaryota;Opisthokonta;Holozoa;Metazoa;Animalia;Arthropoda;Hexapoda;Insecta;	Hym-gen-S273	CGaTGTtGGTTCACCGCTC	Hym-gen-A274	CRATGAAGAGCACCGCGAT	120	170..289
JF979662.1.711-Eukaryota;Opisthokonta;Holozoa;Metazoa;Animalia;Arthropoda;Hexapoda;Insecta;	Hym-gen-S273	CGaTGTtGGTTCACCGCTC	Hym-gen-A274	CRATgAAGAGCACCGCGAT	120	170..289
JF979671.1.718-Eukaryota;Opisthokonta;Holozoa;Metazoa;Animalia;Arthropoda;Hexapoda;Insecta;	Hym-gen-S273	CGaTGTtGGTTCACCGCTC	Hym-gen-A274	CRATgAAGAGCACCGCGAT	121	170..290
JF979675.1.717-Eukaryota;Opisthokonta;Holozoa;Metazoa;Animalia;Arthropoda;Hexapoda;Insecta;	Hym-gen-S273	CGaTGTtGGTTCACCGCTC	Hym-gen-A274	CRATGAAGAGCACCGCGAT	120	170..289
JF979679.1.717-Eukaryota;Opisthokonta;Holozoa;Metazoa;Animalia;Arthropoda;Hexapoda;Insecta;	Hym-gen-S273	CGaTGTtGGTTCACCGCTC	Hym-gen-A274	CRATGAAGAGCACCGCGAT	120	170..289
JI122587.261.1589-Eukaryota;Opisthokonta;Holozoa;Metazoa;Animalia;Arthropoda;Hexapoda;Insecta;Bombus-impatiens-(common-eastern-bumble-bee)	Hym-gen-S273	CgaTGTtGGTTCACCGCTC	Hym-gen-A274	CRaTGAAGAGCACCGCGAT	114	93..206
HP486102.63.1465-Eukaryota;Opisthokonta;Holozoa;Metazoa;Animalia;Arthropoda;Hexapoda;Insecta;	Hym-gen-S273	CgaTGTtGGTTCACCGCTC	Hym-gen-A274	CRaTGAAGAGCACCGCGAT	114	169..282
HP486106.63.1465-Eukaryota;Opisthokonta;Holozoa;Metazoa;Animalia;Arthropoda;Hexapoda;Insecta;	Hym-gen-S273	CgaTGTtGGTTCACCGCTC	Hym-gen-A274	CRaTGAAGAGCACCGCGAT	114	169..282
HP544674.20.1872-Eukaryota;Opisthokonta;Holozoa;Metazoa;Animalia;Arthropoda;Hexapoda;Insecta;	Hym-gen-S273	CgaTGTtGGTTCACCGCTC	Hym-gen-A274	CRaTGAAGAGCACCGCGAT	114	679..792
HP556975.1.1759-Eukaryota;Opisthokonta;Holozoa;Metazoa;Animalia;Arthropoda;Hexapoda;Insecta;	Hym-gen-S273	CgaTGTtGGTTCACCGCTC	Hym-gen-A274	CRaTGAAGAGCACCGCGAT	114	679..792
HP873469.190.1429-Eukaryota;Opisthokonta;Holozoa;Metazoa;Animalia;Arthropoda;Hexapoda;Insecta;Melipona-quadrifasciata	Hym-gen-S273	CgaTGTtGGTTCACCGCTC	Hym-gen-A274	CRaTGAAGAGCACCGCGAT	114	668..781
HP873723.677.2051-Eukaryota;Opisthokonta;Holozoa;Metazoa;Animalia;Arthropoda;Hexapoda;Insecta;Melipona-quadrifasciata	Hym-gen-S273	CgaTGTtGGTTCACCGCTC	Hym-gen-A274	CRaTGAAGAGCACCGCGAT	114	717..830
HP892854.1.1318-Eukaryota;Opisthokonta;Holozoa;Metazoa;Animalia;Arthropoda;Hexapoda;Insecta;Frieseomelitta-varia	Hym-gen-S273	CgaTGTtGGTTCACCGCTC	Hym-gen-A274	CRaTGAAGAGCACCGCGAT	114	373..486
HP893653.1.1374-Eukaryota;Opisthokonta;Holozoa;Metazoa;Animalia;Arthropoda;Hexapoda;Insecta;Frieseomelitta-varia	Hym-gen-S273	CgaTGTtGGTTCACCGCTC	Hym-gen-A274	CRaTGAAGAGCACCGCGAT	114	536..649
HP893773.77.1665-Eukaryota;Opisthokonta;Holozoa;Metazoa;Animalia;Arthropoda;Hexapoda;Insecta;Frieseomelitta-varia	Hym-gen-S273	CgaTGTtGGTTCACCGCTC	Hym-gen-A274	CRaTGAAGAGCACCGCGAT	115	671..785
HP959506.833.2747-Eukaryota;Opisthokonta;Holozoa;Metazoa;Animalia;Arthropoda;Hexapoda;Insecta;Eulaema-nigrita	Hym-gen-S273	CGaTGTtGGTTCACCGCTC	Hym-gen-A274	CRaTGAAGAGCACCGCGAT	114	680..793
JF505490.1.1411-Eukaryota;Opisthokonta;Holozoa;Metazoa;Animalia;Arthropoda;Hexapoda;Insecta;Monophadnoides-pauper	Hym-gen-S273	CGaTGttGGTTCaCCGCTC	Hym-gen-A274	CRaTGAAGAGCACCGCGAT	114	197..310
JF505495.1.1102-Eukaryota;Opisthokonta;Holozoa;Metazoa;Animalia;Arthropoda;Hexapoda;Insecta;	Hym-gen-S273	CGaTGTtGGTTCACCGCTC	Hym-gen-A274	CRaTgAAGAGCACCGCGAT	113	258..370
JF979546.1.717-Eukaryota;Opisthokonta;Holozoa;Metazoa;Animalia;Arthropoda;Hexapoda;Insecta;	Hym-gen-S273	CGaTGTtGGTTCACCGCTC	Hym-gen-A274	CRATGAAGAGCACCGCGAT	120	170..289
JF979550.1.717-Eukaryota;Opisthokonta;Holozoa;Metazoa;Animalia;Arthropoda;Hexapoda;Insecta;	Hym-gen-S273	CGaTGTtGGTTCACCGCTC	Hym-gen-A274	CRATGAAGAGCACCGCGAT	120	170..289
JF979555.1.717-Eukaryota;Opisthokonta;Holozoa;Metazoa;Animalia;Arthropoda;Hexapoda;Insecta;	Hym-gen-S273	CGaTGTtGGTTCACCGCTC	Hym-gen-A274	CRATgAAGAGCACCGCGAT	120	170..289
JF979559.1.717-Eukaryota;Opisthokonta;Holozoa;Metazoa;Animalia;Arthropoda;Hexapoda;Insecta;	Hym-gen-S273	CGaTGTtGGTTCACCGCTC	Hym-gen-A274	CRATGAAGAGCACCGCGAT	120	170..289
JF979562.1.717-Eukaryota;Opisthokonta;Holozoa;Metazoa;Animalia;Arthropoda;Hexapoda;Insecta;	Hym-gen-S273	CGaTGTtGGTTCAcCGCTC	Hym-gen-A274	CRATGAAGAGCACCGCGAT	120	170..289
JF979566.1.719-Eukaryota;Opisthokonta;Holozoa;Metazoa;Animalia;Arthropoda;Hexapoda;Insecta;	Hym-gen-S273	CGaTGTtGGTTCAcCGCTC	Hym-gen-A274	CRATGAAGAGCACCGCGAT	122	170..291
JF979570.1.717-Eukaryota;Opisthokonta;Holozoa;Metazoa;Animalia;Arthropoda;Hexapoda;Insecta;	Hym-gen-S273	CGaTGTtGGTTCACCGCTC	Hym-gen-A274	CRATgAAGAGCACCGCGAT	120	170..289
JF979574.1.716-Eukaryota;Opisthokonta;Holozoa;Metazoa;Animalia;Arthropoda;Hexapoda;Insecta;	Hym-gen-S273	CGaTGTtGGTTCACCGCTC	Hym-gen-A274	CRATGAAGAGCACCGCGAT	120	169..288
JF979578.1.717-Eukaryota;Opisthokonta;Holozoa;Metazoa;Animalia;Arthropoda;Hexapoda;Insecta;	Hym-gen-S273	CGaTGTtGGTTCAcCGCTC	Hym-gen-A274	CRATGAAGAGCACCGCGAT	120	170..289
JF979583.1.718-Eukaryota;Opisthokonta;Holozoa;Metazoa;Animalia;Arthropoda;Hexapoda;Insecta;	Hym-gen-S273	CGaTGTtGGTTCACCGCTC	Hym-gen-A274	CRATgAAGAGCACCGCGAT	121	170..290
JF979591.1.717-Eukaryota;Opisthokonta;Holozoa;Metazoa;Animalia;Arthropoda;Hexapoda;Insecta;	Hym-gen-S273	CGaTGTtGGTTCACCGCTC	Hym-gen-A274	CRATgAAGAGCACCGCGAT	120	170..289
JF979595.1.717-Eukaryota;Opisthokonta;Holozoa;Metazoa;Animalia;Arthropoda;Hexapoda;Insecta;	Hym-gen-S273	CGaTGTtGGTTCACCGCTC	Hym-gen-A274	CRATgAAGAGCACCGCGAT	120	170..289
JF979599.1.717-Eukaryota;Opisthokonta;Holozoa;Metazoa;Animalia;Arthropoda;Hexapoda;Insecta;	Hym-gen-S273	CGaTGTtGGTTCACCGCTC	Hym-gen-A274	CRATgAAGAGCACCGCGAT	120	170..289
JF979605.1.687-Eukaryota;Opisthokonta;Holozoa;Metazoa;Animalia;Arthropoda;Hexapoda;Insecta;	Hym-gen-S273	CGaTGTtGGTTCACCGCTC	Hym-gen-A274	CRATGAAGAGCACCGCGAT	120	140..259
JF979609.1.713-Eukaryota;Opisthokonta;Holozoa;Metazoa;Animalia;Arthropoda;Hexapoda;Insecta;	Hym-gen-S273	cgaTGTTGGTTCAcCGCTC	Hym-gen-A274	CRATgAAGAGCACCGCGAT	117	169..285
JF979613.1.718-Eukaryota;Opisthokonta;Holozoa;Metazoa;Animalia;Arthropoda;Hexapoda;Insecta;	Hym-gen-S273	CGaTGTtGGTTCACCGCTC	Hym-gen-A274	CRATGAAGAGCACCGCGAT	121	170..290
JF979617.1.704-Eukaryota;Opisthokonta;Holozoa;Metazoa;Animalia;Arthropoda;Hexapoda;Insecta;	Hym-gen-S273	CGaTGTtGGTTCACCGCTC	Hym-gen-A274	CRATGAAGAGCACCGCGAT	120	157..276
JF979621.1.717-Eukaryota;Opisthokonta;Holozoa;Metazoa;Animalia;Arthropoda;Hexapoda;Insecta;	Hym-gen-S273	CGaTGTTGGTTCACCGCTC	Hym-gen-A274	CRaTgAAGAGCACCGCGAT	120	170..289
JF979623.1.704-Eukaryota;Opisthokonta;Holozoa;Metazoa;Animalia;Arthropoda;Hexapoda;Insecta;	Hym-gen-S273	CGaTGTtGGTTCACCGCTC	Hym-gen-A274	CRATGAAGAGCACCGCGAT	120	157..276
JF979627.1.717-Eukaryota;Opisthokonta;Holozoa;Metazoa;Animalia;Arthropoda;Hexapoda;Insecta;	Hym-gen-S273	CGaTGTtGGTTCACCGCTC	Hym-gen-A274	CRATGAAGAGCACCGCGAT	120	170..289
JF979631.1.725-Eukaryota;Opisthokonta;Holozoa;Metazoa;Animalia;Arthropoda;Hexapoda;Insecta;	Hym-gen-S273	CGaTGTtGGTTCACCGCTC	Hym-gen-A274	CRATGAAGAGCACCGCGAT	128	170..297
JF979635.1.719-Eukaryota;Opisthokonta;Holozoa;Metazoa;Animalia;Arthropoda;Hexapoda;Insecta;	Hym-gen-S273	CGaTGTtGGTtCACCGCTC	Hym-gen-A274	CRaTgAAGAGCACCGCGAT	122	170..291
JF979639.1.718-Eukaryota;Opisthokonta;Holozoa;Metazoa;Animalia;Arthropoda;Hexapoda;Insecta;	Hym-gen-S273	CGaTGTtGGTTCAcCGCTC	Hym-gen-A274	CRATGAAGAGCACCGCGAT	121	170..290
JF979643.1.717-Eukaryota;Opisthokonta;Holozoa;Metazoa;Animalia;Arthropoda;Hexapoda;Insecta;	Hym-gen-S273	CgaTGTtGGTTCACCGCTC	Hym-gen-A274	CRATgAAGAGCACCGCGAT	121	170..290
JF979647.1.719-Eukaryota;Opisthokonta;Holozoa;Metazoa;Animalia;Arthropoda;Hexapoda;Insecta;	Hym-gen-S273	CGaTGTtGGTTCACCGCTC	Hym-gen-A274	CRATGAAGAGCACCGCGAT	122	170..291
JF979651.1.724-Eukaryota;Opisthokonta;Holozoa;Metazoa;Animalia;Arthropoda;Hexapoda;Insecta;	Hym-gen-S273	CGaTGTtGGTTCACCGCTC	Hym-gen-A274	CRATGAAGAGCACCGCGAT	127	170..296
JF979655.1.717-Eukaryota;Opisthokonta;Holozoa;Metazoa;Animalia;Arthropoda;Hexapoda;Insecta;	Hym-gen-S273	CGaTGTtGGTTCACCGCTC	Hym-gen-A274	CRATGAAGAGCACCGCGAT	120	170..289
JF979659.1.713-Eukaryota;Opisthokonta;Holozoa;Metazoa;Animalia;Arthropoda;Hexapoda;Insecta;	Hym-gen-S273	CGaTGTtGGTTCACCGCTC	Hym-gen-A274	CRATGAAGAGCACCGCGAT	116	170..285
JF979668.1.717-Eukaryota;Opisthokonta;Holozoa;Metazoa;Animalia;Arthropoda;Hexapoda;Insecta;	Hym-gen-S273	CGaTGTtGGTTCACCGCTC	Hym-gen-A274	CRATgAAGaGCACCGCGAT	120	170..289
JF979672.1.717-Eukaryota;Opisthokonta;Holozoa;Metazoa;Animalia;Arthropoda;Hexapoda;Insecta;	Hym-gen-S273	CGaTGTtGGTTCACCGCTC	Hym-gen-A274	CRaTgAAGAGCACCGCGAT	120	170..289
JF979676.1.717-Eukaryota;Opisthokonta;Holozoa;Metazoa;Animalia;Arthropoda;Hexapoda;Insecta;	Hym-gen-S273	CGaTGTTGGTTCACCGCTC	Hym-gen-A274	CRaTgAAGAGCACCGCGAT	120	170..289
JI025431.105.1705-Eukaryota;Opisthokonta;Holozoa;Metazoa;Animalia;Arthropoda;Hexapoda;Insecta;	Hym-gen-S273	CgaTGTtGGTTCACCGCTC	Hym-gen-A274	CRaTGAAGAGCACCGCGAT	114	679..792
JI136125.4164.5959-Eukaryota;Opisthokonta;Holozoa;Metazoa;Animalia;Arthropoda;Hexapoda;Insecta;Megachile-rotundata-(alfalfa-leafcutting-bee)	Hym-gen-S273	CgaTGTtGGTTCACCGCTC	Hym-gen-A274	CRatGAAGAGCACCGCGAT	121	682..802
HP486097.63.1465-Eukaryota;Opisthokonta;Holozoa;Metazoa;Animalia;Arthropoda;Hexapoda;Insecta;	Hym-gen-S273	CgaTGTtGGTTCACCGCTC	Hym-gen-A274	CRaTGAAGAGCACCGCGAT	114	169..282
HP544673.50.1886-Eukaryota;Opisthokonta;Holozoa;Metazoa;Animalia;Arthropoda;Hexapoda;Insecta;Apis-mellifera-(honey-bee)	Hym-gen-S273	CgaTGTtGGTTCACCGCTC	Hym-gen-A274	CRaTGAAGAGCACCGCGAT	114	679..792
HP486101.63.1465-Eukaryota;Opisthokonta;Holozoa;Metazoa;Animalia;Arthropoda;Hexapoda;Insecta;	Hym-gen-S273	CgaTGTtGGTTCACCGCTC	Hym-gen-A274	CRaTGAAGAGCACCGCGAT	114	169..282
HP556970.4301.6213-Eukaryota;Opisthokonta;Holozoa;Metazoa;Animalia;Arthropoda;Hexapoda;Insecta;Apis-mellifera-(honey-bee)	Hym-gen-S273	CgaTGTtGGTTCACCGCTC	Hym-gen-A274	CRaTGAAGAGCACCGCGAT	114	679..792
HP486105.63.1465-Eukaryota;Opisthokonta;Holozoa;Metazoa;Animalia;Arthropoda;Hexapoda;Insecta;	Hym-gen-S273	CgaTGTtGGTTCACCGCTC	Hym-gen-A274	CRaTGAAGAGCACCGCGAT	114	169..282
HP849550.1.1215-Eukaryota;Opisthokonta;Holozoa;Metazoa;Animalia;Arthropoda;Hexapoda;Insecta;	Hym-gen-S273	CgaTGTtGGTTCACCGCTC	Hym-gen-A274	CRaTGAAGAGCACCGCGAT	114	679..792
HP516520.8.1920-Eukaryota;Opisthokonta;Holozoa;Metazoa;Animalia;Arthropoda;Hexapoda;Insecta;Apis-mellifera-(honey-bee)	Hym-gen-S273	CgaTGTtGGTTCACCGCTC	Hym-gen-A274	CRaTGAAGAGCACCGCGAT	114	679..792
HP556971.4295.6207-Eukaryota;Opisthokonta;Holozoa;Metazoa;Animalia;Arthropoda;Hexapoda;Insecta;Apis-mellifera-(honey-bee)	Hym-gen-S273	CgaTGTtGGTTCACCGCTC	Hym-gen-A274	CRaTGAAGAGCACCGCGAT	114	679..792
HP893303.1.1293-Eukaryota;Opisthokonta;Holozoa;Metazoa;Animalia;Arthropoda;Hexapoda;Insecta;Frieseomelitta-varia	Hym-gen-S273	CgaTGTtGGTTCACCGCTC	Hym-gen-A274	CRaTGAAGAGCACCGCGAT	114	680..793
HP893486.507.1616-Eukaryota;Opisthokonta;Holozoa;Metazoa;Animalia;Arthropoda;Hexapoda;Insecta;	Hym-gen-S273	CgaTGTtGGTTCACCGCTC	Hym-gen-A274	CRaTGAAGAGCACCGCGAT	114	685..798
HP873712.135.1923-Eukaryota;Opisthokonta;Holozoa;Metazoa;Animalia;Arthropoda;Hexapoda;Insecta;Melipona-quadrifasciata	Hym-gen-S273	CgaTGTtGGTTCACCGCTC	Hym-gen-A274	CRaTGAAGAGCACCGCGAT	114	555..668
HP893735.12.1902-Eukaryota;Opisthokonta;Holozoa;Metazoa;Animalia;Arthropoda;Hexapoda;Insecta;Frieseomelitta-varia	Hym-gen-S273	CgaTGTtGGTTCACCGCTC	Hym-gen-A274	CRaTGAAGAGCACCGCGAT	114	680..793
HP893269.1.1288-Eukaryota;Opisthokonta;Holozoa;Metazoa;Animalia;Arthropoda;Hexapoda;Insecta;Frieseomelitta-varia	Hym-gen-S273	CgaTGTtGGTTCACCGCTC	Hym-gen-A274	CRaTGAAGAGCACCGCGAT	114	702..815
HP893553.319.1848-Eukaryota;Opisthokonta;Holozoa;Metazoa;Animalia;Arthropoda;Hexapoda;Insecta;Frieseomelitta-varia	Hym-gen-S273	CgaTGTtGGTTCACCGCTC	Hym-gen-A274	CRaTGAAGAGCACCGCGAT	114	694..807
HP985045.1007.2244-Eukaryota;Opisthokonta;Holozoa;Metazoa;Animalia;Arthropoda;Hexapoda;Insecta;Euglossa-cordata	Hym-gen-S273	CGaTGTtGGTTCACCGCTC	Hym-gen-A274	CRaTgAAGAGCACCGCGAT	114	679..792
HP893657.465.1996-Eukaryota;Opisthokonta;Holozoa;Metazoa;Animalia;Arthropoda;Hexapoda;Insecta;Frieseomelitta-varia	Hym-gen-S273	CgaTGTtGGTTCACCGCTC	Hym-gen-A274	CRaTGAAGAGCACCGCGAT	114	686..799
HQ108052.1.1155-Eukaryota;Opisthokonta;Holozoa;Metazoa;Animalia;Arthropoda;Hexapoda;Insecta;	Hym-gen-S273	CgaTGTtGGTTCACCGCTC	Hym-gen-A274	CRaTGAAGAGCACCGCGAT	114	655..768
HQ108055.1.1193-Eukaryota;Opisthokonta;Holozoa;Metazoa;Animalia;Arthropoda;Hexapoda;Insecta;	Hym-gen-S273	CgaTGTtGGTTCACCGCTC	Hym-gen-A274	CRaTGAAGAGCACCGCGAT	114	652..765
JF505492.1.1450-Eukaryota;Opisthokonta;Holozoa;Metazoa;Animalia;Arthropoda;Hexapoda;Insecta;Taxonus-agrorum	Hym-gen-S273	CGaTGTtGGTTCaCCGCTC	Hym-gen-A274	CRaTGAAGAGCACCGCGAT	114	236..349
JF505491.1.1095-Eukaryota;Opisthokonta;Holozoa;Metazoa;Animalia;Arthropoda;Hexapoda;Insecta;	Hym-gen-S273	CGaTGttGGTTCaCCGCTC	Hym-gen-A274	CRaTGAAGAGCACCGCGAT	114	258..371
JF505493.1.1863-Eukaryota;Opisthokonta;Holozoa;Metazoa;Animalia;Arthropoda;Hexapoda;Insecta;Hoplocampa-fulvicornis	Hym-gen-S273	CGaTGTtGGTTCaCCGCTC	Hym-gen-A274	CRaTGAAGAGCACCGCGAT	114	649..762
JF505496.1.1175-Eukaryota;Opisthokonta;Holozoa;Metazoa;Animalia;Arthropoda;Hexapoda;Insecta;	Hym-gen-S273	CGaTGTtGGTTCACCGCTC	Hym-gen-A274	CRaTgAAGAGCACCGCGAT	124	258..381
JF979544.1.717-Eukaryota;Opisthokonta;Holozoa;Metazoa;Animalia;Arthropoda;Hexapoda;Insecta;	Hym-gen-S273	CGaTGTtGGTTCACCGCTC	Hym-gen-A274	CRATGAAGAGCACCGCGAT	120	170..289
JF979547.1.717-Eukaryota;Opisthokonta;Holozoa;Metazoa;Animalia;Arthropoda;Hexapoda;Insecta;	Hym-gen-S273	CGaTGTtGGTTCAcCGCTC	Hym-gen-A274	CRATGAAGAGCACCGCGAT	120	170..289
JF979548.1.719-Eukaryota;Opisthokonta;Holozoa;Metazoa;Animalia;Arthropoda;Hexapoda;Insecta;	Hym-gen-S273	CGaTGTtGGTTCAcCGCTC	Hym-gen-A274	CRATGAAGAGCACCGCGAT	122	170..291
JF979551.1.717-Eukaryota;Opisthokonta;Holozoa;Metazoa;Animalia;Arthropoda;Hexapoda;Insecta;	Hym-gen-S273	CGaTGTtGGTTCACCGCTC	Hym-gen-A274	CRATGAAGAGCACCGCGAT	120	170..289
JF979552.1.717-Eukaryota;Opisthokonta;Holozoa;Metazoa;Animalia;Arthropoda;Hexapoda;Insecta;	Hym-gen-S273	CgaTGTtGGTTCACCGCTC	Hym-gen-A274	CRaTGAAGAGCACCGCGAT	120	170..289
JF979556.1.719-Eukaryota;Opisthokonta;Holozoa;Metazoa;Animalia;Arthropoda;Hexapoda;Insecta;	Hym-gen-S273	CGaTGTtGGTTCAcCGCTC	Hym-gen-A274	CRATGAAGAGCACCGCGAT	122	170..291
JF979557.1.716-Eukaryota;Opisthokonta;Holozoa;Metazoa;Animalia;Arthropoda;Hexapoda;Insecta;	Hym-gen-S273	CGaTGTtGGTTCACCGCTC	Hym-gen-A274	CRATGAAGAGCACCGCGAT	120	170..289
JF979560.1.717-Eukaryota;Opisthokonta;Holozoa;Metazoa;Animalia;Arthropoda;Hexapoda;Insecta;	Hym-gen-S273	CGaTGTtGGTTCAcCGCTC	Hym-gen-A274	CRATGAAGAGCACCGCGAT	120	170..289
JF979564.1.592-Eukaryota;Opisthokonta;Holozoa;Metazoa;Animalia;Arthropoda;Hexapoda;Insecta;	Hym-gen-S273	CGaTGTtGGTTCAcCGCTC	Hym-gen-A274	CRATGAAGAGCACCGCGAT	120	104..223
JF979563.1.717-Eukaryota;Opisthokonta;Holozoa;Metazoa;Animalia;Arthropoda;Hexapoda;Insecta;	Hym-gen-S273	CGaTGTtGGTTCACCGCTC	Hym-gen-A274	CRATgAAGAGCACCGCGAT	120	170..289
JF979568.1.717-Eukaryota;Opisthokonta;Holozoa;Metazoa;Animalia;Arthropoda;Hexapoda;Insecta;	Hym-gen-S273	CGaTGTtGGTTCAcCGCTC	Hym-gen-A274	CRATGAAGAGCACCGCGAT	120	170..289
JF979567.1.717-Eukaryota;Opisthokonta;Holozoa;Metazoa;Animalia;Arthropoda;Hexapoda;Insecta;	Hym-gen-S273	CGaTGTtGGTTCACCGCTC	Hym-gen-A274	CRaTGAAGAGCACCGCGAT	120	170..289
JF979572.1.717-Eukaryota;Opisthokonta;Holozoa;Metazoa;Animalia;Arthropoda;Hexapoda;Insecta;	Hym-gen-S273	CGaTGTtGGTTCAcCGCTC	Hym-gen-A274	CRATGAAGAGCACCGCGAT	120	170..289
JF979571.1.717-Eukaryota;Opisthokonta;Holozoa;Metazoa;Animalia;Arthropoda;Hexapoda;Insecta;	Hym-gen-S273	CGaTGTtGGTTCACCGCTC	Hym-gen-A274	CRATGAAGAGCACCGCGAT	120	170..289
JF979576.1.717-Eukaryota;Opisthokonta;Holozoa;Metazoa;Animalia;Arthropoda;Hexapoda;Insecta;	Hym-gen-S273	CGaTGTtGGTTCACCGCTC	Hym-gen-A274	CRATGAAGAGCACCGCGAT	120	170..289
JF979575.1.717-Eukaryota;Opisthokonta;Holozoa;Metazoa;Animalia;Arthropoda;Hexapoda;Insecta;	Hym-gen-S273	CGaTGTtGGTTCACCGCTC	Hym-gen-A274	CRATGAAGAGCACCGCGAT	120	170..289
JF979580.1.717-Eukaryota;Opisthokonta;Holozoa;Metazoa;Animalia;Arthropoda;Hexapoda;Insecta;	Hym-gen-S273	CGaTGTtGGTTCACCGCTC	Hym-gen-A274	CRATGAAGAGCACCGCGAT	120	170..289
JF979579.1.717-Eukaryota;Opisthokonta;Holozoa;Metazoa;Animalia;Arthropoda;Hexapoda;Insecta;	Hym-gen-S273	CGaTGTtGGTTCACCGCTC	Hym-gen-A274	CRATgAAGAGCACCGCGAT	120	170..289
JF979585.1.719-Eukaryota;Opisthokonta;Holozoa;Metazoa;Animalia;Arthropoda;Hexapoda;Insecta;	Hym-gen-S273	CGaTGTtGGTTCACCGCTC	Hym-gen-A274	CRaTGAAGAGCACCGCGAT	122	170..291
JF979584.1.718-Eukaryota;Opisthokonta;Holozoa;Metazoa;Animalia;Arthropoda;Hexapoda;Insecta;	Hym-gen-S273	CGaTGTtGGTTCACCGCTC	Hym-gen-A274	CRaTGAAGAGCACCGCGAT	121	170..290
JF979589.1.711-Eukaryota;Opisthokonta;Holozoa;Metazoa;Animalia;Arthropoda;Hexapoda;Insecta;	Hym-gen-S273	CGaTGTtGGTTCACCGCTC	Hym-gen-A274	CRaTGAAGAGCACCGCGAT	121	163..283
JF979588.1.718-Eukaryota;Opisthokonta;Holozoa;Metazoa;Animalia;Arthropoda;Hexapoda;Insecta;	Hym-gen-S273	CGaTGTtGGTTCACCGCTC	Hym-gen-A274	CRaTGAAGAGCACCGCGAT	121	170..290
JF979593.1.716-Eukaryota;Opisthokonta;Holozoa;Metazoa;Animalia;Arthropoda;Hexapoda;Insecta;	Hym-gen-S273	CGaTGTtGGTTCACCGCTC	Hym-gen-A274	CRaTGAAGAGCACCGCGAT	119	170..288
JF979592.1.717-Eukaryota;Opisthokonta;Holozoa;Metazoa;Animalia;Arthropoda;Hexapoda;Insecta;	Hym-gen-S273	CGaTGTtGGTTCACCGCTC	Hym-gen-A274	CRATgAAGAGCACCGCGAT	120	170..289
JF979597.1.717-Eukaryota;Opisthokonta;Holozoa;Metazoa;Animalia;Arthropoda;Hexapoda;Insecta;	Hym-gen-S273	CGaTGTtGGTTCACCGCTC	Hym-gen-A274	CRATgAAGAGCACCGCGAT	120	170..289
JF979596.1.717-Eukaryota;Opisthokonta;Holozoa;Metazoa;Animalia;Arthropoda;Hexapoda;Insecta;	Hym-gen-S273	CGaTGTtGGTTCACCGCTC	Hym-gen-A274	CRATgAAGAGCACCGCGAT	120	170..289
JF979601.1.717-Eukaryota;Opisthokonta;Holozoa;Metazoa;Animalia;Arthropoda;Hexapoda;Insecta;	Hym-gen-S273	CGaTGTtGGTTCACCGCTC	Hym-gen-A274	CRATGAAGAGCACCGCGAT	120	170..289
JF979600.1.711-Eukaryota;Opisthokonta;Holozoa;Metazoa;Animalia;Arthropoda;Hexapoda;Insecta;	Hym-gen-S273	CGaTGTtGGTTCACCGCTC	Hym-gen-A274	CRATGAAGAGCACCGCGAT	121	163..283
JF979603.1.718-Eukaryota;Opisthokonta;Holozoa;Metazoa;Animalia;Arthropoda;Hexapoda;Insecta;	Hym-gen-S273	CGaTGTtGGTTCACCGCTC	Hym-gen-A274	CRATGAAGAGCACCGCGAT	121	170..290
JF979602.1.717-Eukaryota;Opisthokonta;Holozoa;Metazoa;Animalia;Arthropoda;Hexapoda;Insecta;	Hym-gen-S273	CGaTGTtGGTTCACCGCTC	Hym-gen-A274	CRATGAAGAGCACCGCGAT	120	170..289
JF979607.1.717-Eukaryota;Opisthokonta;Holozoa;Metazoa;Animalia;Arthropoda;Hexapoda;Insecta;	Hym-gen-S273	CGaTGTtGGTTCACCGCTC	Hym-gen-A274	CRATGAAGAGCACCGCGAT	120	170..289
JF979611.1.710-Eukaryota;Opisthokonta;Holozoa;Metazoa;Animalia;Arthropoda;Hexapoda;Insecta;	Hym-gen-S273	CGATGTTGGTTCACCGCTC	Hym-gen-A274	CRaTGAAGAGCACCGCGAT	115	168..282
JF979610.1.713-Eukaryota;Opisthokonta;Holozoa;Metazoa;Animalia;Arthropoda;Hexapoda;Insecta;	Hym-gen-S273	cgaTGTTGGTTCAcCGCTC	Hym-gen-A274	CRATgAAGAGCACCGCGAT	117	169..285
JF979614.1.718-Eukaryota;Opisthokonta;Holozoa;Metazoa;Animalia;Arthropoda;Hexapoda;Insecta;	Hym-gen-S273	CGaTGTtGGTTCACCGCTC	Hym-gen-A274	CRATGAAGAGCACCGCGAT	121	170..290
JF979619.1.702-Eukaryota;Opisthokonta;Holozoa;Metazoa;Animalia;Arthropoda;Hexapoda;Insecta;	Hym-gen-S273	CGaTGTtGGTTCACCGCTC	Hym-gen-A274	CRATGAAGAGCACCGCGAT	120	155..274
JF979618.1.717-Eukaryota;Opisthokonta;Holozoa;Metazoa;Animalia;Arthropoda;Hexapoda;Insecta;	Hym-gen-S273	CGaTGTtGGTTCACCGCTC	Hym-gen-A274	CRATGAAGAGCACCGCGAT	120	170..289
JF979625.1.712-Eukaryota;Opisthokonta;Holozoa;Metazoa;Animalia;Arthropoda;Hexapoda;Insecta;	Hym-gen-S273	CGATGTTGGTTCACCGCTC	Hym-gen-A274	CRATGAAGAGCACCgCGAT	115	170..284
JF979622.1.717-Eukaryota;Opisthokonta;Holozoa;Metazoa;Animalia;Arthropoda;Hexapoda;Insecta;	Hym-gen-S273	CGaTGTtGGTTCACCGCTC	Hym-gen-A274	CRATgAAGAGCACCGCGAT	120	170..289
JF979629.1.716-Eukaryota;Opisthokonta;Holozoa;Metazoa;Animalia;Arthropoda;Hexapoda;Insecta;	Hym-gen-S273	CGaTGTtGGTTCAcCGCTC	Hym-gen-A274	CRaTgAAGAGCACCGCGAT	119	170..288
JF979624.1.688-Eukaryota;Opisthokonta;Holozoa;Metazoa;Animalia;Arthropoda;Hexapoda;Insecta;	Hym-gen-S273	CGATGTTGGTTCACCGCTC	Hym-gen-A274	CRATGAAGAGCACCGCGAT	115	146..260
JF979633.1.717-Eukaryota;Opisthokonta;Holozoa;Metazoa;Animalia;Arthropoda;Hexapoda;Insecta;	Hym-gen-S273	CGaTGTtGGTTCACCGCTC	Hym-gen-A274	CRATGAAGAGCACCGCGAT	120	170..289
JF979628.1.724-Eukaryota;Opisthokonta;Holozoa;Metazoa;Animalia;Arthropoda;Hexapoda;Insecta;	Hym-gen-S273	CGaTGTTGGTTCAcCGCTC	Hym-gen-A274	CRaTgAAGAGCACCGCGAT	126	170..295
JF979637.1.717-Eukaryota;Opisthokonta;Holozoa;Metazoa;Animalia;Arthropoda;Hexapoda;Insecta;	Hym-gen-S273	CGaTGTtGGTTCACCGCTC	Hym-gen-A274	CRATGAAGAGCACCGCGAT	120	170..289
JF979632.1.719-Eukaryota;Opisthokonta;Holozoa;Metazoa;Animalia;Arthropoda;Hexapoda;Insecta;	Hym-gen-S273	CGaTGTtGGTTCACCGCTC	Hym-gen-A274	CRATGAAGAGCACCGCGAT	122	170..291
JF979641.1.717-Eukaryota;Opisthokonta;Holozoa;Metazoa;Animalia;Arthropoda;Hexapoda;Insecta;	Hym-gen-S273	CGaTGTtGGTTCACCGCTC	Hym-gen-A274	CRaTGAAGAGCACCGCGAT	120	170..289
JF979645.1.719-Eukaryota;Opisthokonta;Holozoa;Metazoa;Animalia;Arthropoda;Hexapoda;Insecta;	Hym-gen-S273	CgaTGTtGGTTCACCGCTC	Hym-gen-A274	CRATGAAGAGCACCGCGAT	122	170..291
JF979640.1.717-Eukaryota;Opisthokonta;Holozoa;Metazoa;Animalia;Arthropoda;Hexapoda;Insecta;	Hym-gen-S273	CGaTGTtGGTTCACCGCTC	Hym-gen-A274	CRATGAAGAGCACCGCGAT	120	170..289
JF979649.1.708-Eukaryota;Opisthokonta;Holozoa;Metazoa;Animalia;Arthropoda;Hexapoda;Insecta;	Hym-gen-S273	CgaTGTTGGTTCACCGCTC	Hym-gen-A274	CRATgAAGAGCACCGCGAT	120	162..281
JF979653.1.724-Eukaryota;Opisthokonta;Holozoa;Metazoa;Animalia;Arthropoda;Hexapoda;Insecta;	Hym-gen-S273	CGaTGTtGGTTCACCGCTC	Hym-gen-A274	CRATGAAGAGCACCGCGAT	127	170..296
JF979648.1.718-Eukaryota;Opisthokonta;Holozoa;Metazoa;Animalia;Arthropoda;Hexapoda;Insecta;	Hym-gen-S273	CGaTGTtGGTTCACCGCTC	Hym-gen-A274	CRATGAAGAGCACCGCGAT	121	170..290
JF979657.1.716-Eukaryota;Opisthokonta;Holozoa;Metazoa;Animalia;Arthropoda;Hexapoda;Insecta;	Hym-gen-S273	CGaTGTtGGTTCACCGCTC	Hym-gen-A274	CRATGAAGAGCACCGCGAT	119	170..288
JF979652.1.718-Eukaryota;Opisthokonta;Holozoa;Metazoa;Animalia;Arthropoda;Hexapoda;Insecta;	Hym-gen-S273	cgaTGTTGGTTCAcCGCTC	Hym-gen-A274	CRATgAAGAGCACCGCGAT	121	170..290
JF979661.1.717-Eukaryota;Opisthokonta;Holozoa;Metazoa;Animalia;Arthropoda;Hexapoda;Insecta;	Hym-gen-S273	CGaTGTtGGTTCACCGCTC	Hym-gen-A274	CRATGAAGAGCACCGCGAT	121	170..290
JF979656.1.717-Eukaryota;Opisthokonta;Holozoa;Metazoa;Animalia;Arthropoda;Hexapoda;Insecta;	Hym-gen-S273	CGaTGTtGGTTCACCGCTC	Hym-gen-A274	CRATGAAGAGCACCGCGAT	120	170..289
JF979666.1.719-Eukaryota;Opisthokonta;Holozoa;Metazoa;Animalia;Arthropoda;Hexapoda;Insecta;	Hym-gen-S273	CGaTGTtGGTTCACCGCTC	Hym-gen-A274	CRATGAAGAGCACCGCGAT	122	170..291
JF979660.1.717-Eukaryota;Opisthokonta;Holozoa;Metazoa;Animalia;Arthropoda;Hexapoda;Insecta;	Hym-gen-S273	CGaTGTtGGTTCACCGCTC	Hym-gen-A274	CRATgAAGAGCACCGCGAT	120	170..289
JF979670.1.711-Eukaryota;Opisthokonta;Holozoa;Metazoa;Animalia;Arthropoda;Hexapoda;Insecta;	Hym-gen-S273	CGaTGTtGGTTCACCGCTC	Hym-gen-A274	CRATgAAGAGCACCGCGAT	120	164..283
JF979674.1.717-Eukaryota;Opisthokonta;Holozoa;Metazoa;Animalia;Arthropoda;Hexapoda;Insecta;	Hym-gen-S273	CGaTGTtGGTTCACCGCTC	Hym-gen-A274	CRATGAAGAGCACCGCGAT	120	170..289
JF979665.1.717-Eukaryota;Opisthokonta;Holozoa;Metazoa;Animalia;Arthropoda;Hexapoda;Insecta;	Hym-gen-S273	CgaTGTtGGTTCACCGCTC	Hym-gen-A274	CRATGAAGAGCACCGCGAT	120	170..289
JI045275.5.1233-Eukaryota;Opisthokonta;Holozoa;Metazoa;Animalia;Arthropoda;Hexapoda;Insecta;Bombus-terrestris-(buff-tailed-bumblebee)	Hym-gen-S273	CgaTGTtGGTTCACCGCTC	Hym-gen-A274	CRaTGAAGAGCACCGCGAT	114	659..772
JF979677.1.715-Eukaryota;Opisthokonta;Holozoa;Metazoa;Animalia;Arthropoda;Hexapoda;Insecta;	Hym-gen-S273	CGaTGTtGGTTCACCGCTC	Hym-gen-A274	CRATGAAGAGCACCGCGAT	120	170..289
JI831118.93.1784-Eukaryota;Opisthokonta;Holozoa;Metazoa;Animalia;Arthropoda;Hexapoda;Insecta;Copidosoma-floridanum	Hym-gen-S273	CGaTGTTGGTTCAcCGCTC	Hym-gen-A274	CRaTGAAGAGCAccGCGAT	182	690..871
JF979681.1.736-Eukaryota;Opisthokonta;Holozoa;Metazoa;Animalia;Arthropoda;Hexapoda;Insecta;	Hym-gen-S273	CGaTGTtGGTtCACCGCTC	Hym-gen-A274	CRATGAAGAGCACCGCGAT	139	170..308
JI148361.951.2863-Eukaryota;Opisthokonta;Holozoa;Metazoa;Animalia;Arthropoda;Hexapoda;Insecta;Megalopta-genalis	Hym-gen-S273	CgaTGTtGGTTCAcCGCTC	Hym-gen-A274	CRaTGAAGAGCACCGCGAT	116	677..792
JN102899.1.707-Eukaryota;Opisthokonta;Holozoa;Metazoa;Animalia;Arthropoda;Hexapoda;Insecta;	Hym-gen-S273	CGaTGTtGGTTCAcCGCTC	Hym-gen-A274	CRATGAAGAGCACCGCGAT	115	173..287
JN102903.1.755-Eukaryota;Opisthokonta;Holozoa;Metazoa;Animalia;Arthropoda;Hexapoda;Insecta;	Hym-gen-S273	CGaTGTTGGTTCAcCGCTC	Hym-gen-A274	CRATGAAGAGCACCGCGAT	115	174..288
JN102907.1.750-Eukaryota;Opisthokonta;Holozoa;Metazoa;Animalia;Arthropoda;Hexapoda;Insecta;	Hym-gen-S273	CGaTGTTGGTTCAcCGCTC	Hym-gen-A274	CRATgAAGAGCACCGCGAT	115	164..278
JN102911.1.740-Eukaryota;Opisthokonta;Holozoa;Metazoa;Animalia;Arthropoda;Hexapoda;Insecta;	Hym-gen-S273	CGaTGTtGGTTCAcCGCTC	Hym-gen-A274	CRATGAAGAGCACCGCGAT	115	153..267
JN102920.1.733-Eukaryota;Opisthokonta;Holozoa;Metazoa;Animalia;Arthropoda;Hexapoda;Insecta;	Hym-gen-S273	CGaTGTtGGTTCAcCGCTC	Hym-gen-A274	CRATGAAGAGCACCGCGAT	116	174..289
JN102924.1.771-Eukaryota;Opisthokonta;Holozoa;Metazoa;Animalia;Arthropoda;Hexapoda;Insecta;	Hym-gen-S273	CGaTGTTGGTTCAcCGCTC	Hym-gen-A274	CRATGAAGAGCACCGCGAT	115	174..288
JN102928.1.766-Eukaryota;Opisthokonta;Holozoa;Metazoa;Animalia;Arthropoda;Hexapoda;Insecta;	Hym-gen-S273	CGaTGTtGGTTCAcCGCTC	Hym-gen-A274	CRaTgAAGAGCACCGCGAT	115	174..288
JN102936.1.747-Eukaryota;Opisthokonta;Holozoa;Metazoa;Animalia;Arthropoda;Hexapoda;Insecta;	Hym-gen-S273	CGaTGTtGGTTCAcCGCTC	Hym-gen-A274	CRATGAAGAGCACCGCGAT	121	158..278
JN102939.1.706-Eukaryota;Opisthokonta;Holozoa;Metazoa;Animalia;Arthropoda;Hexapoda;Insecta;	Hym-gen-S273	CGaTGTtGGTTCAcCGCTC	Hym-gen-A274	CRATGAAGAGCACCGCGAT	116	174..289
JN102943.1.770-Eukaryota;Opisthokonta;Holozoa;Metazoa;Animalia;Arthropoda;Hexapoda;Insecta;	Hym-gen-S273	CGaTGTtGGTTCAcCGCTC	Hym-gen-A274	CRATGAAGAGCACCGCGAT	115	158..272
JN102947.1.728-Eukaryota;Opisthokonta;Holozoa;Metazoa;Animalia;Arthropoda;Hexapoda;Insecta;	Hym-gen-S273	CGaTGTtGGTTCAcCGCTC	Hym-gen-A274	CRaTgAAGAGCACCGCGAT	111	171..281
JN102951.1.736-Eukaryota;Opisthokonta;Holozoa;Metazoa;Animalia;Arthropoda;Hexapoda;Insecta;	Hym-gen-S273	CGaTGTtGGTTCAcCGCTC	Hym-gen-A274	CRATGAAGAGCACCGCGAT	116	171..286
JN102955.1.687-Eukaryota;Opisthokonta;Holozoa;Metazoa;Animalia;Arthropoda;Hexapoda;Insecta;	Hym-gen-S273	CGaTGTtGGTTCAcCGCTC	Hym-gen-A274	CRATGAAGAGCACCGCGAT	115	151..265
JN102960.1.715-Eukaryota;Opisthokonta;Holozoa;Metazoa;Animalia;Arthropoda;Hexapoda;Insecta;	Hym-gen-S273	CGaTGTtGGTTCAcCGCTC	Hym-gen-A274	CRATGAAGAGCACCGCGAT	115	153..267
JN102964.1.727-Eukaryota;Opisthokonta;Holozoa;Metazoa;Animalia;Arthropoda;Hexapoda;Insecta;	Hym-gen-S273	CGaTGTtGGTTCAcCGCTC	Hym-gen-A274	CRaTGAAGAGCACCGCGAT	115	174..288
JN102968.1.710-Eukaryota;Opisthokonta;Holozoa;Metazoa;Animalia;Arthropoda;Hexapoda;Insecta;	Hym-gen-S273	CGaTGTtGGTTCAcCGCTC	Hym-gen-A274	CRATgAAGAGCACCGCGAT	115	153..267
JN102972.1.748-Eukaryota;Opisthokonta;Holozoa;Metazoa;Animalia;Arthropoda;Hexapoda;Insecta;	Hym-gen-S273	CGaTGTtGGTTCAcCGCTC	Hym-gen-A274	CRATGAAGAGCACCGCGAT	116	157..272
JN102976.1.730-Eukaryota;Opisthokonta;Holozoa;Metazoa;Animalia;Arthropoda;Hexapoda;Insecta;	Hym-gen-S273	CGaTGttGGTTCAcCGCTC	Hym-gen-A274	CRATGAAGAGCACCGcGAT	115	171..285
JN102978.1.745-Eukaryota;Opisthokonta;Holozoa;Metazoa;Animalia;Arthropoda;Hexapoda;Insecta;	Hym-gen-S273	CGaTGttGGTTCAcCGCTC	Hym-gen-A274	CRATGAAGAGCACCGcGAT	115	169..283
JN102982.1.747-Eukaryota;Opisthokonta;Holozoa;Metazoa;Animalia;Arthropoda;Hexapoda;Insecta;	Hym-gen-S273	CGaTGTtGGTTCAcCGCTC	Hym-gen-A274	CRATGAAGAGCACCGCGAT	115	171..285
JN102986.1.733-Eukaryota;Opisthokonta;Holozoa;Metazoa;Animalia;Arthropoda;Hexapoda;Insecta;	Hym-gen-S273	CGaTGTtGGTTCAcCGCTC	Hym-gen-A274	CRATGAAGAGCACCGCGAT	115	171..285
JL712304.295.1688-Eukaryota;Opisthokonta;Holozoa;Metazoa;Animalia;Arthropoda;Hexapoda;Insecta;Bombus-terrestris-(buff-tailed-bumblebee)	Hym-gen-S273	CgaTGTtGGTTCACCGcTC	Hym-gen-A274	CRaTGAAGAGCACCGCGAT	114	345..458
JL712937.1.1227-Eukaryota;Opisthokonta;Holozoa;Metazoa;Animalia;Arthropoda;Hexapoda;Insecta;Bombus-terrestris-(buff-tailed-bumblebee)	Hym-gen-S273	CgaTGTtGGTTcACCGCTC	Hym-gen-A274	CRaTGAAGAGCACCGCGAT	114	38..151
JN102898.1.764-Eukaryota;Opisthokonta;Holozoa;Metazoa;Animalia;Arthropoda;Hexapoda;Insecta;	Hym-gen-S273	CGaTGTtGGTTCAcCGCTC	Hym-gen-A274	CRATGAAGAGCACCGCGAT	115	153..267
JN102902.1.749-Eukaryota;Opisthokonta;Holozoa;Metazoa;Animalia;Arthropoda;Hexapoda;Insecta;	Hym-gen-S273	CGaTGTtGGTTCAcCGCTC	Hym-gen-A274	CRATGAAGAGCACCGCGAT	115	153..267
JN102906.1.772-Eukaryota;Opisthokonta;Holozoa;Metazoa;Animalia;Arthropoda;Hexapoda;Insecta;	Hym-gen-S273	CGaTGTTGGTTCAcCGCTC	Hym-gen-A274	CRATgAAGAGCACCGCGAT	115	174..288
JN102910.1.719-Eukaryota;Opisthokonta;Holozoa;Metazoa;Animalia;Arthropoda;Hexapoda;Insecta;	Hym-gen-S273	CGaTGTtGGTTCAcCGCTC	Hym-gen-A274	CRATGAAGAGCACCGCGAT	115	165..279
JN102914.1.709-Eukaryota;Opisthokonta;Holozoa;Metazoa;Animalia;Arthropoda;Hexapoda;Insecta;	Hym-gen-S273	CGaTGTtGGTTCAcCGCTC	Hym-gen-A274	CRATgAAGAGCACCGCGAT	115	156..270
JN102923.1.755-Eukaryota;Opisthokonta;Holozoa;Metazoa;Animalia;Arthropoda;Hexapoda;Insecta;	Hym-gen-S273	CGaTGTtGGTTCAcCGCTC	Hym-gen-A274	CRaTgAAGAGCACCGCGAT	111	174..284
JN102927.1.771-Eukaryota;Opisthokonta;Holozoa;Metazoa;Animalia;Arthropoda;Hexapoda;Insecta;	Hym-gen-S273	CGaTGttGGTTCAcCGCTC	Hym-gen-A274	CRaTgAAGAGCACCGcGAT	115	174..288
JN102931.1.710-Eukaryota;Opisthokonta;Holozoa;Metazoa;Animalia;Arthropoda;Hexapoda;Insecta;	Hym-gen-S273	CGaTGTtGGTTCAcCGCTC	Hym-gen-A274	CRATgAAGAGCACCGCGAT	115	153..267
JL711765.735.2647-Eukaryota;Opisthokonta;Holozoa;Metazoa;Animalia;Arthropoda;Hexapoda;Insecta;	Hym-gen-S273	CgaTGTtGGTTCACCGCTC	Hym-gen-A274	CRaTGAAGAGCACCGCGAT	114	678..791
JN102935.1.745-Eukaryota;Opisthokonta;Holozoa;Metazoa;Animalia;Arthropoda;Hexapoda;Insecta;	Hym-gen-S273	CGaTGTtGGTTCAcCGCTC	Hym-gen-A274	CRATGAAGAGCACCGCGAT	119	158..276
JL642096.1.1264-Eukaryota;Opisthokonta;Holozoa;Metazoa;Animalia;Arthropoda;Hexapoda;Insecta;Bombus-terrestris-(buff-tailed-bumblebee)	Hym-gen-S273	CgaTGTtgGTTCACCGCTC	Hym-gen-A274	CRaTGAaGAGCACCGCGAT	114	668..781
JN102938.1.770-Eukaryota;Opisthokonta;Holozoa;Metazoa;Animalia;Arthropoda;Hexapoda;Insecta;	Hym-gen-S273	CGaTGTtGGTTCAcCGCTC	Hym-gen-A274	CRATGAAGAGCACCGCGAT	115	157..271
JL712032.38.1803-Eukaryota;Opisthokonta;Holozoa;Metazoa;Animalia;Arthropoda;Hexapoda;Insecta;	Hym-gen-S273	CgatGTtGGTTCACCGCTC	Hym-gen-A274	CRaTGAAGAGcACCGCGAT	114	678..791
JL712032.38.1803-Eukaryota;Opisthokonta;Holozoa;Metazoa;Animalia;Arthropoda;Hexapoda;Insecta;	Hym-gen-S273	CgaTGTTGGTTCACCGCTC	Hym-gen-A274	CRaTGAAgAGCACCGCGAT	114	994..1107
JL712032.38.1803-Eukaryota;Opisthokonta;Holozoa;Metazoa;Animalia;Arthropoda;Hexapoda;Insecta;	Hym-gen-A274	CRaTGAAGAGcACCGCGAT	Hym-gen-S273	CgatGTtGGTTCACCGCTC	114	1314..1427
JN102900.1.715-Eukaryota;Opisthokonta;Holozoa;Metazoa;Animalia;Arthropoda;Hexapoda;Insecta;	Hym-gen-S273	CGaTGTTGGTTCAcCGCTC	Hym-gen-A274	CRATGAAGAGCACCGCGAT	115	174..288
JN102942.1.736-Eukaryota;Opisthokonta;Holozoa;Metazoa;Animalia;Arthropoda;Hexapoda;Insecta;	Hym-gen-S273	CGaTGTtGGTTCAcCGCTC	Hym-gen-A274	CRATGAAGAGCACCGCGAT	115	174..288
JL712043.59.1937-Eukaryota;Opisthokonta;Holozoa;Metazoa;Animalia;Arthropoda;Hexapoda;Insecta;Bombus-terrestris-(buff-tailed-bumblebee)	Hym-gen-S273	CgaTGTtGGTTCAcCGCTC	Hym-gen-A274	cRaTGAAGAGCACCGCGAT	114	678..791
JN102946.1.730-Eukaryota;Opisthokonta;Holozoa;Metazoa;Animalia;Arthropoda;Hexapoda;Insecta;	Hym-gen-S273	CGaTGTtGGTTCAcCGCTC	Hym-gen-A274	CRATGAAGAGCACCGCGAT	115	171..285
JL794729.4334.6246-Eukaryota;Opisthokonta;Holozoa;Metazoa;Animalia;Arthropoda;Hexapoda;Insecta;Bombus-terrestris-(buff-tailed-bumblebee)	Hym-gen-S273	CgaTGTtGGTTCACCGCTC	Hym-gen-A274	CRaTGAAGAGCACCGCGAT	114	678..791
JN102908.1.727-Eukaryota;Opisthokonta;Holozoa;Metazoa;Animalia;Arthropoda;Hexapoda;Insecta;	Hym-gen-S273	CGaTGTtGGTTCAcCGCTC	Hym-gen-A274	CRATGAAGAGCACCGCGAT	115	166..280
JN102950.1.743-Eukaryota;Opisthokonta;Holozoa;Metazoa;Animalia;Arthropoda;Hexapoda;Insecta;	Hym-gen-S273	CGaTGTtGGTTCAcCGCTC	Hym-gen-A274	CRATGAAGAGCACCGCGAT	115	153..267
JN102897.1.719-Eukaryota;Opisthokonta;Holozoa;Metazoa;Animalia;Arthropoda;Hexapoda;Insecta;	Hym-gen-S273	CGaTGTtGGTTCAcCGCTC	Hym-gen-A274	CRATgAAGAGCACCGCGAT	115	158..272
JN102912.1.690-Eukaryota;Opisthokonta;Holozoa;Metazoa;Animalia;Arthropoda;Hexapoda;Insecta;	Hym-gen-S273	CGaTGTtGGTTCAcCGCTC	Hym-gen-A274	CRATGAAGAGCACCGCGAT	115	153..267
JN102954.1.751-Eukaryota;Opisthokonta;Holozoa;Metazoa;Animalia;Arthropoda;Hexapoda;Insecta;	Hym-gen-S273	CGaTGTtGGTTCAcCgCTC	Hym-gen-A274	CRATGAAGAGCACCGCGAT	115	153..267
JN102901.1.738-Eukaryota;Opisthokonta;Holozoa;Metazoa;Animalia;Arthropoda;Hexapoda;Insecta;	Hym-gen-S273	CGaTGttGGTTCAcCGCTC	Hym-gen-A274	CRATGAAGAGCACCGCGAT	115	174..288
JN102959.1.693-Eukaryota;Opisthokonta;Holozoa;Metazoa;Animalia;Arthropoda;Hexapoda;Insecta;	Hym-gen-S273	CGaTGTtGGTTCAcCGCTC	Hym-gen-A274	CRATGAAGAGCACCGCGAT	117	158..274
JN102905.1.763-Eukaryota;Opisthokonta;Holozoa;Metazoa;Animalia;Arthropoda;Hexapoda;Insecta;	Hym-gen-S273	CGaTGTtGGTTCAcCGCTC	Hym-gen-A274	CRATGAAGAGCACCGCGAT	115	171..285
JN102917.1.732-Eukaryota;Opisthokonta;Holozoa;Metazoa;Animalia;Arthropoda;Hexapoda;Insecta;	Hym-gen-S273	CGaTGTtGGTTCAcCGCTC	Hym-gen-A274	CRATGAAGAGCACCGCGAT	115	166..280
JN102963.1.720-Eukaryota;Opisthokonta;Holozoa;Metazoa;Animalia;Arthropoda;Hexapoda;Insecta;	Hym-gen-S273	CGaTGTtGGTTCAcCGCTC	Hym-gen-A274	CRATGAAGAGCACCGCGAT	116	171..286
JN102909.1.749-Eukaryota;Opisthokonta;Holozoa;Metazoa;Animalia;Arthropoda;Hexapoda;Insecta;	Hym-gen-S273	CGaTGTtGGTTCAcCGCTC	Hym-gen-A274	CRATgAAGAGCACCGCGAT	115	153..267
JN102921.1.756-Eukaryota;Opisthokonta;Holozoa;Metazoa;Animalia;Arthropoda;Hexapoda;Insecta;	Hym-gen-S273	CGaTGTtGGTTCAcCGCTC	Hym-gen-A274	CRATGAAGAGCACCGCGAT	115	174..288
JN102967.1.722-Eukaryota;Opisthokonta;Holozoa;Metazoa;Animalia;Arthropoda;Hexapoda;Insecta;	Hym-gen-S273	CGaTGTTGGTTCAcCGCTC	Hym-gen-A274	CRATGAAGAGCACCGCGAT	115	166..280
JN102913.1.722-Eukaryota;Opisthokonta;Holozoa;Metazoa;Animalia;Arthropoda;Hexapoda;Insecta;	Hym-gen-S273	CGaTGTtGGTTCAcCGCTC	Hym-gen-A274	CRATGAAGAGCACCGCGAT	116	158..273
JN102925.1.771-Eukaryota;Opisthokonta;Holozoa;Metazoa;Animalia;Arthropoda;Hexapoda;Insecta;	Hym-gen-S273	CGaTGTtGGTTCAcCGCTC	Hym-gen-A274	CRATgAAGAGCACCGCGAT	115	174..288
JN102971.1.757-Eukaryota;Opisthokonta;Holozoa;Metazoa;Animalia;Arthropoda;Hexapoda;Insecta;	Hym-gen-S273	CGaTGTtGGTTCAcCGCTC	Hym-gen-A274	CRATGAAGAGCACCGCGAT	116	158..273
JN102918.1.758-Eukaryota;Opisthokonta;Holozoa;Metazoa;Animalia;Arthropoda;Hexapoda;Insecta;	Hym-gen-S273	CGaTGTtGGTTCAcCGCTC	Hym-gen-A274	CRATGAAGAGCACCGCGAT	115	163..277
JN102929.1.752-Eukaryota;Opisthokonta;Holozoa;Metazoa;Animalia;Arthropoda;Hexapoda;Insecta;	Hym-gen-S273	CGaTGTtGGTTCAcCGCTC	Hym-gen-A274	CRATGAAGAGCACCGCGAT	115	174..288
JN102975.1.729-Eukaryota;Opisthokonta;Holozoa;Metazoa;Animalia;Arthropoda;Hexapoda;Insecta;	Hym-gen-S273	CGaTGTtGGTTCAcCGCTC	Hym-gen-A274	CRATGAAGAGCACCGCGAT	114	171..284
JN102922.1.752-Eukaryota;Opisthokonta;Holozoa;Metazoa;Animalia;Arthropoda;Hexapoda;Insecta;	Hym-gen-S273	CGaTGTtGGTTCAcCGCTC	Hym-gen-A274	CRaTgAAGAGCACCGCGAT	111	174..284
JN102933.1.725-Eukaryota;Opisthokonta;Holozoa;Metazoa;Animalia;Arthropoda;Hexapoda;Insecta;	Hym-gen-S273	CGaTGTtGGTTCAcCGCTC	Hym-gen-A274	CRATGAAGAGCACCGCGAT	115	166..280
JN102981.1.749-Eukaryota;Opisthokonta;Holozoa;Metazoa;Animalia;Arthropoda;Hexapoda;Insecta;	Hym-gen-S273	CGaTGTtGGTTCAcCGCTC	Hym-gen-A274	CRATGAAGAGCACCGCGAT	115	171..285
JN102926.1.771-Eukaryota;Opisthokonta;Holozoa;Metazoa;Animalia;Arthropoda;Hexapoda;Insecta;	Hym-gen-S273	CGaTGTtGGTTCAcCGCTC	Hym-gen-A274	CRATGAAGAGCACCGCGAT	114	174..287
JN102940.1.747-Eukaryota;Opisthokonta;Holozoa;Metazoa;Animalia;Arthropoda;Hexapoda;Insecta;	Hym-gen-S273	CGaTGTtGGTTCAcCGCTC	Hym-gen-A274	CRATgAAGAGCACCGCGAT	115	154..268
JN102985.1.697-Eukaryota;Opisthokonta;Holozoa;Metazoa;Animalia;Arthropoda;Hexapoda;Insecta;	Hym-gen-S273	CGaTGTtGGTTCAcCGCTC	Hym-gen-A274	CRATGAAGAGCACCGCGAT	115	94..208
JN102930.1.720-Eukaryota;Opisthokonta;Holozoa;Metazoa;Animalia;Arthropoda;Hexapoda;Insecta;	Hym-gen-S273	CGaTGTtGGTTCAcCGCTC	Hym-gen-A274	CRATGAAGAGCACCGCGAT	116	158..273
JN102944.1.779-Eukaryota;Opisthokonta;Holozoa;Metazoa;Animalia;Arthropoda;Hexapoda;Insecta;	Hym-gen-S273	CGaTGTtGGTTCAcCGCTC	Hym-gen-A274	CRATgAAGAGCACCGCGAT	115	166..280
JN102948.1.731-Eukaryota;Opisthokonta;Holozoa;Metazoa;Animalia;Arthropoda;Hexapoda;Insecta;	Hym-gen-S273	CGaTGTTGGTTCAcCGCTC	Hym-gen-A274	CRATgAAGAGCACCGCGAT	115	166..280
JN102937.1.724-Eukaryota;Opisthokonta;Holozoa;Metazoa;Animalia;Arthropoda;Hexapoda;Insecta;	Hym-gen-S273	CGaTGTtGGTTCAcCGCTC	Hym-gen-A274	CRATGAAGAGCACCGCGAT	115	158..272
JN102952.1.756-Eukaryota;Opisthokonta;Holozoa;Metazoa;Animalia;Arthropoda;Hexapoda;Insecta;	Hym-gen-S273	CGaTGTtGGTTCAcCGCTC	Hym-gen-A274	CRaTgAAGAGCACCGCGAT	115	158..272
JN102941.1.770-Eukaryota;Opisthokonta;Holozoa;Metazoa;Animalia;Arthropoda;Hexapoda;Insecta;	Hym-gen-S273	CGaTGTtGGTTCAcCGCTC	Hym-gen-A274	CRATGAAGAGCACCGCGAT	115	158..272
JN102956.1.686-Eukaryota;Opisthokonta;Holozoa;Metazoa;Animalia;Arthropoda;Hexapoda;Insecta;	Hym-gen-S273	CGaTGTtGGTTCAcCGCTC	Hym-gen-A274	CRATGAAGAGCACCGCGAT	115	153..267
JN102945.1.722-Eukaryota;Opisthokonta;Holozoa;Metazoa;Animalia;Arthropoda;Hexapoda;Insecta;	Hym-gen-S273	CGaTGTtGGTTCAcCGCTC	Hym-gen-A274	CRaTgAAGAGCACCGCGAT	111	166..276
JN102961.1.725-Eukaryota;Opisthokonta;Holozoa;Metazoa;Animalia;Arthropoda;Hexapoda;Insecta;	Hym-gen-S273	CGaTGTtGGTTCAcCGCTC	Hym-gen-A274	CRATGAAGAGCACCGCGAT	117	166..282
JN102949.1.757-Eukaryota;Opisthokonta;Holozoa;Metazoa;Animalia;Arthropoda;Hexapoda;Insecta;	Hym-gen-S273	CGaTGTtGGTTCAcCGCTC	Hym-gen-A274	CRATGAAGAGCACCGCGAT	115	153..267
JN102965.1.735-Eukaryota;Opisthokonta;Holozoa;Metazoa;Animalia;Arthropoda;Hexapoda;Insecta;	Hym-gen-S273	CGaTGTtGGTTCAcCGCTC	Hym-gen-A274	CRATGAAGAGCACCGCGAT	115	174..288
JN102953.1.676-Eukaryota;Opisthokonta;Holozoa;Metazoa;Animalia;Arthropoda;Hexapoda;Insecta;	Hym-gen-S273	CGaTGTtGGTTCAcCGCTC	Hym-gen-A274	CRaTGAAGAGCACCGCGAT	115	158..272
JN102969.1.721-Eukaryota;Opisthokonta;Holozoa;Metazoa;Animalia;Arthropoda;Hexapoda;Insecta;	Hym-gen-S273	CGaTGTtGGTTCAcCGCTC	Hym-gen-A274	CRATGAAGAGCACCGCGAT	116	166..281
JN102957.1.751-Eukaryota;Opisthokonta;Holozoa;Metazoa;Animalia;Arthropoda;Hexapoda;Insecta;	Hym-gen-S273	CGaTGTtGGTTCAcCGCTC	Hym-gen-A274	CRATgAAGAGCACCGCGAT	115	153..267
JN102973.1.720-Eukaryota;Opisthokonta;Holozoa;Metazoa;Animalia;Arthropoda;Hexapoda;Insecta;	Hym-gen-S273	CGaTGTtGGTTCAcCGCTC	Hym-gen-A274	CRATGAAGAGCACCGCGAT	115	166..280
JN102958.1.704-Eukaryota;Opisthokonta;Holozoa;Metazoa;Animalia;Arthropoda;Hexapoda;Insecta;	Hym-gen-S273	CGaTGTtGGTTCAcCGCTC	Hym-gen-A274	CRATGAAGAGCACCGCGAT	115	153..267
JN102977.1.730-Eukaryota;Opisthokonta;Holozoa;Metazoa;Animalia;Arthropoda;Hexapoda;Insecta;	Hym-gen-S273	CGaTGttGGTTCAcCGCTC	Hym-gen-A274	CRATGAAGAGCACCGcGAT	115	171..285
JN102962.1.710-Eukaryota;Opisthokonta;Holozoa;Metazoa;Animalia;Arthropoda;Hexapoda;Insecta;	Hym-gen-S273	CGaTGTtGGTTCAcCGCTC	Hym-gen-A274	CRATgAAGAGCACCGCGAT	117	153..269
JN102979.1.746-Eukaryota;Opisthokonta;Holozoa;Metazoa;Animalia;Arthropoda;Hexapoda;Insecta;	Hym-gen-S273	CGaTGttGGTTCAcCGCTC	Hym-gen-A274	CRATGAAGAGCACCGcGAT	115	173..287
JN102966.1.770-Eukaryota;Opisthokonta;Holozoa;Metazoa;Animalia;Arthropoda;Hexapoda;Insecta;	Hym-gen-S273	CGaTGTtGGTTCAcCGCTC	Hym-gen-A274	CRATGAAGAGCACCGCGAT	115	174..288
JN102983.1.749-Eukaryota;Opisthokonta;Holozoa;Metazoa;Animalia;Arthropoda;Hexapoda;Insecta;	Hym-gen-S273	CGaTGTtGGTTCAcCGCTC	Hym-gen-A274	CRATGAAGAGCACCGCGAT	115	171..285
JN102970.1.695-Eukaryota;Opisthokonta;Holozoa;Metazoa;Animalia;Arthropoda;Hexapoda;Insecta;	Hym-gen-S273	CGaTGTtGGTTCAcCGCTC	Hym-gen-A274	CRATGAAGAGCACCGCGAT	115	153..267
JN102987.1.728-Eukaryota;Opisthokonta;Holozoa;Metazoa;Animalia;Arthropoda;Hexapoda;Insecta;	Hym-gen-S273	CGaTGTtGGTTCAcCGCTC	Hym-gen-A274	CRATGAAGAGCACCGCGAT	115	169..283
JN102974.1.738-Eukaryota;Opisthokonta;Holozoa;Metazoa;Animalia;Arthropoda;Hexapoda;Insecta;	Hym-gen-S273	CGaTGTtGGTTCAcCGCTC	Hym-gen-A274	CRATGAAGAGCACCGCGAT	120	171..290
JN102980.1.749-Eukaryota;Opisthokonta;Holozoa;Metazoa;Animalia;Arthropoda;Hexapoda;Insecta;	Hym-gen-S273	CGaTGTtGGTTCAcCGCTC	Hym-gen-A274	CRATGAAGAGcACCGCGAT	115	171..285
JN102984.1.743-Eukaryota;Opisthokonta;Holozoa;Metazoa;Animalia;Arthropoda;Hexapoda;Insecta;	Hym-gen-S273	CGaTGTtGGTTCAcCGCTC	Hym-gen-A274	CRATGAAGAGCACCGCGAT	115	165..279
JN623044.1.763-Eukaryota;Opisthokonta;Holozoa;Metazoa;Animalia;Arthropoda;Hexapoda;Insecta;	Hym-gen-S273	CGaTGTtGGTTCAcCGCTC	Hym-gen-A274	CRATGAAGAGCACCGCGAT	115	171..285
JN623045.1.763-Eukaryota;Opisthokonta;Holozoa;Metazoa;Animalia;Arthropoda;Hexapoda;Insecta;	Hym-gen-S273	CGaTGTtGGTTCAcCGCTC	Hym-gen-A274	CRATGAAGAGCACCGCGAT	115	171..285
JN623049.1.763-Eukaryota;Opisthokonta;Holozoa;Metazoa;Animalia;Arthropoda;Hexapoda;Insecta;	Hym-gen-S273	CGaTGTtGGTTCAcCGCTC	Hym-gen-A274	CRATGAAGAGCACCGCGAT	115	171..285
JN623053.1.763-Eukaryota;Opisthokonta;Holozoa;Metazoa;Animalia;Arthropoda;Hexapoda;Insecta;	Hym-gen-S273	CGaTGTtGGTTCAcCGCTC	Hym-gen-A274	CRATGAAGAGCACCGCGAT	115	171..285
JN623057.1.1395-Eukaryota;Opisthokonta;Holozoa;Metazoa;Animalia;Arthropoda;Hexapoda;Insecta;Ceratosolen-nr.-bianchii-D1961	Hym-gen-S273	CGaTGTtGGTTCAcCGCTC	Hym-gen-A274	CRATGAAGAGCACCGCGAT	114	174..287
JN623059.1.602-Eukaryota;Opisthokonta;Holozoa;Metazoa;Animalia;Arthropoda;Hexapoda;Insecta;	Hym-gen-S273	CGaTGTtGGTTCAcCGCTC	Hym-gen-A274	CRATGAAGAGCACCGCGAT	114	174..287
JN623063.1.1897-Eukaryota;Opisthokonta;Holozoa;Metazoa;Animalia;Arthropoda;Hexapoda;Insecta;Eretmocerus-eremicus	Hym-gen-S273	CGaTGTtGGTTCAcCGCTC	Hym-gen-A274	CRATGAAGAGCACCGCGAT	116	672..787
JN623067.1.776-Eukaryota;Opisthokonta;Holozoa;Metazoa;Animalia;Arthropoda;Hexapoda;Insecta;	Hym-gen-S273	CGaTGTtGGTTCAcCGCTC	Hym-gen-A274	CRATgAAGAGCACCGCGAT	119	174..292
JN623075.1.1398-Eukaryota;Opisthokonta;Holozoa;Metazoa;Animalia;Arthropoda;Hexapoda;Insecta;	Hym-gen-S273	CGaTGTtGGTTCAcCGCTC	Hym-gen-A274	CRATGAAGAGCACCGCGAT	114	174..287
JN623080.1.1895-Eukaryota;Opisthokonta;Holozoa;Metazoa;Animalia;Arthropoda;Hexapoda;Insecta;Coccophagoides-fuscipennis	Hym-gen-S273	CGaTGTtGGTTCAcCGCTC	Hym-gen-A274	CRATGAAGAGCAcCGCgAT	113	674..786
JN623099.1.1895-Eukaryota;Opisthokonta;Holozoa;Metazoa;Animalia;Arthropoda;Hexapoda;Insecta;Pteroptrix-sp.-D2704	Hym-gen-S273	CGaTGTtGGTTCAcCGCTC	Hym-gen-A274	CRATGAAGAGCAcCGCGAT	113	672..784
JN623103.1.774-Eukaryota;Opisthokonta;Holozoa;Metazoa;Animalia;Arthropoda;Hexapoda;Insecta;	Hym-gen-S273	CGaTGTtGGTTCACCGCTC	Hym-gen-A274	CRaTgAAGAGCACCGCGAT	117	174..290
JN623115.1.1402-Eukaryota;Opisthokonta;Holozoa;Metazoa;Animalia;Arthropoda;Hexapoda;Insecta;Ablerus-sp.-D0403	Hym-gen-S273	CGaTGTtGGTTCAcCGCTC	Hym-gen-A274	CRATGAAGAGCACCGCGAT	118	174..291
JN623119.1.1895-Eukaryota;Opisthokonta;Holozoa;Metazoa;Animalia;Arthropoda;Hexapoda;Insecta;	Hym-gen-S273	CGaTGTtGGTTCAcCGCTC	Hym-gen-A274	CRATGAAGAGCACCGCGAT	114	671..784
JN623123.1.772-Eukaryota;Opisthokonta;Holozoa;Metazoa;Animalia;Arthropoda;Hexapoda;Insecta;	Hym-gen-S273	CGaTGTtGGTTCACCGCTC	Hym-gen-A274	CRaTGAAGAGCACCGCGAT	115	174..288
JN623128.1.1900-Eukaryota;Opisthokonta;Holozoa;Metazoa;Animalia;Arthropoda;Hexapoda;Insecta;Chalcis-flebilis	Hym-gen-S273	CGaTGTtGGTTCAcCGCTC	Hym-gen-A274	CRaTGAAgaGCACCGCGAT	114	673..786
JN623130.1.1266-Eukaryota;Opisthokonta;Holozoa;Metazoa;Animalia;Arthropoda;Hexapoda;Insecta;	Hym-gen-S273	CGaTGTtGGTTCAcCGCTC	Hym-gen-A274	CRaTGAAgaGCACCGCGAT	114	672..785
JN623140.1.1902-Eukaryota;Opisthokonta;Holozoa;Metazoa;Animalia;Arthropoda;Hexapoda;Insecta;Trigonura-californica	Hym-gen-S273	CGaTGTtGGTTCAcCGCTC	Hym-gen-A274	CRATGAAGAGCACCGCGAT	116	676..791
JN623144.1.1396-Eukaryota;Opisthokonta;Holozoa;Metazoa;Animalia;Arthropoda;Hexapoda;Insecta;	Hym-gen-S273	CGaTGTtGGTTCAcCGCTC	Hym-gen-A274	CRATgAAGAGCACCGCGAT	115	174..288
JN623150.1.1398-Eukaryota;Opisthokonta;Holozoa;Metazoa;Animalia;Arthropoda;Hexapoda;Insecta;Antrocephalus-sp.-D1874	Hym-gen-S273	CGaTGTTGGTTCAcCGCTC	Hym-gen-A274	CRATGAAGAGCACCGCGAT	114	174..287
JN623154.1.1403-Eukaryota;Opisthokonta;Holozoa;Metazoa;Animalia;Arthropoda;Hexapoda;Insecta;Haltichella-sp.-D1781	Hym-gen-S273	CGaTGTTGGTTCAcCGCTC	Hym-gen-A274	CRATGAAGAGCACCGCGAT	114	174..287
JN623158.1.1402-Eukaryota;Opisthokonta;Holozoa;Metazoa;Animalia;Arthropoda;Hexapoda;Insecta;Notaspidium-sp.-D2525	Hym-gen-S273	CGaTGTTGGTTCAcCGCTC	Hym-gen-A274	CRATgAAGAGCACCGCGAT	116	174..289
JN623163.1.782-Eukaryota;Opisthokonta;Holozoa;Metazoa;Animalia;Arthropoda;Hexapoda;Insecta;	Hym-gen-S273	CGaTGTtGGTTCACCGCTC	Hym-gen-A274	CRaTGAAGAGCACCGCGAT	125	174..298
JN623173.1.1397-Eukaryota;Opisthokonta;Holozoa;Metazoa;Animalia;Arthropoda;Hexapoda;Insecta;Acrias-sp.-D2044	Hym-gen-S273	CGaTGTtGGTTCAcCGCTC	Hym-gen-A274	CRATGAAGAGCACCGCGAT	112	175..286
JN623177.1.1159-Eukaryota;Opisthokonta;Holozoa;Metazoa;Animalia;Arthropoda;Hexapoda;Insecta;	Hym-gen-S273	CGaTGTtGGTTCAcCGCTC	Hym-gen-A274	CRATGAAGAGCACCGCGAT	120	555..674
JN623182.1.1153-Eukaryota;Opisthokonta;Holozoa;Metazoa;Animalia;Arthropoda;Hexapoda;Insecta;	Hym-gen-S273	CGaTGTtGGTTCAcCGCTC	Hym-gen-A274	CRaTgAAGAGCACCGCGAT	114	556..669
JN623188.1.1904-Eukaryota;Opisthokonta;Holozoa;Metazoa;Animalia;Arthropoda;Hexapoda;Insecta;Trichospilus-sp.-D2108	Hym-gen-S273	CGaTGTtGGTTCAcCGCTC	Hym-gen-A274	CRATGAAGAGCACCGCGAT	126	672..797
JN623197.1.817-Eukaryota;Opisthokonta;Holozoa;Metazoa;Animalia;Arthropoda;Hexapoda;Insecta;	Hym-gen-S273	CGaTGTtGGTTCAcCGCTC	Hym-gen-A274	CRATGAAGAGCAccGCGAT	159	174..332
JN623202.1.767-Eukaryota;Opisthokonta;Holozoa;Metazoa;Animalia;Arthropoda;Hexapoda;Insecta;	Hym-gen-S273	CGaTGTTGGTTCAcCGCTC	Hym-gen-A274	CRaTGAAGAGcACCGCgAT	113	174..286
JN623206.1.768-Eukaryota;Opisthokonta;Holozoa;Metazoa;Animalia;Arthropoda;Hexapoda;Insecta;	Hym-gen-S273	CGaTGTtGGTTCAcCGCTC	Hym-gen-A274	CRaTGAAGAGCACCGcGAT	114	174..287
JN623212.1.773-Eukaryota;Opisthokonta;Holozoa;Metazoa;Animalia;Arthropoda;Hexapoda;Insecta;	Hym-gen-S273	CGaTGTtGGTTCAcCGCTC	Hym-gen-A274	CRATgAAGAGCACCGCGAT	116	174..289
JN623216.1.1396-Eukaryota;Opisthokonta;Holozoa;Metazoa;Animalia;Arthropoda;Hexapoda;Insecta;	Hym-gen-S273	CGaTGTtGGTTCAcCGCTC	Hym-gen-A274	CRATGAAGAGCACCGCGAT	114	174..287
JN623220.1.768-Eukaryota;Opisthokonta;Holozoa;Metazoa;Animalia;Arthropoda;Hexapoda;Insecta;	Hym-gen-S273	CGaTGTtGGTTCAcCGCTC	Hym-gen-A274	CRaTgAAGAGCACCGCGAT	114	174..287
JN623224.1.1395-Eukaryota;Opisthokonta;Holozoa;Metazoa;Animalia;Arthropoda;Hexapoda;Insecta;Metapelma-sp.-D2185	Hym-gen-S273	CGaTGTtGGTTCAcCGCTC	Hym-gen-A274	CRATgAAGAGCACCGCGAT	114	174..287
JN623230.1.782-Eukaryota;Opisthokonta;Holozoa;Metazoa;Animalia;Arthropoda;Hexapoda;Insecta;	Hym-gen-S273	CGaTGTtGGTTCAcCGCTC	Hym-gen-A274	CRATGAAgAGCACCGCGAT	128	174..301
JN623234.1.782-Eukaryota;Opisthokonta;Holozoa;Metazoa;Animalia;Arthropoda;Hexapoda;Insecta;	Hym-gen-S273	CGaTGTtGGTTCAcCGCTC	Hym-gen-A274	CRATGAAgAGCACCGCGAT	128	174..301
JN623238.1.1165-Eukaryota;Opisthokonta;Holozoa;Metazoa;Animalia;Arthropoda;Hexapoda;Insecta;	Hym-gen-S273	CGaTGTtGGTTCAcCGCTC	Hym-gen-A274	CRATGAAgAGCACCGCGAT	128	557..684
JN623242.1.1413-Eukaryota;Opisthokonta;Holozoa;Metazoa;Animalia;Arthropoda;Hexapoda;Insecta;	Hym-gen-S273	CGaTGTtGGTTCAcCGCTC	Hym-gen-A274	CRATGAAgAGCACCGCGAT	128	174..301
JN623246.1.781-Eukaryota;Opisthokonta;Holozoa;Metazoa;Animalia;Arthropoda;Hexapoda;Insecta;	Hym-gen-S273	CGaTGTtGGTTCAcCGCTC	Hym-gen-A274	CRATGAAgAGCACCGCGAT	127	174..300
JN623257.1.1409-Eukaryota;Opisthokonta;Holozoa;Metazoa;Animalia;Arthropoda;Hexapoda;Insecta;Orasema-nr.-coloradensis-D0433	Hym-gen-S273	CGaTGTtGGTTCAcCGCTC	Hym-gen-A274	CRATGAAgAGCACCGCGAT	127	174..300
JN623261.1.1413-Eukaryota;Opisthokonta;Holozoa;Metazoa;Animalia;Arthropoda;Hexapoda;Insecta;Orasema-synempora	Hym-gen-S273	CGaTGTtGGTTCAcCGCTC	Hym-gen-A274	CRATGAAgAGCACCGCGAT	127	175..301
JN623265.1.1361-Eukaryota;Opisthokonta;Holozoa;Metazoa;Animalia;Arthropoda;Hexapoda;Insecta;Orasemorpha-tridentata	Hym-gen-S273	CGaTGTtGGTTCAcCGCTC	Hym-gen-A274	CRATGAAgAGCACCGCGAT	127	174..300
JN623048.1.763-Eukaryota;Opisthokonta;Holozoa;Metazoa;Animalia;Arthropoda;Hexapoda;Insecta;	Hym-gen-S273	CGaTGTtGGTTCAcCGCTC	Hym-gen-A274	CRATGAAGAGCACCGCGAT	115	171..285
JN623052.1.763-Eukaryota;Opisthokonta;Holozoa;Metazoa;Animalia;Arthropoda;Hexapoda;Insecta;	Hym-gen-S273	CGaTGTtGGTTCAcCGCTC	Hym-gen-A274	CRATGAAGAGCACCGCGAT	115	171..285
JN623056.1.763-Eukaryota;Opisthokonta;Holozoa;Metazoa;Animalia;Arthropoda;Hexapoda;Insecta;	Hym-gen-S273	CGaTGTtGGTTCAcCGCTC	Hym-gen-A274	CRATGAAGAGCACCGCGAT	115	171..285
JN623058.1.848-Eukaryota;Opisthokonta;Holozoa;Metazoa;Animalia;Arthropoda;Hexapoda;Insecta;	Hym-gen-S273	CGaTGTtGGTTCAcCGCTC	Hym-gen-A274	CRATGAAGAGcAcCGCGAT	113	255..367
JN623066.1.774-Eukaryota;Opisthokonta;Holozoa;Metazoa;Animalia;Arthropoda;Hexapoda;Insecta;	Hym-gen-S273	CGaTGTtGGTTCAcCGCTC	Hym-gen-A274	CRATgAAGAGCACCGCGAT	116	175..290
JN623074.1.1399-Eukaryota;Opisthokonta;Holozoa;Metazoa;Animalia;Arthropoda;Hexapoda;Insecta;Coccobius-sp.-D1063	Hym-gen-S273	CGaTGTtGGTTCAcCGCTC	Hym-gen-A274	CRATGAAGAGCACCGCGAT	114	174..287
JN623083.1.1398-Eukaryota;Opisthokonta;Holozoa;Metazoa;Animalia;Arthropoda;Hexapoda;Insecta;Coccophagus-sp.-D0560	Hym-gen-S273	CGaTGTtGGTTCAcCGCTC	Hym-gen-A274	CRATGAAGAGCACCGCGAT	114	174..287
JN623088.1.789-Eukaryota;Opisthokonta;Holozoa;Metazoa;Animalia;Arthropoda;Hexapoda;Insecta;	Hym-gen-S273	CGaTGTtGGTTCAcCGCTC	Hym-gen-A274	CRATGAAGAGCACCGCGAT	132	174..305
JN623097.1.771-Eukaryota;Opisthokonta;Holozoa;Metazoa;Animalia;Arthropoda;Hexapoda;Insecta;	Hym-gen-S273	CGaTGTtGGTTCAcCGCTC	Hym-gen-A274	CRATGAAGAGCACCGCGAT	114	174..287
JN623102.1.1899-Eukaryota;Opisthokonta;Holozoa;Metazoa;Animalia;Arthropoda;Hexapoda;Insecta;Euryischomyia-sp.-D1806	Hym-gen-S273	CGaTGTtGGTTCAcCGCTC	Hym-gen-A274	CRATGAAGAGCACCGcGAT	115	675..789
JN623114.1.1403-Eukaryota;Opisthokonta;Holozoa;Metazoa;Animalia;Arthropoda;Hexapoda;Insecta;Ablerus-sp.-D0507	Hym-gen-S273	CGaTGTtGGTTCAcCGCTC	Hym-gen-A274	CRATGAAGAGCACCGCGAT	118	175..292
JN623118.1.768-Eukaryota;Opisthokonta;Holozoa;Metazoa;Animalia;Arthropoda;Hexapoda;Insecta;	Hym-gen-S273	CGaTGTtGGTTCacCGCTC	Hym-gen-A274	CRATgAAGAGCACCGCGAT	115	174..288
JN623122.1.1896-Eukaryota;Opisthokonta;Holozoa;Metazoa;Animalia;Arthropoda;Hexapoda;Insecta;Cales-sp.-D0604	Hym-gen-S273	CGaTGTtGGTTCAcCGCTC	Hym-gen-A274	CRATGAAGAGCACCGCGAT	114	672..785
JN623042.1.1477-Eukaryota;Opisthokonta;Holozoa;Metazoa;Animalia;Arthropoda;Hexapoda;Insecta;Aclista-sp.-D1949	Hym-gen-S273	CGaTGTtGGTTCAcCGCTC	Hym-gen-A274	CRATgAAGAGCAcCGCgAT	115	252..366
JN623046.1.1395-Eukaryota;Opisthokonta;Holozoa;Metazoa;Animalia;Arthropoda;Hexapoda;Insecta;Pleistodontes-sp.-D2082	Hym-gen-S273	CGaTGTtGGTTCAcCGCTC	Hym-gen-A274	CRATGAAGAGCACCGCGAT	114	174..287
JN623139.1.771-Eukaryota;Opisthokonta;Holozoa;Metazoa;Animalia;Arthropoda;Hexapoda;Insecta;	Hym-gen-S273	CGaTGTtGGTTCAcCGCTC	Hym-gen-A274	CRATGAAGAGCACCGCGAT	117	174..290
JN623050.1.763-Eukaryota;Opisthokonta;Holozoa;Metazoa;Animalia;Arthropoda;Hexapoda;Insecta;	Hym-gen-S273	CGaTGTtGGTTCAcCGCTC	Hym-gen-A274	CRATGAAGAGCACCGCGAT	115	171..285
JN623143.1.1400-Eukaryota;Opisthokonta;Holozoa;Metazoa;Animalia;Arthropoda;Hexapoda;Insecta;Dirhinus-sp.-D1827	Hym-gen-S273	CGaTGTtGGTTCAcCGCTC	Hym-gen-A274	CRATgAAGAGCACCGCGAT	115	175..289
JN623054.1.763-Eukaryota;Opisthokonta;Holozoa;Metazoa;Animalia;Arthropoda;Hexapoda;Insecta;	Hym-gen-S273	CGaTGTtGGTTCAcCGCTC	Hym-gen-A274	CRATGAAGAGCACCGCGAT	115	171..285
JN623149.1.768-Eukaryota;Opisthokonta;Holozoa;Metazoa;Animalia;Arthropoda;Hexapoda;Insecta;	Hym-gen-S273	CGaTGTTGGTTCAcCGCTC	Hym-gen-A274	CRATGAAGAGCACCGCGAT	114	174..287
JN623060.1.772-Eukaryota;Opisthokonta;Holozoa;Metazoa;Animalia;Arthropoda;Hexapoda;Insecta;	Hym-gen-S273	CGaTGTtGGTTCAcCGCTC	Hym-gen-A274	CRATgAAGAGCACCGCGAT	114	175..288
JN623153.1.1400-Eukaryota;Opisthokonta;Holozoa;Metazoa;Animalia;Arthropoda;Hexapoda;Insecta;Aspirrhina-sp.-D1780	Hym-gen-S273	CGaTGTTGGTTCAcCGCTC	Hym-gen-A274	CRATGAAGAGCACCGCGAT	114	174..287
JN623064.1.1396-Eukaryota;Opisthokonta;Holozoa;Metazoa;Animalia;Arthropoda;Hexapoda;Insecta;	Hym-gen-S273	CGaTGTTGGTTCAcCGCTC	Hym-gen-A274	CRATGAAGAGCACCGCGAT	116	174..289
JN623157.1.1400-Eukaryota;Opisthokonta;Holozoa;Metazoa;Animalia;Arthropoda;Hexapoda;Insecta;Irichohalticella-sp.-D1882	Hym-gen-S273	CGaTGTTGGTTCAcCGCTC	Hym-gen-A274	CRATGAAGAGCACCGCGAT	114	174..287
JN623162.1.768-Eukaryota;Opisthokonta;Holozoa;Metazoa;Animalia;Arthropoda;Hexapoda;Insecta;	Hym-gen-S273	CGaTGTtGGTTCAcCGCTC	Hym-gen-A274	CRaTgAAGAGcACCGCGAT	113	174..286
JN623167.1.1402-Eukaryota;Opisthokonta;Holozoa;Metazoa;Animalia;Arthropoda;Hexapoda;Insecta;Dasyomphale-chilensis	Hym-gen-S273	CGaTGTtGGTTCAcCGCTC	Hym-gen-A274	CRATGAAGAGCACCGCGAT	116	175..290
JN623076.1.1398-Eukaryota;Opisthokonta;Holozoa;Metazoa;Animalia;Arthropoda;Hexapoda;Insecta;Coccobius-sp.-D1492	Hym-gen-S273	CGaTGTtGGTTCAcCGCTC	Hym-gen-A274	CRATGAAGAGCACCGCGAT	114	174..287
JN623172.1.1395-Eukaryota;Opisthokonta;Holozoa;Metazoa;Animalia;Arthropoda;Hexapoda;Insecta;Ophelimus-maskelli	Hym-gen-S273	CGaTGTtGGTTCAcCGCTC	Hym-gen-A274	CRATGAAGAGCACCGCGAT	114	174..287
JN623081.1.1847-Eukaryota;Opisthokonta;Holozoa;Metazoa;Animalia;Arthropoda;Hexapoda;Insecta;Coccophagus-rusti	Hym-gen-S273	CGaTGTtGGTTCAcCGCTC	Hym-gen-A274	CRATGAAGAGCACCGCGAT	114	673..786
JN623176.1.1019-Eukaryota;Opisthokonta;Holozoa;Metazoa;Animalia;Arthropoda;Hexapoda;Insecta;	Hym-gen-S273	CGaTGTtGGTTCAcCGCTC	Hym-gen-A274	CRATGAAGAGCACCGCGAT	116	672..787
JN623187.1.1779-Eukaryota;Opisthokonta;Holozoa;Metazoa;Animalia;Arthropoda;Hexapoda;Insecta;Pnigalio-sp.-D1497	Hym-gen-S273	CGaTGTtGGTTCAcCGCTC	Hym-gen-A274	CRATGAAGAGCACCGCGAT	114	556..669
JN623100.1.1907-Eukaryota;Opisthokonta;Holozoa;Metazoa;Animalia;Arthropoda;Hexapoda;Insecta;Pteroptrix-sp.-D2819	Hym-gen-S273	CGATGTtGGTTCAcCGCTC	Hym-gen-A274	CRATGAAGAGCACCGCGAT	122	675..796
JN623104.1.773-Eukaryota;Opisthokonta;Holozoa;Metazoa;Animalia;Arthropoda;Hexapoda;Insecta;	Hym-gen-S273	CGaTGTtGGTTCAcCGCTC	Hym-gen-A274	CRATgAAGAGCACCGCGAT	116	174..289
JN623196.1.781-Eukaryota;Opisthokonta;Holozoa;Metazoa;Animalia;Arthropoda;Hexapoda;Insecta;	Hym-gen-S273	CGaTGTtGGTTCAcCGCTC	Hym-gen-A274	CRATGAAGAGCACCGCGAT	127	174..300
JN623107.1.1402-Eukaryota;Opisthokonta;Holozoa;Metazoa;Animalia;Arthropoda;Hexapoda;Insecta;	Hym-gen-S273	CGaTGTtGGTTCAcCGCTC	Hym-gen-A274	CRATGAAGAGCACCGCGAT	118	174..291
JN623201.1.770-Eukaryota;Opisthokonta;Holozoa;Metazoa;Animalia;Arthropoda;Hexapoda;Insecta;	Hym-gen-S273	CGaTGTtGGTTCAcCGCTC	Hym-gen-A274	CRATGAAGAGcACCGCGAT	113	174..286
JN623205.1.1271-Eukaryota;Opisthokonta;Holozoa;Metazoa;Animalia;Arthropoda;Hexapoda;Insecta;Calosota-sp.-D2069	Hym-gen-S273	CGaTGTtGGTTCAcCGCTC	Hym-gen-A274	CRATGAAGAGCACCGCGAT	118	673..790
JN623116.1.1403-Eukaryota;Opisthokonta;Holozoa;Metazoa;Animalia;Arthropoda;Hexapoda;Insecta;Ablerus-sp.-D0816	Hym-gen-S273	CGaTGTtGGTTCAcCGCTC	Hym-gen-A274	CRATGAAGAGCACCGCGAT	118	175..292
JN623211.1.1394-Eukaryota;Opisthokonta;Holozoa;Metazoa;Animalia;Arthropoda;Hexapoda;Insecta;Arachnophaga-eucnemia	Hym-gen-S273	CGaTGTtGGTTCAcCGCTC	Hym-gen-A274	CRATGAAGAGCACCGCGAT	113	174..286
JN623043.1.1395-Eukaryota;Opisthokonta;Holozoa;Metazoa;Animalia;Arthropoda;Hexapoda;Insecta;Platyscapa-sp.-D1494	Hym-gen-S273	CGaTGTtGGTTCAcCGCTC	Hym-gen-A274	CRATGAAGAGCACCGCGAT	114	174..287
JN623120.1.1399-Eukaryota;Opisthokonta;Holozoa;Metazoa;Animalia;Arthropoda;Hexapoda;Insecta;Cales-noacki	Hym-gen-S273	CGaTGTtGGTTCAcCGCTC	Hym-gen-A274	CRATGAAGAGCACCGCGAT	114	174..287
JN623215.1.1896-Eukaryota;Opisthokonta;Holozoa;Metazoa;Animalia;Arthropoda;Hexapoda;Insecta;	Hym-gen-S273	CGaTGTtGGTTCAcCGCTC	Hym-gen-A274	CRATGAAGAGCACCGCGAT	114	672..785
JN623047.1.764-Eukaryota;Opisthokonta;Holozoa;Metazoa;Animalia;Arthropoda;Hexapoda;Insecta;	Hym-gen-S273	CGaTGTtGGTTCAcCGCTC	Hym-gen-A274	CRATGAAGAGCACCGCGAT	115	172..286
JN623219.1.768-Eukaryota;Opisthokonta;Holozoa;Metazoa;Animalia;Arthropoda;Hexapoda;Insecta;	Hym-gen-S273	CGaTGTtGGTTCAcCGCTC	Hym-gen-A274	CRATgAAGAGCACCGCGAT	114	174..287
JN623051.1.763-Eukaryota;Opisthokonta;Holozoa;Metazoa;Animalia;Arthropoda;Hexapoda;Insecta;	Hym-gen-S273	CGaTGTtGGTTCAcCGCTC	Hym-gen-A274	CRATGAAGAGCACCGCGAT	115	171..285
JN623223.1.1394-Eukaryota;Opisthokonta;Holozoa;Metazoa;Animalia;Arthropoda;Hexapoda;Insecta;Zaischnopsis-sp.-D2319	Hym-gen-S273	CGaTGTtGGTTCAcCGCTC	Hym-gen-A274	CRATGAAGAGCACCGCGAT	113	174..286
JN623055.1.763-Eukaryota;Opisthokonta;Holozoa;Metazoa;Animalia;Arthropoda;Hexapoda;Insecta;	Hym-gen-S273	CGaTGTtGGTTCAcCGCTC	Hym-gen-A274	CRATGAAGAGCACCGCGAT	115	171..285
JN623131.1.1397-Eukaryota;Opisthokonta;Holozoa;Metazoa;Animalia;Arthropoda;Hexapoda;Insecta;Conura-debilis	Hym-gen-S273	CGaTGTtGGTTCAcCGCTC	Hym-gen-A274	CRaTGAAgaGCACCGCGAT	114	174..287
JN623229.1.786-Eukaryota;Opisthokonta;Holozoa;Metazoa;Animalia;Arthropoda;Hexapoda;Insecta;	Hym-gen-S273	CGaTGTtGGTTCAcCGCTC	Hym-gen-A274	CRATGAAgAGCACCgcGAT	128	175..302
JN623061.1.1895-Eukaryota;Opisthokonta;Holozoa;Metazoa;Animalia;Arthropoda;Hexapoda;Insecta;Aphelinus-kurdjumovi	Hym-gen-S273	CGaTGTtGGTTCAcCGCTC	Hym-gen-A274	CRATgAAGAGCACCGCGAT	114	672..785
JN623137.1.1900-Eukaryota;Opisthokonta;Holozoa;Metazoa;Animalia;Arthropoda;Hexapoda;Insecta;Parastypiura-pulchripennis	Hym-gen-S273	CGaTGTtGGTTCAcCGCTC	Hym-gen-A274	CRATGAAGAGCACCGCGAT	115	675..789
JN623065.1.773-Eukaryota;Opisthokonta;Holozoa;Metazoa;Animalia;Arthropoda;Hexapoda;Insecta;	Hym-gen-S273	CGaTGTtGGTTCAcCGCTC	Hym-gen-A274	CRATgAAGAGCACCGCGAT	116	174..289
JN623141.1.774-Eukaryota;Opisthokonta;Holozoa;Metazoa;Animalia;Arthropoda;Hexapoda;Insecta;	Hym-gen-S273	CGaTGTtGGTTCAcCGCTC	Hym-gen-A274	CRATgAAGAGCACCGCGAT	116	174..289
JN623237.1.1412-Eukaryota;Opisthokonta;Holozoa;Metazoa;Animalia;Arthropoda;Hexapoda;Insecta;	Hym-gen-S273	CGaTGTtGGTTCAcCGCTC	Hym-gen-A274	CRATGAAgAGCACCGCGAT	127	174..300
JN623241.1.1413-Eukaryota;Opisthokonta;Holozoa;Metazoa;Animalia;Arthropoda;Hexapoda;Insecta;	Hym-gen-S273	CGaTGTtGGTTCAcCGCTC	Hym-gen-A274	CRATGAAgAGCACCGCGAT	128	174..301
JN623151.1.1398-Eukaryota;Opisthokonta;Holozoa;Metazoa;Animalia;Arthropoda;Hexapoda;Insecta;Antrocephalus-sp.-D1883	Hym-gen-S273	CGaTGTTGGTTCAcCGCTC	Hym-gen-A274	CRATGAAGAGCACCGCGAT	114	174..287
JN623245.1.1409-Eukaryota;Opisthokonta;Holozoa;Metazoa;Animalia;Arthropoda;Hexapoda;Insecta;Psilocharis-pacifica	Hym-gen-S273	CGaTGTtGGTTCAcCGCTC	Hym-gen-A274	CRATGAAgAGCACCGCGAT	127	174..300
JN623155.1.1900-Eukaryota;Opisthokonta;Holozoa;Metazoa;Animalia;Arthropoda;Hexapoda;Insecta;	Hym-gen-S273	CGaTGTTGGTTCAcCGCTC	Hym-gen-A274	CRATGAAGAGCACCGCGAT	114	674..787
JN623251.1.778-Eukaryota;Opisthokonta;Holozoa;Metazoa;Animalia;Arthropoda;Hexapoda;Insecta;	Hym-gen-S273	CGaTGTtGGTTCAcCGCTC	Hym-gen-A274	CRATgAAgAGCACCGCGAT	124	174..297
JN623082.1.1398-Eukaryota;Opisthokonta;Holozoa;Metazoa;Animalia;Arthropoda;Hexapoda;Insecta;Coccophagus-scutellaris	Hym-gen-S273	CGaTGTTGGTTCAcCGCTC	Hym-gen-A274	CRATGAAGAGCACCGCGAT	117	174..290
JN623087.1.770-Eukaryota;Opisthokonta;Holozoa;Metazoa;Animalia;Arthropoda;Hexapoda;Insecta;	Hym-gen-S273	CGaTGTTGGTTCAcCGCTC	Hym-gen-A274	CRATGAAGAGCACCGCGAT	114	174..287
JN623164.1.768-Eukaryota;Opisthokonta;Holozoa;Metazoa;Animalia;Arthropoda;Hexapoda;Insecta;	Hym-gen-S273	CGaTGttGGTTCAcCGCTC	Hym-gen-A274	CRATgAAGAGCACCGCGAT	114	174..287
JN623260.1.1412-Eukaryota;Opisthokonta;Holozoa;Metazoa;Animalia;Arthropoda;Hexapoda;Insecta;Orasema-sp.-D0908	Hym-gen-S273	CGaTGTtGGTTCAcCGCTC	Hym-gen-A274	CRATGAAgAGCACCGCGAT	127	174..300
JN623094.1.771-Eukaryota;Opisthokonta;Holozoa;Metazoa;Animalia;Arthropoda;Hexapoda;Insecta;	Hym-gen-S273	CGaTGTtGGTTCAcCGCTC	Hym-gen-A274	CRATGAAGAGCACCGcGAT	114	174..287
JN623264.1.1413-Eukaryota;Opisthokonta;Holozoa;Metazoa;Animalia;Arthropoda;Hexapoda;Insecta;Orasemorpha-tridentata	Hym-gen-S273	CGaTGTtGGTTCAcCGCTC	Hym-gen-A274	CRATGAAgAGCACCGCGAT	127	175..301
JN623101.1.770-Eukaryota;Opisthokonta;Holozoa;Metazoa;Animalia;Arthropoda;Hexapoda;Insecta;	Hym-gen-S273	CGaTgTtGGTTCAcCGCTC	Hym-gen-A274	CRATGAAGAGCACCGcGAT	116	174..289
JN623174.1.1400-Eukaryota;Opisthokonta;Holozoa;Metazoa;Animalia;Arthropoda;Hexapoda;Insecta;Astichus-mirissimus	Hym-gen-S273	CGaTGTtGGTTCAcCGCTC	Hym-gen-A274	CRATGAAGAGCACCGCGAT	116	174..289
JN623178.1.1406-Eukaryota;Opisthokonta;Holozoa;Metazoa;Animalia;Arthropoda;Hexapoda;Insecta;Hubbardiella-sp.-D0806	Hym-gen-S273	CGaTGTtGGTTCAcCGCTC	Hym-gen-A274	CRaTGAAGAGCACCGCGAT	120	174..293
JN623273.1.771-Eukaryota;Opisthokonta;Holozoa;Metazoa;Animalia;Arthropoda;Hexapoda;Insecta;	Hym-gen-S273	CGaTGTtGGTTCAcCGCTC	Hym-gen-A274	CRATgAAGAGCACCGCGAT	114	174..287
JN623108.1.1902-Eukaryota;Opisthokonta;Holozoa;Metazoa;Animalia;Arthropoda;Hexapoda;Insecta;Ablerus-sp.-D0404	Hym-gen-S273	CGaTGTtGGTTCAcCGCTC	Hym-gen-A274	CRATGAAGAGCACCGCGAT	119	673..791
JN623179.1.1153-Eukaryota;Opisthokonta;Holozoa;Metazoa;Animalia;Arthropoda;Hexapoda;Insecta;	Hym-gen-S273	CGaTGTtGGTTCAcCGCTC	Hym-gen-A274	CRATgAAGAGCACCGCGAT	114	556..669
JN623113.1.1402-Eukaryota;Opisthokonta;Holozoa;Metazoa;Animalia;Arthropoda;Hexapoda;Insecta;Ablerus-sp.-D1022	Hym-gen-S273	CGaTGTtGGTTCAcCGCTC	Hym-gen-A274	CRATGAAGAGCACCGCGAT	118	174..291
JN623183.1.1150-Eukaryota;Opisthokonta;Holozoa;Metazoa;Animalia;Arthropoda;Hexapoda;Insecta;	Hym-gen-S273	CGaTGTTGGTTCAcCGCTC	Hym-gen-A274	CRaTGAAGAGCACCGCGAT	114	556..669
JN623117.1.1379-Eukaryota;Opisthokonta;Holozoa;Metazoa;Animalia;Arthropoda;Hexapoda;Insecta;Archaeoteleia-sp.-D2030	Hym-gen-S273	CGaTGTtGGTTCAcCGCTC	Hym-gen-A274	CRaTGAAGAGCACCGCGAT	101	174..274
JN623189.1.773-Eukaryota;Opisthokonta;Holozoa;Metazoa;Animalia;Arthropoda;Hexapoda;Insecta;	Hym-gen-S273	CGaTGTtGGTTCAcCGCTC	Hym-gen-A274	CRATgAAGAGCACCGCGAT	116	174..289
JN623121.1.1896-Eukaryota;Opisthokonta;Holozoa;Metazoa;Animalia;Arthropoda;Hexapoda;Insecta;Cales-noacki	Hym-gen-S273	CGaTGTtGGTTCAcCGCTC	Hym-gen-A274	CRATGAAGAGCACCGCGAT	114	672..785
JN623126.1.1900-Eukaryota;Opisthokonta;Holozoa;Metazoa;Animalia;Arthropoda;Hexapoda;Insecta;Brachymeria-sp.-D1893	Hym-gen-S273	CGaTGTtGGTTCAcCGCTC	Hym-gen-A274	CRaTgAAGAGCACCGCGAT	117	673..789
JN623199.1.770-Eukaryota;Opisthokonta;Holozoa;Metazoa;Animalia;Arthropoda;Hexapoda;Insecta;	Hym-gen-S273	CGaTGTtGGTTCAcCGCTC	Hym-gen-A274	CRATGAAGAGCACCGCGAT	113	174..286
JN623132.1.1898-Eukaryota;Opisthokonta;Holozoa;Metazoa;Animalia;Arthropoda;Hexapoda;Insecta;	Hym-gen-S273	CGaTGTtGGTTCAcCGCTC	Hym-gen-A274	CRaTGAAgaGCACCGCGAT	114	672..785
JN623209.1.1395-Eukaryota;Opisthokonta;Holozoa;Metazoa;Animalia;Arthropoda;Hexapoda;Insecta;Licrooides-umbilicatus	Hym-gen-S273	CGaTGTtGGTTCAcCGCTC	Hym-gen-A274	CRATgAAGAGCACCGCGAT	114	174..287
JN623138.1.1654-Eukaryota;Opisthokonta;Holozoa;Metazoa;Animalia;Arthropoda;Chelicerata;Arachnida;Stypiura-sp.-D2688	Hym-gen-S273	CGaTGTtGGTTCAcCGCTC	Hym-gen-A274	CRATGAAGAGCACCGCGAT	117	674..790
JN623213.1.768-Eukaryota;Opisthokonta;Holozoa;Metazoa;Animalia;Arthropoda;Hexapoda;Insecta;	Hym-gen-S273	CGaTGTtGGTTCAcCGCTC	Hym-gen-A274	CRATGAAGAGCACCGCGAT	114	174..287
JN623142.1.1373-Eukaryota;Opisthokonta;Holozoa;Metazoa;Animalia;Arthropoda;Hexapoda;Insecta;Dirhinus-sp.-D1775	Hym-gen-S273	CGaTGTtGGTTCAcCGCTC	Hym-gen-A274	CRATgAAGAGCACCGCGAT	115	174..288
JN623217.1.767-Eukaryota;Opisthokonta;Holozoa;Metazoa;Animalia;Arthropoda;Hexapoda;Insecta;	Hym-gen-S273	CGaTGTtGGTTCAcCGCTC	Hym-gen-A274	CRATGAAGAGCACCGCGAT	113	174..286
JN623148.1.1648-Eukaryota;Opisthokonta;Holozoa;Metazoa;Animalia;Arthropoda;Chelicerata;Arachnida;Epitranus-sp.-D2685	Hym-gen-S273	CGaTGTtGGTTCacCGCTC	Hym-gen-A274	CRATGAAGAGCACCGCGAT	115	672..786
JN623221.1.1394-Eukaryota;Opisthokonta;Holozoa;Metazoa;Animalia;Arthropoda;Hexapoda;Insecta;Uropelma-formosum	Hym-gen-S273	CGaTGTtGGTTCAcCGCTC	Hym-gen-A274	CRATGAAGAGCACCGCGAT	113	174..286
JN623152.1.1901-Eukaryota;Opisthokonta;Holozoa;Metazoa;Animalia;Arthropoda;Hexapoda;Insecta;Antrocephalus-sp.-D1891	Hym-gen-S273	CGaTGTTGGTTCAcCGCTC	Hym-gen-A274	CRATGAAGAGCACCGCGAT	114	676..789
JN623226.1.1902-Eukaryota;Opisthokonta;Holozoa;Metazoa;Animalia;Arthropoda;Hexapoda;Insecta;Neanastatus-sp.-D2300	Hym-gen-S273	CGaTGTtGGTTCAcCGCTC	Hym-gen-A274	CRATGAAGAGCACCGCGAT	116	676..791
JN623156.1.1084-Eukaryota;Opisthokonta;Holozoa;Metazoa;Animalia;Arthropoda;Hexapoda;Insecta;	Hym-gen-S273	CGaTGTTGGTTCAcCGCTC	Hym-gen-A274	CRATGAAGAGCACCGCGAT	114	174..287
JN623231.1.1413-Eukaryota;Opisthokonta;Holozoa;Metazoa;Animalia;Arthropoda;Hexapoda;Insecta;	Hym-gen-S273	CGaTGTtGGTTCAcCGCTC	Hym-gen-A274	CRATGAAgAGCACCGCGAT	128	174..301
JN623161.1.1393-Eukaryota;Opisthokonta;Holozoa;Metazoa;Animalia;Arthropoda;Hexapoda;Insecta;Cinetus-californicus	Hym-gen-S273	CGaTGTtGGTTCAcCGCTC	Hym-gen-A274	CRATGAAGAGCACCGCGAT	114	174..287
JN623166.1.1152-Eukaryota;Opisthokonta;Holozoa;Metazoa;Animalia;Arthropoda;Hexapoda;Insecta;	Hym-gen-S273	CGaTGTtGGTTCAcCGCTC	Hym-gen-A274	CRATGAAGAGCACCGCGAT	116	556..671
JN623239.1.1410-Eukaryota;Opisthokonta;Holozoa;Metazoa;Animalia;Arthropoda;Hexapoda;Insecta;	Hym-gen-S273	CgaTGTtGGTTCAcCGCTC	Hym-gen-A274	CRATGAAgAGCACCGCGAT	128	174..301
JN623171.1.1899-Eukaryota;Opisthokonta;Holozoa;Metazoa;Animalia;Arthropoda;Hexapoda;Insecta;Trisecodes-agromyzae	Hym-gen-S273	CGaTGTtGGTTCAcCGCTC	Hym-gen-A274	CRATGAAGAGCACCGCGAT	116	673..788
JN623243.1.784-Eukaryota;Opisthokonta;Holozoa;Metazoa;Animalia;Arthropoda;Hexapoda;Insecta;	Hym-gen-S273	CGaTGTtGGTTCAcCGCTC	Hym-gen-A274	CRATGAAgAGCACCGCGAT	127	174..300
JN623175.1.1397-Eukaryota;Opisthokonta;Holozoa;Metazoa;Animalia;Arthropoda;Hexapoda;Insecta;Astichus-sp.-D0693	Hym-gen-S273	CGaTGTtGGTTCAcCGCTC	Hym-gen-A274	CRATGAAGAGCACCGCGAT	116	174..289
JN623247.1.1911-Eukaryota;Opisthokonta;Holozoa;Metazoa;Animalia;Arthropoda;Hexapoda;Insecta;Saccharissa-alcocki	Hym-gen-S273	CGaTGTtGGTTCAcCGCTC	Hym-gen-A274	CRATGAAgAGCACCgcGAT	128	673..800
JN623180.1.1895-Eukaryota;Opisthokonta;Holozoa;Metazoa;Animalia;Arthropoda;Hexapoda;Insecta;Hadrotrichodes-waukheon	Hym-gen-S273	CGaTGTtGGTTCAcCGCTC	Hym-gen-A274	CRATGAAGAGCACCGCGAT	114	672..785
JN623249.1.785-Eukaryota;Opisthokonta;Holozoa;Metazoa;Animalia;Arthropoda;Hexapoda;Insecta;	Hym-gen-S273	CGaTGTtGGTTCAcCGCTC	Hym-gen-A274	CRATGAAgAGCACCgcGAT	128	174..301
JN623185.1.1897-Eukaryota;Opisthokonta;Holozoa;Metazoa;Animalia;Arthropoda;Hexapoda;Insecta;Perthiola-mazaneci	Hym-gen-S273	CGaTGTtGGTTCAcCGCTC	Hym-gen-A274	CRATGAAGAGCACCGCGAT	114	673..786
JN623253.1.1413-Eukaryota;Opisthokonta;Holozoa;Metazoa;Animalia;Arthropoda;Hexapoda;Insecta;	Hym-gen-S273	CGaTGTtGGTTCAcCGCTC	Hym-gen-A274	CRATGAAgAGCACCGCGAT	127	175..301
JN623258.1.1164-Eukaryota;Opisthokonta;Holozoa;Metazoa;Animalia;Arthropoda;Hexapoda;Insecta;	Hym-gen-S273	CGaTGTtGGTTCAcCGCTC	Hym-gen-A274	CRATGAAgAGCACCGCGAT	127	557..683
JN623195.1.1400-Eukaryota;Opisthokonta;Holozoa;Metazoa;Animalia;Arthropoda;Hexapoda;Insecta;Metaphycus-sp.-D0587	Hym-gen-S273	CGaTGTtGGTTCAcCGCTC	Hym-gen-A274	CRATGAAGAGCACCGCGAT	116	174..289
JN623200.1.986-Eukaryota;Opisthokonta;Holozoa;Metazoa;Animalia;Arthropoda;Hexapoda;Insecta;	Hym-gen-S273	CGaTGTTGGTTCAcCGCTC	Hym-gen-A274	CRATGAAGAGCACCGCGAT	117	174..290
JN623204.1.771-Eukaryota;Opisthokonta;Holozoa;Metazoa;Animalia;Arthropoda;Hexapoda;Insecta;	Hym-gen-S273	CGaTGTtGGTTCAcCGCTC	Hym-gen-A274	CRaTgAAGAGCACCGCGAT	117	174..290
JN623269.1.769-Eukaryota;Opisthokonta;Holozoa;Metazoa;Animalia;Arthropoda;Hexapoda;Insecta;	Hym-gen-S273	CGaTGTtGGTTCAcCGCTC	Hym-gen-A274	CRATgAAGAGCACCGCGAT	114	175..288
JN623214.1.762-Eukaryota;Opisthokonta;Holozoa;Metazoa;Animalia;Arthropoda;Hexapoda;Insecta;	Hym-gen-S273	CGaTGTtGGTTCAcCGCTC	Hym-gen-A274	CRATGAAGAGCACCGCGAT	114	171..284
JN623274.1.768-Eukaryota;Opisthokonta;Holozoa;Metazoa;Animalia;Arthropoda;Hexapoda;Insecta;	Hym-gen-S273	CGaTGTtGGTTCAcCGCTC	Hym-gen-A274	CRATgAAGAGCACCGCGAT	114	174..287
JN623218.1.1395-Eukaryota;Opisthokonta;Holozoa;Metazoa;Animalia;Arthropoda;Hexapoda;Insecta;Phlebopenes-sp.-D2225	Hym-gen-S273	CGaTGTtGGTTCAcCGCTC	Hym-gen-A274	CRATGAAGAGCACCGCGAT	113	174..286
JN623278.1.1398-Eukaryota;Opisthokonta;Holozoa;Metazoa;Animalia;Arthropoda;Hexapoda;Insecta;Systole-coriandri	Hym-gen-S273	CGaTGTtGGTTCAcCGCTC	Hym-gen-A274	CRATgAAGAGCACCGCGAT	118	174..291
JN623222.1.1897-Eukaryota;Opisthokonta;Holozoa;Metazoa;Animalia;Arthropoda;Hexapoda;Insecta;Xenanastatus-sp.-D2074	Hym-gen-S273	CGaTGTtGGTTCAcCGCTC	Hym-gen-A274	CRATgAAGAGCACCGCGAT	114	673..786
JN623227.1.1398-Eukaryota;Opisthokonta;Holozoa;Metazoa;Animalia;Arthropoda;Hexapoda;Insecta;	Hym-gen-S273	CGaTGTtGGTTCAcCGCTC	Hym-gen-A274	CRATGAAGAGCACCGCGAT	116	174..289
JN623287.1.1402-Eukaryota;Opisthokonta;Holozoa;Metazoa;Animalia;Arthropoda;Hexapoda;Insecta;Rileya-piercei	Hym-gen-S273	CGaTGTtGGTTCAcCGCTC	Hym-gen-A274	CRaTgAAGAGCACCGCGAT	117	174..290
JN623228.1.1413-Eukaryota;Opisthokonta;Holozoa;Metazoa;Animalia;Arthropoda;Hexapoda;Insecta;	Hym-gen-S273	CGaTGTtGGTTCAcCGCTC	Hym-gen-A274	CRATGAAgAGCACCgcGAT	128	174..301
JN623291.1.1397-Eukaryota;Opisthokonta;Holozoa;Metazoa;Animalia;Arthropoda;Hexapoda;Insecta;Leucospis-affinis	Hym-gen-S273	CGaTGTtGGTTCAcCGCTC	Hym-gen-A274	CRATGAAGAGCACCGCGAT	114	174..287
JN623232.1.782-Eukaryota;Opisthokonta;Holozoa;Metazoa;Animalia;Arthropoda;Hexapoda;Insecta;	Hym-gen-S273	CGaTGTtGGTTCAcCGCTC	Hym-gen-A274	CRATGAAgAGCACCGCGAT	128	174..301
JN623295.1.1397-Eukaryota;Opisthokonta;Holozoa;Metazoa;Animalia;Arthropoda;Hexapoda;Insecta;Leucospis-sp.-D2279	Hym-gen-S273	CGaTGTtGGTTCAcCGCTC	Hym-gen-A274	CRATGAAGAGCACCGCGAT	114	174..287
JN623236.1.1412-Eukaryota;Opisthokonta;Holozoa;Metazoa;Animalia;Arthropoda;Hexapoda;Insecta;	Hym-gen-S273	CGaTGTtGGTTCAcCGCTC	Hym-gen-A274	CRATGAAgAGCACCGCGAT	127	174..300
JN623240.1.1413-Eukaryota;Opisthokonta;Holozoa;Metazoa;Animalia;Arthropoda;Hexapoda;Insecta;	Hym-gen-S273	CGaTGTtGGTTCAcCGCTC	Hym-gen-A274	CRATGAAgAGCACCGCGAT	128	174..301
JN623304.1.770-Eukaryota;Opisthokonta;Holozoa;Metazoa;Animalia;Arthropoda;Hexapoda;Insecta;	Hym-gen-S273	CGaTGTtGGTTCAcCGCTC	Hym-gen-A274	CRATgAAGAGCACCGCGAT	113	174..286
JN623244.1.1910-Eukaryota;Opisthokonta;Holozoa;Metazoa;Animalia;Arthropoda;Hexapoda;Insecta;Psilocharis-afra	Hym-gen-S273	CGaTGTtGGTTCAcCGCTC	Hym-gen-A274	CRATGAAgAGCACCGCGAT	127	673..799
JN623309.1.1919-Eukaryota;Opisthokonta;Holozoa;Metazoa;Animalia;Arthropoda;Hexapoda;Insecta;	Hym-gen-S273	CGaTGTtGGTTCAcCGCTC	Hym-gen-A274	CRATGAAGAGCACCGCGAT	136	676..811
JN623250.1.781-Eukaryota;Opisthokonta;Holozoa;Metazoa;Animalia;Arthropoda;Hexapoda;Insecta;	Hym-gen-S273	CGaTGTtGGTTCAcCGCTC	Hym-gen-A274	CRATGAAgAGCACCGCGAT	124	174..297
JN623318.1.1155-Eukaryota;Opisthokonta;Holozoa;Metazoa;Animalia;Arthropoda;Hexapoda;Insecta;	Hym-gen-S273	CGaTGTtGGTTCAcCGCTC	Hym-gen-A274	CRATGAAGAGCACCGCGAT	114	558..671
JN623322.1.1399-Eukaryota;Opisthokonta;Holozoa;Metazoa;Animalia;Arthropoda;Hexapoda;Insecta;	Hym-gen-S273	CGaTGTtGGTTCAcCGCTC	Hym-gen-A274	CRATGAAGAGCACCGCGAT	115	174..288
JN623326.1.770-Eukaryota;Opisthokonta;Holozoa;Metazoa;Animalia;Arthropoda;Hexapoda;Insecta;	Hym-gen-S273	CGaTGTtGGTTCAcCGCTC	Hym-gen-A274	CRATgAAGAGCACCGCGAT	116	174..289
JN623332.1.1903-Eukaryota;Opisthokonta;Holozoa;Metazoa;Animalia;Arthropoda;Hexapoda;Insecta;Aperilampus-sp.-D0900	Hym-gen-S273	CGaTGTtGGTTCAcCGCTC	Hym-gen-A274	cRaTgAAGAGCACCGCGAT	120	673..792
JN623336.1.1399-Eukaryota;Opisthokonta;Holozoa;Metazoa;Animalia;Arthropoda;Hexapoda;Insecta;Burksilampus-sp.-D1500	Hym-gen-S273	CGaTGTtGGTTCAcCGCTC	Hym-gen-A274	CRATGAAGAGCACCGCGAT	118	174..291
JN623340.1.1399-Eukaryota;Opisthokonta;Holozoa;Metazoa;Animalia;Arthropoda;Hexapoda;Insecta;Monacon-robertsi	Hym-gen-S273	CGaTGTtGGTTCAcCGCTC	Hym-gen-A274	CRATGAAGAGCACCGCGAT	118	174..291
JN623344.1.1399-Eukaryota;Opisthokonta;Holozoa;Metazoa;Animalia;Arthropoda;Hexapoda;Insecta;Perilampus-hyalinus	Hym-gen-S273	CGaTGTtGGTTCAcCGCTC	Hym-gen-A274	CRATgAAGAGCACCGCGAT	118	174..291
JN623354.1.775-Eukaryota;Opisthokonta;Holozoa;Metazoa;Animalia;Arthropoda;Hexapoda;Insecta;	Hym-gen-S273	CGaTGTtGGTTCAcCGCTC	Hym-gen-A274	CRATGAAGAGCACCGCGAT	118	174..291
JN623359.1.1395-Eukaryota;Opisthokonta;Holozoa;Metazoa;Animalia;Arthropoda;Hexapoda;Insecta;Spalangiopelta-sp.-D0400	Hym-gen-S273	CGaTGTtGGTTCAcCGCTC	Hym-gen-A274	CRATGAAGAGCACCGCGAT	114	174..287
JN623365.1.1400-Eukaryota;Opisthokonta;Holozoa;Metazoa;Animalia;Arthropoda;Hexapoda;Insecta;Chalcedectus-sp.-D1527	Hym-gen-S273	CGaTGTtGGTTCAcCGCTC	Hym-gen-A274	CRATGAAGAGCACCGCGAT	116	174..289
JN623369.1.1395-Eukaryota;Opisthokonta;Holozoa;Metazoa;Animalia;Arthropoda;Hexapoda;Insecta;Lycisca-sp.-D2284	Hym-gen-S273	CGaTGTtGGTTCAcCGCTC	Hym-gen-A274	CRaTgAAGAGCACCGCGAT	114	174..287
JN623374.1.768-Eukaryota;Opisthokonta;Holozoa;Metazoa;Animalia;Arthropoda;Hexapoda;Insecta;	Hym-gen-S273	CGaTGTTGGTTCAcCGCTC	Hym-gen-A274	CRATGAAGAGCACCGCGAT	114	174..287
JN623382.1.1896-Eukaryota;Opisthokonta;Holozoa;Metazoa;Animalia;Arthropoda;Hexapoda;Insecta;	Hym-gen-S273	CGaTGTTGGTTCAcCGCTC	Hym-gen-A274	CRATGAAGAGCACCGCGAT	114	672..785
JN623385.1.1395-Eukaryota;Opisthokonta;Holozoa;Metazoa;Animalia;Arthropoda;Hexapoda;Insecta;Neapterolelaps-sp.-D2078	Hym-gen-S273	CGaTGTtGGTTCAcCGCTC	Hym-gen-A274	CRATGAAGAGCACCGCGAT	114	174..287
JN623389.1.768-Eukaryota;Opisthokonta;Holozoa;Metazoa;Animalia;Arthropoda;Hexapoda;Insecta;	Hym-gen-S273	CGaTGTtGGTTCAcCGCTC	Hym-gen-A274	CRATGAAGAGCACCGCGAT	114	175..288
JN623393.1.772-Eukaryota;Opisthokonta;Holozoa;Metazoa;Animalia;Arthropoda;Hexapoda;Insecta;	Hym-gen-S273	CGaTGTtGGTTCAcCGCTC	Hym-gen-A274	CRATGAAGAGCACCGCGAT	114	175..288
JN623397.1.740-Eukaryota;Opisthokonta;Holozoa;Metazoa;Animalia;Arthropoda;Hexapoda;Insecta;	Hym-gen-S273	CGaTGTtGGTTCAcCGCTC	Hym-gen-A274	CRATGAAGAGCACCGCGAT	114	175..288
JN623401.1.763-Eukaryota;Opisthokonta;Holozoa;Metazoa;Animalia;Arthropoda;Hexapoda;Insecta;	Hym-gen-S273	CGaTGTtGGTTCAcCGCTC	Hym-gen-A274	CRATgAAGAGCACCGCGAT	114	175..288
JN623405.1.739-Eukaryota;Opisthokonta;Holozoa;Metazoa;Animalia;Arthropoda;Hexapoda;Insecta;	Hym-gen-S273	CGaTGTtGGTTCAcCGCTC	Hym-gen-A274	CRATGAAGAGCACCGCGAT	114	175..288
JN623406.1.766-Eukaryota;Opisthokonta;Holozoa;Metazoa;Animalia;Arthropoda;Hexapoda;Insecta;	Hym-gen-S273	CGaTGTtGGTTCAcCGCTC	Hym-gen-A274	CRATGAAGAGCACCGCGAT	114	175..288
JN623410.1.763-Eukaryota;Opisthokonta;Holozoa;Metazoa;Animalia;Arthropoda;Hexapoda;Insecta;	Hym-gen-S273	CGaTGTtGGTTCAcCGCTC	Hym-gen-A274	CRaTgAAGAGCACCGCGAT	113	171..283
JN623414.1.1395-Eukaryota;Opisthokonta;Holozoa;Metazoa;Animalia;Arthropoda;Hexapoda;Insecta;Cephaleta-sp.-D2638	Hym-gen-S273	CGaTGTtGGTTCAcCGCTC	Hym-gen-A274	CRATGAAGAGCACCGCGAT	113	174..286
JN623418.1.770-Eukaryota;Opisthokonta;Holozoa;Metazoa;Animalia;Arthropoda;Hexapoda;Insecta;	Hym-gen-S273	CGaTGTtGGTTCAcCGCTC	Hym-gen-A274	CRATGAAGAGCACCGCGAT	113	174..286
JN623429.1.762-Eukaryota;Opisthokonta;Holozoa;Metazoa;Animalia;Arthropoda;Hexapoda;Insecta;	Hym-gen-S273	CGaTGTtGGTTCAcCGCTC	Hym-gen-A274	CRaTGAAGAGCACCGCGAT	114	171..284
JN623433.1.1399-Eukaryota;Opisthokonta;Holozoa;Metazoa;Animalia;Arthropoda;Hexapoda;Insecta;Polstonia-pelagocorypha	Hym-gen-S273	CGaTGTtGGTTCAcCGCTC	Hym-gen-A274	CRaTGAAGAGCACCGCGAT	115	174..288
JN623438.1.1266-Eukaryota;Opisthokonta;Holozoa;Metazoa;Animalia;Arthropoda;Hexapoda;Insecta;	Hym-gen-S273	CGaTGTtGGTTCAcCGCTC	Hym-gen-A274	CRatGAAGAGCACCGCGAT	114	672..785
JN623443.1.1266-Eukaryota;Opisthokonta;Holozoa;Metazoa;Animalia;Arthropoda;Hexapoda;Insecta;	Hym-gen-S273	CGaTGTtGGTTCAcCGCTC	Hym-gen-A274	CRaTgAAGAGCACCGCGAT	114	672..785
JN623452.1.762-Eukaryota;Opisthokonta;Holozoa;Metazoa;Animalia;Arthropoda;Hexapoda;Insecta;	Hym-gen-S273	CGaTGTtGGTTCAcCGCTC	Hym-gen-A274	CRaTgAAGAGCACCGCGAT	114	171..284
JN623456.1.762-Eukaryota;Opisthokonta;Holozoa;Metazoa;Animalia;Arthropoda;Hexapoda;Insecta;	Hym-gen-S273	CGaTGTtGGTTCAcCGCTC	Hym-gen-A274	CRaTGAAGAGCACCGCGAT	114	171..284
JN623460.1.1395-Eukaryota;Opisthokonta;Holozoa;Metazoa;Animalia;Arthropoda;Hexapoda;Insecta;Pegopus-sp.-D2235	Hym-gen-S273	CGaTGTtGGTTCAcCGCTC	Hym-gen-A274	CRaTgAAGAGCACCGCGAT	114	174..287
JN623464.1.762-Eukaryota;Opisthokonta;Holozoa;Metazoa;Animalia;Arthropoda;Hexapoda;Insecta;	Hym-gen-S273	CGaTGTtGGTTCAcCGCTC	Hym-gen-A274	CRaTGAAGAGCACCGCGAT	114	171..284
JN623468.1.773-Eukaryota;Opisthokonta;Holozoa;Metazoa;Animalia;Arthropoda;Hexapoda;Insecta;	Hym-gen-S273	CGaTGTtGGTTCAcCGCTC	Hym-gen-A274	CRATgAAGAGCACCGcGAT	115	175..289
JN623481.1.1404-Eukaryota;Opisthokonta;Holozoa;Metazoa;Animalia;Arthropoda;Hexapoda;Insecta;	Hym-gen-S273	CGaTGTtGGTTCAcCGCTC	Hym-gen-A274	CRATGAAGAGCACCGCGAT	118	174..291
JN623485.1.1407-Eukaryota;Opisthokonta;Holozoa;Metazoa;Animalia;Arthropoda;Hexapoda;Insecta;Signiphora-sp.-D0829	Hym-gen-S273	CGaTGTtGGTTCAcCGCTC	Hym-gen-A274	CRATGAAGAGCACCGCGAT	120	175..294
JN623496.1.1406-Eukaryota;Opisthokonta;Holozoa;Metazoa;Animalia;Arthropoda;Hexapoda;Insecta;	Hym-gen-S273	CGaTGTtGGTTCAcCGCTC	Hym-gen-A274	CRATGAAGAGCACCGCGAT	122	174..295
JN623500.1.1395-Eukaryota;Opisthokonta;Holozoa;Metazoa;Animalia;Arthropoda;Hexapoda;Insecta;Cynipencyrtus-sp.-D2655	Hym-gen-S273	CGaTGTtGGTTCAcCGCTC	Hym-gen-A274	CRATgAAGAGCACCGCGAT	114	174..287
JN623504.1.774-Eukaryota;Opisthokonta;Holozoa;Metazoa;Animalia;Arthropoda;Hexapoda;Insecta;	Hym-gen-S273	CGaTGTtGGTTCAcCGCTC	Hym-gen-A274	CRATGAAGAGCACCGCGAT	117	174..290
JN623508.1.774-Eukaryota;Opisthokonta;Holozoa;Metazoa;Animalia;Arthropoda;Hexapoda;Insecta;	Hym-gen-S273	CGaTGTtGGTTCAcCGCTC	Hym-gen-A274	CRATgAAGAGCACCGCGAT	120	174..293
JN623512.1.1268-Eukaryota;Opisthokonta;Holozoa;Metazoa;Animalia;Arthropoda;Hexapoda;Insecta;	Hym-gen-S273	CGaTGTtGGTTCAcCGCTC	Hym-gen-A274	CRATGAAGAGCACCGCGAT	116	672..787
JN623516.1.768-Eukaryota;Opisthokonta;Holozoa;Metazoa;Animalia;Arthropoda;Hexapoda;Insecta;	Hym-gen-S273	CGaTGTTGGTTCAcCGCTC	Hym-gen-A274	CRaTgAAGAGCACCGCGAT	114	174..287
JN623520.1.763-Eukaryota;Opisthokonta;Holozoa;Metazoa;Animalia;Arthropoda;Hexapoda;Insecta;	Hym-gen-S273	CGaTGTTGGTTCAcCGCTC	Hym-gen-A274	CRATGAAGAGCACCGCGAT	114	172..285
JN623524.1.1895-Eukaryota;Opisthokonta;Holozoa;Metazoa;Animalia;Arthropoda;Hexapoda;Insecta;Podagrion-sp.-D0023	Hym-gen-S273	CGaTGTtGGTTCAcCGCTC	Hym-gen-A274	CRATgAAGAGCACCGCGAT	114	671..784
JN623528.1.1399-Eukaryota;Opisthokonta;Holozoa;Metazoa;Animalia;Arthropoda;Hexapoda;Insecta;Torymus-sp.-D0027	Hym-gen-S273	CGaTGTtGGTTCAcCGCTC	Hym-gen-A274	CRATgAAGAGCACCGCGAT	114	174..287
JN967870.1.1851-Eukaryota;Opisthokonta;Holozoa;Metazoa;Animalia;Arthropoda;Hexapoda;Insecta;Leptanilla-sp.-GR01	Hym-gen-S273	CgaTGTtGGTTCACCGCTC	Hym-gen-A274	CRaTgAAGAGCACCGCGAT	115	655..769
JN967875.1.1851-Eukaryota;Opisthokonta;Holozoa;Metazoa;Animalia;Arthropoda;Hexapoda;Insecta;	Hym-gen-S273	CgaTGTtGGTTCACCGCTC	Hym-gen-A274	CRaTgAAGAGCACCGCGAT	115	655..769
JQ256753.1.765-Eukaryota;Opisthokonta;Holozoa;Metazoa;Animalia;Arthropoda;Hexapoda;Insecta;	Hym-gen-S273	CGaTGTtGGTTCAcCGCTC	Hym-gen-A274	CRATGAAGAGCACCGCGAT	115	174..288
JQ256757.1.772-Eukaryota;Opisthokonta;Holozoa;Metazoa;Animalia;Arthropoda;Hexapoda;Insecta;	Hym-gen-S273	CGaTGTtGGTTCAcCGCTC	Hym-gen-A274	CRATGAAGAGCACCGCGAT	115	174..288
JQ256761.1.765-Eukaryota;Opisthokonta;Holozoa;Metazoa;Animalia;Arthropoda;Hexapoda;Insecta;	Hym-gen-S273	CGaTGTtGGTTCAcCGCTC	Hym-gen-A274	CRATGAAGAGCACCGCGAT	115	173..287
JQ256765.1.765-Eukaryota;Opisthokonta;Holozoa;Metazoa;Animalia;Arthropoda;Hexapoda;Insecta;	Hym-gen-S273	CGaTGTtGGTTCAcCGCTC	Hym-gen-A274	CRATGAAGAGCACCGCGAT	115	173..287
JQ256768.1.749-Eukaryota;Opisthokonta;Holozoa;Metazoa;Animalia;Arthropoda;Hexapoda;Insecta;	Hym-gen-S273	CGaTGTtGGTTCAcCGCTC	Hym-gen-A274	CRATGAAGAGCACCGCGAT	115	174..288
JQ256772.1.765-Eukaryota;Opisthokonta;Holozoa;Metazoa;Animalia;Arthropoda;Hexapoda;Insecta;	Hym-gen-S273	CGaTGTtGGTTCAcCGCTC	Hym-gen-A274	CRATGAAGAGCACCGCGAT	115	174..288
L10173.1.1096-Eukaryota;Opisthokonta;Holozoa;Metazoa;Animalia;Arthropoda;Hexapoda;Insecta;	Hym-gen-S273	CGaTGTtGGTTCAcCGCTC	Hym-gen-A274	CRaTgAAGAGCACCGCGAT	118	617..734
L10177.1.1088-Eukaryota;Opisthokonta;Holozoa;Metazoa;Animalia;Arthropoda;Hexapoda;Insecta;	Hym-gen-S273	CGaTGTtGGTTCAcCGCTC	Hym-gen-A274	CRaTgAAGAGCACCGCGAT	111	616..726
L10181.1.1103-Eukaryota;Opisthokonta;Holozoa;Metazoa;Animalia;Arthropoda;Hexapoda;Insecta;	Hym-gen-S273	CgaTGTtGGTtCACCGCTC	Hym-gen-A274	CRATGAAGAGCACCGCGAT	119	623..741
JN623277.1.1868-Eukaryota;Opisthokonta;Holozoa;Metazoa;Animalia;Arthropoda;Hexapoda;Insecta;	Hym-gen-S273	CGaTGTTGGTTCAcCGCTC	Hym-gen-A274	CRaTgAAGAGCACCGCGAT	114	647..760
JN623281.1.1395-Eukaryota;Opisthokonta;Holozoa;Metazoa;Animalia;Arthropoda;Hexapoda;Insecta;Heimbra-opaca	Hym-gen-S273	CGaTGTtGGTTCAcCGCTC	Hym-gen-A274	CRATGAAGAGCAcCGCGAT	114	174..287
JN623286.1.1403-Eukaryota;Opisthokonta;Holozoa;Metazoa;Animalia;Arthropoda;Hexapoda;Insecta;Rileya-pallidipes	Hym-gen-S273	CGaTGTtGGTTCAcCGCTC	Hym-gen-A274	CRaTgAAGAGCACCGCGAT	117	175..291
JN623290.1.771-Eukaryota;Opisthokonta;Holozoa;Metazoa;Animalia;Arthropoda;Hexapoda;Insecta;	Hym-gen-S273	CGaTGTtGGTTCAcCGCTC	Hym-gen-A274	CRATGAAGAGCACCGCGAT	114	174..287
JN623293.1.1899-Eukaryota;Opisthokonta;Holozoa;Metazoa;Animalia;Arthropoda;Hexapoda;Insecta;	Hym-gen-S273	CGaTGTtGGTTCAcCGCTC	Hym-gen-A274	CRATGAAGAGCACCGCGAT	114	673..786
JN623299.1.1399-Eukaryota;Opisthokonta;Holozoa;Metazoa;Animalia;Arthropoda;Hexapoda;Insecta;Anagrus-epos	Hym-gen-S273	CGaTGTtGGTTCAcCGCTC	Hym-gen-A274	CRATGAAGAGCACCGcGAT	117	174..290
JN623303.1.1268-Eukaryota;Opisthokonta;Holozoa;Metazoa;Animalia;Arthropoda;Hexapoda;Insecta;Eubroncus-sp.-D1593	Hym-gen-S273	CGaTGTtGGTTCAcCGCTC	Hym-gen-A274	CRATGAAGAGCACCGCGAT	117	671..787
JN623307.1.975-Eukaryota;Opisthokonta;Holozoa;Metazoa;Animalia;Arthropoda;Hexapoda;Insecta;	Hym-gen-S273	CGaTGTtGGTTCAcCGCTC	Hym-gen-A274	CRATGAAGAGCACCGCGAT	110	174..283
JN623312.1.1395-Eukaryota;Opisthokonta;Holozoa;Metazoa;Animalia;Arthropoda;Hexapoda;Insecta;Ooctonus-sp.-D1597	Hym-gen-S273	CGaTGTtGGTTCAcCGCTC	Hym-gen-A274	CRATGAAGAGCACCGCGAT	116	173..288
JN623317.1.1152-Eukaryota;Opisthokonta;Holozoa;Metazoa;Animalia;Arthropoda;Hexapoda;Insecta;	Hym-gen-S273	CGaTGTtGGTTCAcCGCTC	Hym-gen-A274	CRATGAAGAGCACCGCGAT	114	558..671
JN623321.1.1399-Eukaryota;Opisthokonta;Holozoa;Metazoa;Animalia;Arthropoda;Hexapoda;Insecta;	Hym-gen-S273	CGaTGTtGGTTCAcCGCTC	Hym-gen-A274	CRATGAAGAGCACCGCGAT	115	174..288
JN623325.1.1400-Eukaryota;Opisthokonta;Holozoa;Metazoa;Animalia;Arthropoda;Hexapoda;Insecta;Chrysolampus-schwarzi	Hym-gen-S273	CGaTGTtGGTTCAcCGCTC	Hym-gen-A274	CRATgAAGAGCACCGCGAT	116	174..289
JN623330.1.772-Eukaryota;Opisthokonta;Holozoa;Metazoa;Animalia;Arthropoda;Hexapoda;Insecta;	Hym-gen-S273	CGaTGTtGGTTCAcCGCTC	Hym-gen-A274	CRATGAAGAGCACCGCGAT	115	174..288
JN623339.1.1399-Eukaryota;Opisthokonta;Holozoa;Metazoa;Animalia;Arthropoda;Hexapoda;Insecta;Monacon-sp.-D0709	Hym-gen-S273	CGaTGTtGGTTCAcCGCTC	Hym-gen-A274	CRATGAAGAGCACCGCGAT	118	174..291
JN623348.1.772-Eukaryota;Opisthokonta;Holozoa;Metazoa;Animalia;Arthropoda;Hexapoda;Insecta;	Hym-gen-S273	CGaTGTtGGTTCAcCGCTC	Hym-gen-A274	CRATGAAGAGCACCGCGAT	118	174..291
JN623353.1.1316-Eukaryota;Opisthokonta;Holozoa;Metazoa;Animalia;Arthropoda;Hexapoda;Insecta;Perilampus-subcarinatus	Hym-gen-S273	CGaTGTtGGTTCAcCGCTC	Hym-gen-A274	CRATGAAGAGCACCGCGAT	118	174..291
JN623357.1.1395-Eukaryota;Opisthokonta;Holozoa;Metazoa;Animalia;Arthropoda;Hexapoda;Insecta;Enoggera-sp.-D1484	Hym-gen-S273	CGaTGTtGGTTCAcCGCTC	Hym-gen-A274	CRATGAAGAGCACCGCGAT	114	174..287
JN623266.1.784-Eukaryota;Opisthokonta;Holozoa;Metazoa;Animalia;Arthropoda;Hexapoda;Insecta;	Hym-gen-S273	CGaTGTtGGTTCAcCGCTC	Hym-gen-A274	CRATGAAgAGCACCGCGAT	127	174..300
JN623363.1.1394-Eukaryota;Opisthokonta;Holozoa;Metazoa;Animalia;Arthropoda;Hexapoda;Insecta;Chromeurytoma-sp.-D1522	Hym-gen-S273	CGaTGTtGGTTCAcCGCTC	Hym-gen-A274	CRATGAAGAGCACCGCGAT	113	174..286
JN623270.1.1269-Eukaryota;Opisthokonta;Holozoa;Metazoa;Animalia;Arthropoda;Hexapoda;Insecta;Buresium-naso	Hym-gen-S273	CGaTGTtGGTTCAcCGCTC	Hym-gen-A274	CRATGAAGAGCACCGCGAT	117	672..788
JN623364.1.1267-Eukaryota;Opisthokonta;Holozoa;Metazoa;Animalia;Arthropoda;Hexapoda;Insecta;Callocleonymus-sp.-D2045	Hym-gen-S273	CGaTGTtGGTTCAcCGCTC	Hym-gen-A274	CRATGAAGAGCACCGCGAT	114	673..786
JN623271.1.768-Eukaryota;Opisthokonta;Holozoa;Metazoa;Animalia;Arthropoda;Hexapoda;Insecta;	Hym-gen-S273	CGaTGTtGGTTCAcCGCTC	Hym-gen-A274	CRATgAAGAGCACCGCGAT	114	174..287
JN623368.1.771-Eukaryota;Opisthokonta;Holozoa;Metazoa;Animalia;Arthropoda;Hexapoda;Insecta;	Hym-gen-S273	CGaTGTtGGTTCAcCGCTC	Hym-gen-A274	CRaTgAAGAGCACCGCGAT	114	174..287
JN623275.1.1893-Eukaryota;Opisthokonta;Holozoa;Metazoa;Animalia;Arthropoda;Hexapoda;Insecta;Masneroma-angulifera	Hym-gen-S273	CGaTGTtGGTTCAcCGCTC	Hym-gen-A274	CRATgAAGAGCACCGCGAT	114	672..785
JN623373.1.1393-Eukaryota;Opisthokonta;Holozoa;Metazoa;Animalia;Arthropoda;Hexapoda;Insecta;Cecidellis-sp.-D2249	Hym-gen-S273	CGaTGTtGGTTCAcCGCTC	Hym-gen-A274	CRATGAAGAGCACCGCGAT	113	174..286
JN623279.1.1399-Eukaryota;Opisthokonta;Holozoa;Metazoa;Animalia;Arthropoda;Hexapoda;Insecta;	Hym-gen-S273	CGaTGTtGGTTCAcCGCTC	Hym-gen-A274	CRATgAAGAGCACCGCGAT	114	175..288
JN623377.1.771-Eukaryota;Opisthokonta;Holozoa;Metazoa;Animalia;Arthropoda;Hexapoda;Insecta;	Hym-gen-S273	CGaTGTtGGTTCAcCGCTC	Hym-gen-A274	CRaTgAAGAGCACCGCGAT	114	174..287
JN623284.1.1897-Eukaryota;Opisthokonta;Holozoa;Metazoa;Animalia;Arthropoda;Hexapoda;Insecta;	Hym-gen-S273	CGaTGTtGGTTCAcCGCTC	Hym-gen-A274	CRATGAAGAGCACCGCGAT	114	673..786
JN623381.1.1401-Eukaryota;Opisthokonta;Holozoa;Metazoa;Animalia;Arthropoda;Hexapoda;Insecta;Lelaps-sp.-D1493	Hym-gen-S273	CGaTGTtGGTTCAcCGCTC	Hym-gen-A274	CRATGAAGAGCACCGCGAT	117	174..290
JN623272.1.985-Eukaryota;Opisthokonta;Holozoa;Metazoa;Animalia;Arthropoda;Hexapoda;Insecta;	Hym-gen-S273	CGaTGTtGGTTCAcCGCTC	Hym-gen-A274	CRATGAAGAGCACCGCGAT	114	174..287
JN623288.1.1895-Eukaryota;Opisthokonta;Holozoa;Metazoa;Animalia;Arthropoda;Hexapoda;Insecta;Gryon-sp.-D2741	Hym-gen-S273	CGaTGTtGGTTCACCGCTC	Hym-gen-A274	CRATGAAGAGCACCGCGAT	115	674..788
JN623388.1.765-Eukaryota;Opisthokonta;Holozoa;Metazoa;Animalia;Arthropoda;Hexapoda;Insecta;	Hym-gen-S273	CGaTGTtGGTTCAcCGCTC	Hym-gen-A274	CRATGAAGAGCACCGCGAT	114	175..288
JN623297.1.783-Eukaryota;Opisthokonta;Holozoa;Metazoa;Animalia;Arthropoda;Hexapoda;Insecta;	Hym-gen-S273	CGaTGTtGGTTCACCGCTC	Hym-gen-A274	CRaTGAAGAGCACCGCGAT	125	174..298
JN623392.1.715-Eukaryota;Opisthokonta;Holozoa;Metazoa;Animalia;Arthropoda;Hexapoda;Insecta;	Hym-gen-S273	CGaTGTtGGTTCAcCGCTC	Hym-gen-A274	CRATGAAGAGCACCGCGAT	113	175..287
JN623280.1.1241-Eukaryota;Opisthokonta;Holozoa;Metazoa;Animalia;Arthropoda;Hexapoda;Insecta;	Hym-gen-S273	CGaTGTtGGTTCAcCGCTC	Hym-gen-A274	CRATgAAGAGCACCGCGAT	114	647..760
JN623301.1.768-Eukaryota;Opisthokonta;Holozoa;Metazoa;Animalia;Arthropoda;Hexapoda;Insecta;	Hym-gen-S273	CGaTGTtGGTTCAcCGCTC	Hym-gen-A274	CRaTGAAGAGCACCGCGAT	114	174..287
JN623396.1.772-Eukaryota;Opisthokonta;Holozoa;Metazoa;Animalia;Arthropoda;Hexapoda;Insecta;	Hym-gen-S273	CGaTGTtGGTTCAcCGCTC	Hym-gen-A274	CRATGAAGAGCACCGCGAT	114	175..288
JN623285.1.771-Eukaryota;Opisthokonta;Holozoa;Metazoa;Animalia;Arthropoda;Hexapoda;Insecta;	Hym-gen-S273	CGaTGTtGGTTCAcCGCTC	Hym-gen-A274	CRatgAAGAGCACCGCGAT	117	174..290
JN623305.1.1397-Eukaryota;Opisthokonta;Holozoa;Metazoa;Animalia;Arthropoda;Hexapoda;Insecta;Acmopolynema-varium	Hym-gen-S273	CGaTGTtGGTTCAcCGCTC	Hym-gen-A274	CRATGAAGAGCACCGCGAT	114	174..287
JN623400.1.761-Eukaryota;Opisthokonta;Holozoa;Metazoa;Animalia;Arthropoda;Hexapoda;Insecta;	Hym-gen-S273	CGaTGTtGGTTCAcCGCTC	Hym-gen-A274	CRATGAAGAGCACCGCGAT	114	171..284
JN623289.1.1895-Eukaryota;Opisthokonta;Holozoa;Metazoa;Animalia;Arthropoda;Hexapoda;Insecta;Ibalia-sp.-MJY120	Hym-gen-S273	CGaTGTtGGTTCaCCGCTC	Hym-gen-A274	CRATgAAGAGCACCGCGAT	114	673..786
JN623310.1.1417-Eukaryota;Opisthokonta;Holozoa;Metazoa;Animalia;Arthropoda;Hexapoda;Insecta;	Hym-gen-S273	CGaTGTtGGTTCAcCGCTC	Hym-gen-A274	CRATGAAGAGCACCGCGAT	136	174..309
JN623404.1.772-Eukaryota;Opisthokonta;Holozoa;Metazoa;Animalia;Arthropoda;Hexapoda;Insecta;	Hym-gen-S273	CGaTGTtGGTTCAcCGCTC	Hym-gen-A274	CRATGAAGAGCACCGCGAT	114	175..288
JN623292.1.768-Eukaryota;Opisthokonta;Holozoa;Metazoa;Animalia;Arthropoda;Hexapoda;Insecta;	Hym-gen-S273	CGaTGTtGGTTCAcCGCTC	Hym-gen-A274	CRATGAAGAGCACCGCGAT	114	174..287
JN623314.1.931-Eukaryota;Opisthokonta;Holozoa;Metazoa;Animalia;Arthropoda;Hexapoda;Insecta;	Hym-gen-S273	CGaTGTtGGTTCACCGCTC	Hym-gen-A274	CRaTgAAGAGCACCGCGAT	113	246..358
JN623409.1.732-Eukaryota;Opisthokonta;Holozoa;Metazoa;Animalia;Arthropoda;Hexapoda;Insecta;	Hym-gen-S273	CGaTGTtGGTTCAcCGCTC	Hym-gen-A274	CRaTgAAGAGCACCGCGAT	112	175..286
JN623298.1.1393-Eukaryota;Opisthokonta;Holozoa;Metazoa;Animalia;Arthropoda;Hexapoda;Insecta;Miota-sp.-D1950	Hym-gen-S273	CGaTGTtGGTTCAcCGCTC	Hym-gen-A274	CRATGAAGAGcAcCGCGAT	114	174..287
JN623413.1.737-Eukaryota;Opisthokonta;Holozoa;Metazoa;Animalia;Arthropoda;Hexapoda;Insecta;	Hym-gen-S273	CGaTGTtGGTTCAcCGCTC	Hym-gen-A274	CRATGAAGAGCACCGCGAT	114	175..288
JN623302.1.768-Eukaryota;Opisthokonta;Holozoa;Metazoa;Animalia;Arthropoda;Hexapoda;Insecta;	Hym-gen-S273	CGaTGTtGGTTCAcCGCTC	Hym-gen-A274	CRATGAAGAGCACCGCGAT	114	174..287
JN623323.1.769-Eukaryota;Opisthokonta;Holozoa;Metazoa;Animalia;Arthropoda;Hexapoda;Insecta;	Hym-gen-S273	CGaTGTtGGTTCAcCGCTC	Hym-gen-A274	CRATgAAGAGCACCGCGAT	115	174..288
JN623417.1.1896-Eukaryota;Opisthokonta;Holozoa;Metazoa;Animalia;Arthropoda;Hexapoda;Insecta;Idioporus-affinis	Hym-gen-S273	CGaTGTtGGTTCAcCGCTC	Hym-gen-A274	CRaTgAAGAGCACCgcGAT	114	673..786
JN623327.1.1400-Eukaryota;Opisthokonta;Holozoa;Metazoa;Animalia;Arthropoda;Hexapoda;Insecta;Chrysolampus-sp.-D0160	Hym-gen-S273	CGaTGTtGGTTCAcCGCTC	Hym-gen-A274	CRATgAAGAGCACCGCGAT	116	174..289
JN623421.1.773-Eukaryota;Opisthokonta;Holozoa;Metazoa;Animalia;Arthropoda;Hexapoda;Insecta;	Hym-gen-S273	CGaTGTtGGTTCAcCGCTC	Hym-gen-A274	CRaTGAAGAGCACCGCGAT	119	174..292
JN623311.1.1902-Eukaryota;Opisthokonta;Holozoa;Metazoa;Animalia;Arthropoda;Hexapoda;Insecta;Mymar-regale	Hym-gen-S273	CGaTGTtGGTTCAcCGCTC	Hym-gen-A274	CRaTGAAGAGCACCGCGAT	120	674..793
JN623333.1.1904-Eukaryota;Opisthokonta;Holozoa;Metazoa;Animalia;Arthropoda;Hexapoda;Insecta;Philomides-sp.-D1269	Hym-gen-S273	CGaTGTtGGTTCAcCGCTC	Hym-gen-A274	cRaTgAAGAGCACCGCGAT	120	673..792
JN623425.1.1398-Eukaryota;Opisthokonta;Holozoa;Metazoa;Animalia;Arthropoda;Hexapoda;Insecta;Leptofoenus-sp.-D0398	Hym-gen-S273	CGaTGTtGGTTCAcCGCTC	Hym-gen-A274	CRaTGAAGAGCACCGCGAT	114	174..287
JN623315.1.1889-Eukaryota;Opisthokonta;Holozoa;Metazoa;Animalia;Arthropoda;Hexapoda;Insecta;Opazon-sp.-D1953	Hym-gen-S273	CGaTGTtGGTTCAcCGCTC	Hym-gen-A274	CRATGAAGAGCACCGCGAT	114	671..784
JN623338.1.775-Eukaryota;Opisthokonta;Holozoa;Metazoa;Animalia;Arthropoda;Hexapoda;Insecta;	Hym-gen-S273	CGaTGTtGGTTCAcCGCTC	Hym-gen-A274	CRATGAAGAGCACCGCGAT	118	174..291
JN623428.1.1396-Eukaryota;Opisthokonta;Holozoa;Metazoa;Animalia;Arthropoda;Hexapoda;Insecta;Lamprotatus-sp.-D1525	Hym-gen-S273	CGaTGTtGGTTCAcCGCTC	Hym-gen-A274	CRaTgAAGAGCACCGCGAT	114	174..287
JN623316.1.1395-Eukaryota;Opisthokonta;Holozoa;Metazoa;Animalia;Arthropoda;Hexapoda;Insecta;Ormyrulus-sp.-D2035	Hym-gen-S273	CGaTGTtGGTTCAcCGCTC	Hym-gen-A274	CRATGAAGAGCACCGCGAT	114	174..287
JN623341.1.1403-Eukaryota;Opisthokonta;Holozoa;Metazoa;Animalia;Arthropoda;Hexapoda;Insecta;Monacon-spinosum	Hym-gen-S273	CGaTGTtGGTTCAcCGCTC	Hym-gen-A274	CRATGAAGAGCACCGCGAT	118	174..291
JN623432.1.761-Eukaryota;Opisthokonta;Holozoa;Metazoa;Animalia;Arthropoda;Hexapoda;Insecta;	Hym-gen-S273	CGaTGTtGGTTCAcCGCTC	Hym-gen-A274	CRaTgAAGAGCACCGCGAT	113	171..283
JN623320.1.772-Eukaryota;Opisthokonta;Holozoa;Metazoa;Animalia;Arthropoda;Hexapoda;Insecta;	Hym-gen-S273	CGaTGTtGGTTCAcCGCTC	Hym-gen-A274	CRATGAAgAGCACCGCGAT	118	174..291
JN623345.1.1399-Eukaryota;Opisthokonta;Holozoa;Metazoa;Animalia;Arthropoda;Hexapoda;Insecta;Perilampus-regalis	Hym-gen-S273	CGaTGTtGGTTCAcCGCTC	Hym-gen-A274	CRATGAAGAGCACCGCGAT	118	174..291
JN623437.1.1397-Eukaryota;Opisthokonta;Holozoa;Metazoa;Animalia;Arthropoda;Hexapoda;Insecta;Systolomorpha-sp.-D1436	Hym-gen-S273	CGaTGTtGGTTCAcCGCTC	Hym-gen-A274	CRATGAAGAGCACCGCGAT	116	174..289
JN623324.1.769-Eukaryota;Opisthokonta;Holozoa;Metazoa;Animalia;Arthropoda;Hexapoda;Insecta;	Hym-gen-S273	CGaTGTtGGTTCAcCGCTC	Hym-gen-A274	CRATgAAGAGCACCGCGAT	115	174..288
JN623351.1.1399-Eukaryota;Opisthokonta;Holozoa;Metazoa;Animalia;Arthropoda;Hexapoda;Insecta;Perilampus-sp.-D1266	Hym-gen-S273	CGaTGTtGGTTCAcCGCTC	Hym-gen-A274	CRATGAAGAGCACCGCGAT	118	174..291
JN623442.1.762-Eukaryota;Opisthokonta;Holozoa;Metazoa;Animalia;Arthropoda;Hexapoda;Insecta;	Hym-gen-S273	CGaTGTtGGTTCAcCGCTC	Hym-gen-A274	CRaTGAAGAGCACCGCGAT	113	172..284
JN623328.1.1399-Eukaryota;Opisthokonta;Holozoa;Metazoa;Animalia;Arthropoda;Hexapoda;Insecta;Chrysolampus-sp.-D1447	Hym-gen-S273	CGaTGTtGGTTCAcCGCTC	Hym-gen-A274	CRATGAAGAGCACCGCGAT	115	174..288
JN623355.1.1857-Eukaryota;Opisthokonta;Holozoa;Metazoa;Animalia;Arthropoda;Hexapoda;Insecta;	Hym-gen-S273	CGaTGTtGGTTCAcCGCTC	Hym-gen-A274	CRATGAAGAGCACCGCGAT	113	636..748
JN623446.1.1232-Eukaryota;Opisthokonta;Holozoa;Metazoa;Animalia;Arthropoda;Hexapoda;Insecta;Gastrancistrus-sp.-D0730	Hym-gen-S273	CGaTGTtGGTTCAcCGCTC	Hym-gen-A274	CRATGAAGAGCACCGCGAT	113	636..748
JN623334.1.1338-Eukaryota;Opisthokonta;Holozoa;Metazoa;Animalia;Arthropoda;Hexapoda;Insecta;Philomidinae-gen.-n.-sp.-D0903	Hym-gen-S273	CGaTGTtGGTTCAcCGCTC	Hym-gen-A274	cRaTgAAGAGCACCGCGAT	120	174..293
JN623451.1.1399-Eukaryota;Opisthokonta;Holozoa;Metazoa;Animalia;Arthropoda;Hexapoda;Insecta;	Hym-gen-S273	CGaTGTtGGTTCAcCGCTC	Hym-gen-A274	CRaTgAAGAGCACCGCGAT	114	175..288
JN623342.1.1399-Eukaryota;Opisthokonta;Holozoa;Metazoa;Animalia;Arthropoda;Hexapoda;Insecta;Perilampus-fulvicornis	Hym-gen-S273	CGaTGTtGGTTCAcCGCTC	Hym-gen-A274	CRATGAAGAGCACCGCGAT	118	174..291
JN623366.1.1398-Eukaryota;Opisthokonta;Holozoa;Metazoa;Animalia;Arthropoda;Hexapoda;Insecta;Dasycleonymus-sp.-D2243	Hym-gen-S273	CGaTGTtGGTTCAcCGCTC	Hym-gen-A274	CRaTgAAGAGCACCGCGAT	114	174..287
JN623346.1.1399-Eukaryota;Opisthokonta;Holozoa;Metazoa;Animalia;Arthropoda;Hexapoda;Insecta;Perilampus-ruficornis	Hym-gen-S273	CGaTGTtGGTTCAcCGCTC	Hym-gen-A274	CRATGAAGAGCACCGCGAT	118	174..291
JN623459.1.762-Eukaryota;Opisthokonta;Holozoa;Metazoa;Animalia;Arthropoda;Hexapoda;Insecta;	Hym-gen-S273	CGaTGTtGGTTCAcCGCTC	Hym-gen-A274	CRaTGAAGAGCACCGCGAT	114	171..284
JN623352.1.772-Eukaryota;Opisthokonta;Holozoa;Metazoa;Animalia;Arthropoda;Hexapoda;Insecta;	Hym-gen-S273	CGaTGTtGGTTCAcCGCTC	Hym-gen-A274	CRATGAAGAGCACCGCGAT	118	174..291
JN623375.1.768-Eukaryota;Opisthokonta;Holozoa;Metazoa;Animalia;Arthropoda;Hexapoda;Insecta;	Hym-gen-S273	CGaTGTtGGTTCAcCGCTC	Hym-gen-A274	CRATGAAGAGCACCGCGAT	114	174..287
JN623463.1.762-Eukaryota;Opisthokonta;Holozoa;Metazoa;Animalia;Arthropoda;Hexapoda;Insecta;	Hym-gen-S273	CGaTGTtGGTTCAcCGCTC	Hym-gen-A274	CRaTgAAGAGCACCGCGAT	114	171..284
JN623356.1.1866-Eukaryota;Opisthokonta;Holozoa;Metazoa;Animalia;Arthropoda;Hexapoda;Insecta;Asaphinae-gen.-n.-sp.-D2072	Hym-gen-S273	CGaTGTtGGTTCAcCGCTC	Hym-gen-A274	CRATGAAGAGCACCGCGAT	116	672..787
JN623379.1.768-Eukaryota;Opisthokonta;Holozoa;Metazoa;Animalia;Arthropoda;Hexapoda;Insecta;	Hym-gen-S273	CGaTGTtGGTTCAcCGCTC	Hym-gen-A274	CRaTGAAGAGCACCGCGAT	114	174..287
JN623362.1.773-Eukaryota;Opisthokonta;Holozoa;Metazoa;Animalia;Arthropoda;Hexapoda;Insecta;	Hym-gen-S273	CGaTGTtGGTTCAcCGCTC	Hym-gen-A274	CRATGAAGAGCACCGCGAT	119	174..292
JN623469.1.1397-Eukaryota;Opisthokonta;Holozoa;Metazoa;Animalia;Arthropoda;Hexapoda;Insecta;Diaziella-sp.-D2058	Hym-gen-S273	CGaTGTtGGTTCAcCGCTC	Hym-gen-A274	CRaTgAAGAGCACCGCGAT	116	174..289
JN623367.1.1399-Eukaryota;Opisthokonta;Holozoa;Metazoa;Animalia;Arthropoda;Hexapoda;Insecta;Agamerion-cleptideum	Hym-gen-S273	CGaTGTtGGTTCAcCGCTC	Hym-gen-A274	CRATGAAGAGCACCGCGAT	115	174..288
JN623372.1.1266-Eukaryota;Opisthokonta;Holozoa;Metazoa;Animalia;Arthropoda;Hexapoda;Insecta;Oodera-sp.-D1792	Hym-gen-S273	CGaTGTtGGTTCAcCGCTC	Hym-gen-A274	CRATGAAGAGCACCGCGAT	114	672..785
JN623390.1.740-Eukaryota;Opisthokonta;Holozoa;Metazoa;Animalia;Arthropoda;Hexapoda;Insecta;	Hym-gen-S273	CGaTGTtGGTTCAcCGCTC	Hym-gen-A274	CRATGAAGAGCACCGCGAT	114	175..288
JN623478.1.767-Eukaryota;Opisthokonta;Holozoa;Metazoa;Animalia;Arthropoda;Hexapoda;Insecta;	Hym-gen-S273	CGaTGTTGGTTCAcCGCTC	Hym-gen-A274	CRATgAAGAGCACCGCGAT	113	174..286
JN623376.1.768-Eukaryota;Opisthokonta;Holozoa;Metazoa;Animalia;Arthropoda;Hexapoda;Insecta;	Hym-gen-S273	CGaTGTtGGTTCAcCGCTC	Hym-gen-A274	CRATgAAGAGCACCGCGAT	114	174..287
JN623394.1.730-Eukaryota;Opisthokonta;Holozoa;Metazoa;Animalia;Arthropoda;Hexapoda;Insecta;	Hym-gen-S273	CGaTGTtGGTTCAcCGCTC	Hym-gen-A274	CRATGAAGAGCACCGCGAT	113	175..287
JN623380.1.768-Eukaryota;Opisthokonta;Holozoa;Metazoa;Animalia;Arthropoda;Hexapoda;Insecta;	Hym-gen-S273	CGaTGTtGGTTCAcCGCTC	Hym-gen-A274	CRaTGAAGAGCACCGCGAT	114	174..287
JN623398.1.765-Eukaryota;Opisthokonta;Holozoa;Metazoa;Animalia;Arthropoda;Hexapoda;Insecta;	Hym-gen-S273	CGaTGTtGGTTCAcCGCTC	Hym-gen-A274	CRATGAAGAGCACCGCGAT	115	172..286
JN623488.1.1901-Eukaryota;Opisthokonta;Holozoa;Metazoa;Animalia;Arthropoda;Hexapoda;Insecta;Chartocerus-sp.-D0512	Hym-gen-S273	CGaTGTtGGTTCAcCGCTC	Hym-gen-A274	CRATGAAGAGCACCGCGAT	120	671..790
JN623402.1.732-Eukaryota;Opisthokonta;Holozoa;Metazoa;Animalia;Arthropoda;Hexapoda;Insecta;	Hym-gen-S273	CGaTGTtGGTTCAcCGCTC	Hym-gen-A274	CRATGAAGAGCACCGCGAT	114	175..288
JN623387.1.739-Eukaryota;Opisthokonta;Holozoa;Metazoa;Animalia;Arthropoda;Hexapoda;Insecta;	Hym-gen-S273	CGaTGTtGGTTCAcCGCTC	Hym-gen-A274	CRATGAAGAGCACCGCGAT	114	175..288
JN623407.1.739-Eukaryota;Opisthokonta;Holozoa;Metazoa;Animalia;Arthropoda;Hexapoda;Insecta;	Hym-gen-S273	CGaTGTtGGTTCAcCGCTC	Hym-gen-A274	CRaTgAAGAGCACCGCGAT	114	175..288
JN623391.1.727-Eukaryota;Opisthokonta;Holozoa;Metazoa;Animalia;Arthropoda;Hexapoda;Insecta;	Hym-gen-S273	CGaTGTtGGTTCAcCGCTC	Hym-gen-A274	CRATGAAGAGCACCGCGAT	114	175..288
JN623411.1.738-Eukaryota;Opisthokonta;Holozoa;Metazoa;Animalia;Arthropoda;Hexapoda;Insecta;	Hym-gen-S273	CGaTGTtGGTTCAcCGCTC	Hym-gen-A274	CRATGAAGAGCACCGCGAT	114	175..288
JN623395.1.771-Eukaryota;Opisthokonta;Holozoa;Metazoa;Animalia;Arthropoda;Hexapoda;Insecta;	Hym-gen-S273	CGaTGTtGGTTCAcCGCTC	Hym-gen-A274	CRATGAAGAGCACCGCGAT	114	175..288
JN623415.1.1397-Eukaryota;Opisthokonta;Holozoa;Metazoa;Animalia;Arthropoda;Hexapoda;Insecta;Eunotus-sp.-D1032	Hym-gen-S273	CGaTGTtGGTTCAcCGCTC	Hym-gen-A274	CRATGAAGAGCACCGCGAT	114	174..287
JN623399.1.763-Eukaryota;Opisthokonta;Holozoa;Metazoa;Animalia;Arthropoda;Hexapoda;Insecta;	Hym-gen-S273	CGaTGTtGGTTCAcCGCTC	Hym-gen-A274	CRATGAAGAGCACCGCGAT	114	172..285
JN623419.1.1395-Eukaryota;Opisthokonta;Holozoa;Metazoa;Animalia;Arthropoda;Hexapoda;Insecta;Moranila-sp.-D1524	Hym-gen-S273	CGaTGTtGGTTCAcCGCTC	Hym-gen-A274	CRATGAAGAGCACCGCGAT	114	174..287
JN623403.1.731-Eukaryota;Opisthokonta;Holozoa;Metazoa;Animalia;Arthropoda;Hexapoda;Insecta;	Hym-gen-S273	CGaTGTtGGTTCAcCGCTC	Hym-gen-A274	CRATGAAGAGCACCGCGAT	114	175..288
JN623423.1.771-Eukaryota;Opisthokonta;Holozoa;Metazoa;Animalia;Arthropoda;Hexapoda;Insecta;	Hym-gen-S273	CGaTGTtGGTTCAcCGCTC	Hym-gen-A274	CRATGAAGAGCACCGCGAT	117	174..290
JN623408.1.739-Eukaryota;Opisthokonta;Holozoa;Metazoa;Animalia;Arthropoda;Hexapoda;Insecta;	Hym-gen-S273	CGaTGTtGGTTCAcCGCTC	Hym-gen-A274	CRaTgAAGAGCACCGCGAT	115	175..289
JN623426.1.1901-Eukaryota;Opisthokonta;Holozoa;Metazoa;Animalia;Arthropoda;Hexapoda;Insecta;Macromesus-americanus	Hym-gen-S273	CGaTGTtGGTTCAcCGCTC	Hym-gen-A274	CRATgAAGAGCACCGCGAT	117	674..790
JN623412.1.769-Eukaryota;Opisthokonta;Holozoa;Metazoa;Animalia;Arthropoda;Hexapoda;Insecta;	Hym-gen-S273	CGaTGTtGGTTCAcCGCTC	Hym-gen-A274	CRATGAAGAGCACCGCGAT	114	175..288
JN623434.1.762-Eukaryota;Opisthokonta;Holozoa;Metazoa;Animalia;Arthropoda;Hexapoda;Insecta;	Hym-gen-S273	CGaTGTtGGTTCAcCGCTC	Hym-gen-A274	CRATGAAGAGCACCGCGAT	114	171..284
JN623440.1.762-Eukaryota;Opisthokonta;Holozoa;Metazoa;Animalia;Arthropoda;Hexapoda;Insecta;	Hym-gen-S273	CGaTGTtGGTTCAcCGCTC	Hym-gen-A274	CRaTgAAGAGCACCGCGAT	114	171..284
JN623424.1.771-Eukaryota;Opisthokonta;Holozoa;Metazoa;Animalia;Arthropoda;Hexapoda;Insecta;	Hym-gen-S273	CGaTGTtGGTTCAcCGCTC	Hym-gen-A274	CRaTgAAGAGCACCGCGAT	114	174..287
JN623444.1.1396-Eukaryota;Opisthokonta;Holozoa;Metazoa;Animalia;Arthropoda;Hexapoda;Insecta;	Hym-gen-S273	CGaTGTtGGTTCAcCGCTC	Hym-gen-A274	CRaTGAAGAGCACCGCGAT	114	175..288
JN623427.1.763-Eukaryota;Opisthokonta;Holozoa;Metazoa;Animalia;Arthropoda;Hexapoda;Insecta;	Hym-gen-S273	CGaTGTtGGTTCAcCGCTC	Hym-gen-A274	CRaTGAAGAGCACCGCGAT	115	171..285
JN623448.1.1393-Eukaryota;Opisthokonta;Holozoa;Metazoa;Animalia;Arthropoda;Hexapoda;Insecta;Petipirene-sp.-D2048	Hym-gen-S273	CGaTGTtGGTTCAcCGCTC	Hym-gen-A274	CRaTGAAgAGCACCGCGAT	112	174..285
JN623431.1.1398-Eukaryota;Opisthokonta;Holozoa;Metazoa;Animalia;Arthropoda;Hexapoda;Insecta;Thinodytes-sp.-D0726	Hym-gen-S273	CGaTGTTGGTTCAcCGCTC	Hym-gen-A274	CRaTGAAGAGCACCGCGAT	115	174..288
JN623449.1.1266-Eukaryota;Opisthokonta;Holozoa;Metazoa;Animalia;Arthropoda;Hexapoda;Insecta;	Hym-gen-S273	CGaTGTtGGTTCAcCGCTC	Hym-gen-A274	CRATGAAGAGCACCGCGAT	114	672..785
JN623453.1.761-Eukaryota;Opisthokonta;Holozoa;Metazoa;Animalia;Arthropoda;Hexapoda;Insecta;	Hym-gen-S273	CGaTGTtGGTTCAcCGCTC	Hym-gen-A274	CRaTgAAGAGCACCGCGAT	114	170..283
JN623441.1.762-Eukaryota;Opisthokonta;Holozoa;Metazoa;Animalia;Arthropoda;Hexapoda;Insecta;	Hym-gen-S273	CGaTGTtGGTTCAcCGCTC	Hym-gen-A274	CRaTgAAGAGCACCGCGAT	114	171..284
JN623457.1.762-Eukaryota;Opisthokonta;Holozoa;Metazoa;Animalia;Arthropoda;Hexapoda;Insecta;	Hym-gen-S273	CGaTGTtGGTTCAcCGCTC	Hym-gen-A274	CRaTgAAGAGCACCGCGAT	114	171..284
JN623445.1.762-Eukaryota;Opisthokonta;Holozoa;Metazoa;Animalia;Arthropoda;Hexapoda;Insecta;	Hym-gen-S273	CGaTGTtGGTTCAcCGCTC	Hym-gen-A274	CRaTGAAGAGCACCGCGAT	114	171..284
JN623461.1.1396-Eukaryota;Opisthokonta;Holozoa;Metazoa;Animalia;Arthropoda;Hexapoda;Insecta;Perilampidea-sp.-D0628	Hym-gen-S273	CGaTGTtGGTTCAcCGCTC	Hym-gen-A274	CRaTGAAGAGCACCGCGAT	113	174..286
JN623450.1.762-Eukaryota;Opisthokonta;Holozoa;Metazoa;Animalia;Arthropoda;Hexapoda;Insecta;	Hym-gen-S273	CGaTGTtGGTTCAcCGCTC	Hym-gen-A274	CRaTgAAGAGCACCGCGAT	114	171..284
JN623465.1.1235-Eukaryota;Opisthokonta;Holozoa;Metazoa;Animalia;Arthropoda;Hexapoda;Insecta;	Hym-gen-S273	CGaTGTtGGTTCAcCGCTC	Hym-gen-A274	CRaTgAAGAGCACCGCGAT	114	638..751
JN623454.1.768-Eukaryota;Opisthokonta;Holozoa;Metazoa;Animalia;Arthropoda;Hexapoda;Insecta;	Hym-gen-S273	CGaTGTtGGTTCAcCGCTC	Hym-gen-A274	CRaTgAAGAGCACCGCGAT	114	174..287
JN623458.1.766-Eukaryota;Opisthokonta;Holozoa;Metazoa;Animalia;Arthropoda;Hexapoda;Insecta;	Hym-gen-S273	CGaTGTtGGTTCAcCGCTC	Hym-gen-A274	CRaTGAAGAGCACCGCGAT	114	171..284
JN623476.1.1893-Eukaryota;Opisthokonta;Holozoa;Metazoa;Animalia;Arthropoda;Hexapoda;Insecta;Philotrypesis-sp.-D2070	Hym-gen-S273	CGaTGTtGGTTCAcCGCTC	Hym-gen-A274	CRaTgAAGAGCACCGCGAT	114	672..785
JN623462.1.1398-Eukaryota;Opisthokonta;Holozoa;Metazoa;Animalia;Arthropoda;Hexapoda;Insecta;	Hym-gen-S273	CGaTGTtGGTTCAcCGCTC	Hym-gen-A274	CRaTgAAGAGCACCGCGAT	114	174..287
JN623466.1.769-Eukaryota;Opisthokonta;Holozoa;Metazoa;Animalia;Arthropoda;Hexapoda;Insecta;	Hym-gen-S273	CGaTGTtGGTTCAcCGCTC	Hym-gen-A274	CRATgAAGAGCACCGCGAT	114	172..285
JN623477.1.768-Eukaryota;Opisthokonta;Holozoa;Metazoa;Animalia;Arthropoda;Hexapoda;Insecta;	Hym-gen-S273	CGaTGTtGGTTCAcCGCTC	Hym-gen-A274	CRaTgAAGAGCACCGCGAT	114	174..287
JN623495.1.1903-Eukaryota;Opisthokonta;Holozoa;Metazoa;Animalia;Arthropoda;Hexapoda;Insecta;Clytina-giraudi	Hym-gen-S273	CGaTGTtGGTTCAcCGCTC	Hym-gen-A274	CRATGAAGAGCACCGCGAT	120	673..792
JN623499.1.1405-Eukaryota;Opisthokonta;Holozoa;Metazoa;Animalia;Arthropoda;Hexapoda;Insecta;	Hym-gen-S273	CGaTGTtGGTTCAcCGCTC	Hym-gen-A274	CRATGAAGAGCACCGCGAT	121	174..294
JN623503.1.774-Eukaryota;Opisthokonta;Holozoa;Metazoa;Animalia;Arthropoda;Hexapoda;Insecta;	Hym-gen-S273	CGaTGTtGGTTCAcCGCTC	Hym-gen-A274	CRATGAAGAGCACCGCGAT	117	174..290
JN623507.1.770-Eukaryota;Opisthokonta;Holozoa;Metazoa;Animalia;Arthropoda;Hexapoda;Insecta;	Hym-gen-S273	CGaTGTtGGTTCAcCGCTC	Hym-gen-A274	CRATgAAGAGCACCGCGAT	116	174..289
JN623511.1.1898-Eukaryota;Opisthokonta;Holozoa;Metazoa;Animalia;Arthropoda;Hexapoda;Insecta;	Hym-gen-S273	CGaTGTtGGTTCAcCGCTC	Hym-gen-A274	CRATGAAGAGCACCGCGAT	116	672..787
JN623515.1.770-Eukaryota;Opisthokonta;Holozoa;Metazoa;Animalia;Arthropoda;Hexapoda;Insecta;	Hym-gen-S273	CGaTGTtGGTTCAcCGCTC	Hym-gen-A274	CRATGAAGAGCACCGCGAT	116	174..289
JN623519.1.739-Eukaryota;Opisthokonta;Holozoa;Metazoa;Animalia;Arthropoda;Hexapoda;Insecta;	Hym-gen-S273	CGaTGTTGGTTCAcCGCTC	Hym-gen-A274	CRATgAAGAGCACCGCGAT	114	148..261
JN623523.1.770-Eukaryota;Opisthokonta;Holozoa;Metazoa;Animalia;Arthropoda;Hexapoda;Insecta;	Hym-gen-S273	CgaTGTtGGTTCAcCGCTC	Hym-gen-A274	CRATGAAGAGCACCGCGAT	116	174..289
JN623527.1.763-Eukaryota;Opisthokonta;Holozoa;Metazoa;Animalia;Arthropoda;Hexapoda;Insecta;	Hym-gen-S273	CGaTGTtGGTTCAcCGCTC	Hym-gen-A274	CRATGAAGAGCACCGCGAT	114	172..285
JN967869.1.1851-Eukaryota;Opisthokonta;Holozoa;Metazoa;Animalia;Arthropoda;Hexapoda;Insecta;	Hym-gen-S273	CgaTGTtGGTTCACCGCTC	Hym-gen-A274	CRaTgAAGAGCACCGCGAT	115	655..769
JN967873.1.1851-Eukaryota;Opisthokonta;Holozoa;Metazoa;Animalia;Arthropoda;Hexapoda;Insecta;	Hym-gen-S273	CgaTGTtGGTTCACCGCTC	Hym-gen-A274	CRaTgAAGAGCACCGCGAT	115	655..769
JN967874.1.1851-Eukaryota;Opisthokonta;Holozoa;Metazoa;Animalia;Arthropoda;Hexapoda;Insecta;	Hym-gen-S273	CgaTGTtGGTTCACCGCTC	Hym-gen-A274	CRaTgAAGAGCACCGCGAT	115	655..769
JQ256752.1.772-Eukaryota;Opisthokonta;Holozoa;Metazoa;Animalia;Arthropoda;Hexapoda;Insecta;	Hym-gen-S273	CGaTGTtGGTTCAcCGCTC	Hym-gen-A274	CRATGAAGAGCACCGCGAT	115	174..288
JQ256756.1.765-Eukaryota;Opisthokonta;Holozoa;Metazoa;Animalia;Arthropoda;Hexapoda;Insecta;	Hym-gen-S273	CGaTGTtGGTTCAcCGCTC	Hym-gen-A274	CRATGAAGAGCACCGCGAT	115	173..287
JQ256760.1.760-Eukaryota;Opisthokonta;Holozoa;Metazoa;Animalia;Arthropoda;Hexapoda;Insecta;	Hym-gen-S273	CGaTGTtGGTTCAcCGCTC	Hym-gen-A274	CRATGAAGAGCACCGCGAT	115	170..284
JQ256764.1.731-Eukaryota;Opisthokonta;Holozoa;Metazoa;Animalia;Arthropoda;Hexapoda;Insecta;	Hym-gen-S273	CGaTGTtGGTTCAcCGCTC	Hym-gen-A274	CRATGAAGAGCACCGCGAT	115	174..288
JQ256771.1.765-Eukaryota;Opisthokonta;Holozoa;Metazoa;Animalia;Arthropoda;Hexapoda;Insecta;	Hym-gen-S273	CGaTGTtGGTTCAcCGCTC	Hym-gen-A274	CRATGAAGAGCACCGCGAT	115	174..288
JQ359004.1.1886-Eukaryota;Opisthokonta;Holozoa;Metazoa;Animalia;Arthropoda;Hexapoda;Insecta;Tachardiaephagus-tachardiae	Hym-gen-S273	CGaTGTtGGTTCAcCGCTC	Hym-gen-A274	CRATGAAGAGCAccGCGAT	164	628..791
L10172.1.1091-Eukaryota;Opisthokonta;Holozoa;Metazoa;Animalia;Arthropoda;Hexapoda;Insecta;	Hym-gen-S273	CGaTGttGGTTCaCCGCTC	Hym-gen-A274	CRaTGAAGAGCACCGCGAT	115	615..729
L10176.1.1092-Eukaryota;Opisthokonta;Holozoa;Metazoa;Animalia;Arthropoda;Hexapoda;Insecta;	Hym-gen-S273	CgaTGTtGGTTCAcCGCTC	Hym-gen-A274	CRaTgAAGAGCACCGCGAT	114	617..730
L10180.1.1097-Eukaryota;Opisthokonta;Holozoa;Metazoa;Animalia;Arthropoda;Hexapoda;Insecta;	Hym-gen-S273	CgATGTtGGTtCaCCGCTC	Hym-gen-A274	CRATGAAGAGCACCGCGAT	114	622..735
X89492.1.1920-Eukaryota;Opisthokonta;Holozoa;Metazoa;Animalia;Arthropoda;Hexapoda;Insecta;Leptothorax-acervorum	Hym-gen-S273	CgatGTtGGTTCACCGCTC	Hym-gen-A274	CRaTgAAGAGCACCGCGAT	115	678..792
JN623482.1.1901-Eukaryota;Opisthokonta;Holozoa;Metazoa;Animalia;Arthropoda;Hexapoda;Insecta;Signiphora-sp.-D0515	Hym-gen-S273	CGaTGTtGGTTCAcCGCTC	Hym-gen-A274	CRATGAAGAGCACCGCGAT	118	673..790
JN623501.1.1888-Eukaryota;Opisthokonta;Holozoa;Metazoa;Animalia;Arthropoda;Hexapoda;Insecta;Protanaostigma-sp.-D2038	Hym-gen-S273	CGaTGTtGGTTCAcCGCTC	Hym-gen-A274	CRATGAAGAGCACCGCGAT	117	664..780
JN623505.1.1822-Eukaryota;Opisthokonta;Holozoa;Metazoa;Animalia;Arthropoda;Hexapoda;Insecta;Telenomus-sp.-D1489	Hym-gen-S273	CGaTGTtGGTTCAcCGCTC	Hym-gen-A274	CRATGAAGAGCACCGCGAT	114	602..715
JN623513.1.1397-Eukaryota;Opisthokonta;Holozoa;Metazoa;Animalia;Arthropoda;Hexapoda;Insecta;Megastigmus-grewianae	Hym-gen-S273	CGaTGTtGGTTCAcCGCTC	Hym-gen-A274	CRATGAAGAGCACCGCGAT	116	174..289
JN623517.1.762-Eukaryota;Opisthokonta;Holozoa;Metazoa;Animalia;Arthropoda;Hexapoda;Insecta;	Hym-gen-S273	CGaTGTtGGTTCAcCGCTC	Hym-gen-A274	CRATgAAGAGCACCGCGAT	114	171..284
JN623521.1.768-Eukaryota;Opisthokonta;Holozoa;Metazoa;Animalia;Arthropoda;Hexapoda;Insecta;	Hym-gen-S273	CGaTGTTGGTTCAcCGCTC	Hym-gen-A274	CRATgAAGAGCACCGCGAT	114	174..287
JN623525.1.768-Eukaryota;Opisthokonta;Holozoa;Metazoa;Animalia;Arthropoda;Hexapoda;Insecta;	Hym-gen-S273	CGaTGTtGGTTCAcCGCTC	Hym-gen-A274	CRATgAAGAGCACCGCGAT	114	174..287
JN623529.1.1150-Eukaryota;Opisthokonta;Holozoa;Metazoa;Animalia;Arthropoda;Hexapoda;Insecta;	Hym-gen-S273	CGaTGTtGGTTCAcCGCTC	Hym-gen-A274	CRATgAAGAGCACCGCGAT	114	556..669
JN967871.1.1851-Eukaryota;Opisthokonta;Holozoa;Metazoa;Animalia;Arthropoda;Hexapoda;Insecta;	Hym-gen-S273	CgaTGTtGGTTCACCGCTC	Hym-gen-A274	CRaTgAAGAGCACCGCGAT	115	655..769
JN967876.1.1851-Eukaryota;Opisthokonta;Holozoa;Metazoa;Animalia;Arthropoda;Hexapoda;Insecta;	Hym-gen-S273	CgaTGTtGGTTCACCGCTC	Hym-gen-A274	CRaTgAAGAGCACCGCGAT	115	655..769
JQ256754.1.763-Eukaryota;Opisthokonta;Holozoa;Metazoa;Animalia;Arthropoda;Hexapoda;Insecta;	Hym-gen-S273	CGaTGTtGGTTCAcCGCTC	Hym-gen-A274	CRATGAAGAGCACCGCGAT	115	174..288
JQ256758.1.772-Eukaryota;Opisthokonta;Holozoa;Metazoa;Animalia;Arthropoda;Hexapoda;Insecta;	Hym-gen-S273	CGaTGTtGGTTCAcCGCTC	Hym-gen-A274	CRATGAAGAGCACCGCGAT	115	174..288
JQ256762.1.755-Eukaryota;Opisthokonta;Holozoa;Metazoa;Animalia;Arthropoda;Hexapoda;Insecta;	Hym-gen-S273	CGaTGTtGGTTCAcCGCTC	Hym-gen-A274	CRATgAAGAGCACCGCGAT	115	174..288
JQ256766.1.770-Eukaryota;Opisthokonta;Holozoa;Metazoa;Animalia;Arthropoda;Hexapoda;Insecta;	Hym-gen-S273	CGaTGTtGGTTCAcCGCTC	Hym-gen-A274	CRATgAAGAGCACCGCGAT	115	174..288
JQ256769.1.742-Eukaryota;Opisthokonta;Holozoa;Metazoa;Animalia;Arthropoda;Hexapoda;Insecta;	Hym-gen-S273	CGaTGTtGGTTCAcCGCTC	Hym-gen-A274	CRATGAAGAGCACCGCGAT	115	174..288
JQ256773.1.700-Eukaryota;Opisthokonta;Holozoa;Metazoa;Animalia;Arthropoda;Hexapoda;Insecta;	Hym-gen-S273	CGaTGTtGGTTCAcCGCTC	Hym-gen-A274	CRATGAAGAGCACCGCGAT	115	158..272
L10174.1.1091-Eukaryota;Opisthokonta;Holozoa;Metazoa;Animalia;Arthropoda;Hexapoda;Insecta;	Hym-gen-S273	CGaTGTtGGTTCAcCGCTC	Hym-gen-A274	CRaTGAAGAGCACCGCGAT	115	615..729
L10178.1.1092-Eukaryota;Opisthokonta;Holozoa;Metazoa;Animalia;Arthropoda;Hexapoda;Insecta;	Hym-gen-S273	CGATGTTGGTTCACCGCTC	Hym-gen-A274	CRATgAAGAGCACCGCGAT	114	617..730
X74762.1.1163-Eukaryota;Opisthokonta;Holozoa;Metazoa;Animalia;Arthropoda;Hexapoda;Insecta;	Hym-gen-S273	CgaTGTTGGTTCACCGCTC	Hym-gen-A274	CRATGAAGAGCACCGCGAT	112	83..194
JN623487.1.775-Eukaryota;Opisthokonta;Holozoa;Metazoa;Animalia;Arthropoda;Hexapoda;Insecta;	Hym-gen-S273	CGaTGTtGGTTCAcCGCTC	Hym-gen-A274	CRATGAAGAGCACCGCGAT	118	174..291
JN623498.1.1405-Eukaryota;Opisthokonta;Holozoa;Metazoa;Animalia;Arthropoda;Hexapoda;Insecta;Thysanus-sp.-D0540	Hym-gen-S273	CGaTGTtGGTTCAcCGCTC	Hym-gen-A274	CRATGAAGAGCACCGCGAT	121	174..294
JN623502.1.774-Eukaryota;Opisthokonta;Holozoa;Metazoa;Animalia;Arthropoda;Hexapoda;Insecta;	Hym-gen-S273	CGaTGTtGGTTCAcCGCTC	Hym-gen-A274	CRATGAAGAGCACCGCGAT	117	174..290
JN623506.1.1399-Eukaryota;Opisthokonta;Holozoa;Metazoa;Animalia;Arthropoda;Hexapoda;Insecta;Eremocampe-sp.-D0987	Hym-gen-S273	CGaTGTtGGTTCAcCGCTC	Hym-gen-A274	CRATgAAGAGCACCGCGAT	116	174..289
JN623510.1.1270-Eukaryota;Opisthokonta;Holozoa;Metazoa;Animalia;Arthropoda;Hexapoda;Insecta;	Hym-gen-S273	CGaTGTtGGTTCAcCGCTC	Hym-gen-A274	CRATGAAGAGCACCGCGAT	116	47..162
JN623514.1.773-Eukaryota;Opisthokonta;Holozoa;Metazoa;Animalia;Arthropoda;Hexapoda;Insecta;	Hym-gen-S273	CGaTGTtGGTTCAcCGCTC	Hym-gen-A274	CRATGAAGAGCACCGCGAT	116	174..289
JN623518.1.1395-Eukaryota;Opisthokonta;Holozoa;Metazoa;Animalia;Arthropoda;Hexapoda;Insecta;Glyphomerus-stigma	Hym-gen-S273	CGaTGTtGGTTCAcCGCTC	Hym-gen-A274	CRATgAAGAGCACCGCGAT	114	174..287
JN623522.1.768-Eukaryota;Opisthokonta;Holozoa;Metazoa;Animalia;Arthropoda;Hexapoda;Insecta;	Hym-gen-S273	CGaTGTTGGTTCAcCGCTC	Hym-gen-A274	CRATgAAGAGCACCGCGAT	114	174..287
JN623526.1.768-Eukaryota;Opisthokonta;Holozoa;Metazoa;Animalia;Arthropoda;Hexapoda;Insecta;	Hym-gen-S273	CGaTGTtGGTTCAcCGCTC	Hym-gen-A274	CRATgAAGAGCACCGCGAT	114	174..287
JN623531.1.1900-Eukaryota;Opisthokonta;Holozoa;Metazoa;Animalia;Arthropoda;Hexapoda;Insecta;Trichogramma-platneri	Hym-gen-S273	CGaTGTtGGTTCAcCGCTC	Hym-gen-A274	CRATGAAGAGCACCGCGAT	114	672..785
JN967872.1.1851-Eukaryota;Opisthokonta;Holozoa;Metazoa;Animalia;Arthropoda;Hexapoda;Insecta;	Hym-gen-S273	CgaTGTtGGTTCACCGCTC	Hym-gen-A274	CRaTgAAGAGCACCGCGAT	115	655..769
JQ256751.1.728-Eukaryota;Opisthokonta;Holozoa;Metazoa;Animalia;Arthropoda;Hexapoda;Insecta;	Hym-gen-S273	CGaTGTtGGTTCAcCGCTC	Hym-gen-A274	CRATGAAGAGCACCGCGAT	115	174..288
JQ256755.1.769-Eukaryota;Opisthokonta;Holozoa;Metazoa;Animalia;Arthropoda;Hexapoda;Insecta;	Hym-gen-S273	CGaTGTtGGTTCAcCGCTC	Hym-gen-A274	CRATGAAGAGCACCGCGAT	115	174..288
JQ256759.1.772-Eukaryota;Opisthokonta;Holozoa;Metazoa;Animalia;Arthropoda;Hexapoda;Insecta;	Hym-gen-S273	CGaTGTtGGTTCAcCGCTC	Hym-gen-A274	CRATGAAGAGCACCGCGAT	115	174..288
JQ256763.1.765-Eukaryota;Opisthokonta;Holozoa;Metazoa;Animalia;Arthropoda;Hexapoda;Insecta;	Hym-gen-S273	CGaTGTtGGTTCAcCGCTC	Hym-gen-A274	CRATGAAGAGCACCGCGAT	115	173..287
JQ256767.1.765-Eukaryota;Opisthokonta;Holozoa;Metazoa;Animalia;Arthropoda;Hexapoda;Insecta;	Hym-gen-S273	CGaTGTtGGTTCAcCGCTC	Hym-gen-A274	CRATGAAGAGCACCGCGAT	115	173..287
JQ256770.1.768-Eukaryota;Opisthokonta;Holozoa;Metazoa;Animalia;Arthropoda;Hexapoda;Insecta;	Hym-gen-S273	CGaTGTtGGTTCAcCGCTC	Hym-gen-A274	CRATGAAGAGCACCGCGAT	115	174..288
JQ359003.1.1775-Eukaryota;Opisthokonta;Holozoa;Metazoa;Animalia;Arthropoda;Hexapoda;Insecta;	Hym-gen-S273	CGaTGTtGGTTCAcCGCTC	Hym-gen-A274	CRATGAAGAGCACCGCGAT	114	617..730
JQ801449.1.1267-Eukaryota;Opisthokonta;Holozoa;Metazoa;Animalia;Arthropoda;Hexapoda;Insecta;Diadegma-fenestrale	Hym-gen-S273	CGATGTTGGTTCACCGCTC	Hym-gen-A274	CRATGAAGAGCACCgCGAT	115	25..139
L10179.1.1087-Eukaryota;Opisthokonta;Holozoa;Metazoa;Animalia;Arthropoda;Hexapoda;Insecta;	Hym-gen-S273	CgaTGTtGGTtCACCGCTC	Hym-gen-A274	CRaTGAAGAGCACCGCGAT	108	618..725
X77785.1.1919-Eukaryota;Opisthokonta;Holozoa;Metazoa;Animalia;Arthropoda;Hexapoda;Insecta;Polistes-dominulus-(European-paper-wasp)	Hym-gen-S273	CgaTGTTGGTTCACCGCTC	Hym-gen-A274	CRATGAAGAGCACCGCGAT	112	680..791

## Sheet: Hym_GB
Name	Fwd. name	Fwd. sequence	Rev. name	Rev. sequence	Fragment length	Region		Database information
gi|402696686|gb|JN967876.1|	Hym-gen-S273	CgaTGTtGGTTCACCGCTC	Hym-gen-A274	CRaTgAAGAGCACCGCGAT	115	655..769		database:	GenBank
gi|402696685|gb|JN967875.1|	Hym-gen-S273	CgaTGTtGGTTCACCGCTC	Hym-gen-A274	CRaTgAAGAGCACCGCGAT	115	655..769		search term:	Hymenoptera 18s
gi|402696684|gb|JN967874.1|	Hym-gen-S273	CgaTGTtGGTTCACCGCTC	Hym-gen-A274	CRaTgAAGAGCACCGCGAT	115	655..769		# sequences:	4559
gi|402696683|gb|JN967873.1|	Hym-gen-S273	CgaTGTtGGTTCACCGCTC	Hym-gen-A274	CRaTgAAGAGCACCGCGAT	115	655..769		# fragments:	1929
gi|402696682|gb|JN967872.1|	Hym-gen-S273	CgaTGTtGGTTCACCGCTC	Hym-gen-A274	CRaTgAAGAGCACCGCGAT	115	655..769
gi|402696681|gb|JN967871.1|	Hym-gen-S273	CgaTGTtGGTTCACCGCTC	Hym-gen-A274	CRaTgAAGAGCACCGCGAT	115	655..769
gi|402696680|gb|JN967870.1|	Hym-gen-S273	CgaTGTtGGTTCACCGCTC	Hym-gen-A274	CRaTgAAGAGCACCGCGAT	115	655..769		Primer information
gi|402696679|gb|JN967869.1|	Hym-gen-S273	CgaTGTtGGTTCACCGCTC	Hym-gen-A274	CRaTgAAGAGCACCGCGAT	115	655..769		name	sequence (5'-3')	length (bp)
gi|63095141|gb|AY949816.1|	Hym-gen-S273	CGaTGTtGGTTCAcCGCTC	Hym-gen-A274	CRATGAAGAGCACCGCGAT	114	556..669		Hym-gen-S273	CGATGTTGGTTCACCGCTC	19
gi|63095140|gb|AY949815.1|	Hym-gen-S273	CGaTGTtGGTTCAcCGCTC	Hym-gen-A274	CRATGAAGAGCACCGCGAT	114	556..669		Hym-gen-A274	CRATGAAGAGCACCGCGAT	19
gi|63095139|gb|AY949814.1|	Hym-gen-S273	CGaTGTtGGTTCAcCGCTC	Hym-gen-A274	CRATGAAGAGCACCGCGAT	114	556..669
gi|63095138|gb|AY949813.1|	Hym-gen-S273	CGaTGTtGGTTCAcCGCTC	Hym-gen-A274	CRATGAAGAGCACCGCGAT	114	556..669
gi|63095137|gb|AY949812.1|	Hym-gen-S273	CGaTGTtGGTTCAcCGCTC	Hym-gen-A274	CRaTGAAGAGCACCGCGAT	114	556..669		Settings for in silico PCR
gi|63095136|gb|AY949811.1|	Hym-gen-S273	CGaTGTtGGTTCAcCGCTC	Hym-gen-A274	CRaTGAAGAGCACCGCGAT	114	556..669		min fragment length:	80 bp
gi|63095135|gb|AY949810.1|	Hym-gen-S273	CGaTGTtGGTTCAcCGCTC	Hym-gen-A274	CRaTGAAGAGCACCGCGAT	114	556..669		max fragment length:	400 bp
gi|63095134|gb|AY949809.1|	Hym-gen-S273	CGaTGTtGGTTCAcCGCTC	Hym-gen-A274	CRATGAAGAGCACCGCGAT	114	556..669		min pairings for match:	15 bp
gi|63095133|gb|AY949808.1|	Hym-gen-S273	CGaTGTtGGTTCAcCGCTC	Hym-gen-A274	CRATgAAGAGCACCGCGAT	116	556..671		consec. bp at 3' end:	2
gi|63095132|gb|AY949807.1|	Hym-gen-S273	CGaTGTtGGTTCAcCGCTC	Hym-gen-A274	CRATGAAGAGCACCGCGAT	114	556..669
gi|63095131|gb|AY949806.1|	Hym-gen-S273	CGaTGTtGGTTCAcCGCTC	Hym-gen-A274	CRaTGAAGAGCACCGCGAT	114	556..669
gi|63095130|gb|AY949805.1|	Hym-gen-S273	CGaTGTtGGTTCAcCGCTC	Hym-gen-A274	CRATGAAGAGCACCGCGAT	114	556..669
gi|63095129|gb|AY949804.1|	Hym-gen-S273	CGaTGTtGGTTCAcCGCTC	Hym-gen-A274	CRaTGAAGAGCACCGCGAT	114	556..669
gi|63095128|gb|AY949803.1|	Hym-gen-S273	CGaTGTtGGTTCAcCGCTC	Hym-gen-A274	CRATGAAGAGCACCGCGAT	120	555..674
gi|63095127|gb|AY949802.1|	Hym-gen-S273	CGaTGTtGGTTCAcCGCTC	Hym-gen-A274	CRATGAAGAGCACCGCGAT	116	556..671
gi|63095126|gb|AY949801.1|	Hym-gen-S273	CGaTGTtGGTTCAcCGCTC	Hym-gen-A274	CRATGAAGAGCACCGCGAT	116	556..671
gi|63095125|gb|AY949800.1|	Hym-gen-S273	CGaTGTtGGTTCAcCGCTC	Hym-gen-A274	CRATGAAGAGCACCGCGAT	114	556..669
gi|63095124|gb|AY949799.1|	Hym-gen-S273	CGaTGTtGGTTCAcCGCTC	Hym-gen-A274	CRATGAAGAGCACCGCGAT	114	556..669
gi|63095123|gb|AY949798.1|	Hym-gen-S273	CGaTGTtGGTTCAcCGCTC	Hym-gen-A274	CRATGAAGAGCACCGCGAT	114	556..669
gi|63095122|gb|AY949797.1|	Hym-gen-S273	CGaTGTtGGTTCAcCGCTC	Hym-gen-A274	CRATGAAGAGCACCGCGAT	116	556..671
gi|63095121|gb|AY949796.1|	Hym-gen-S273	CGaTGTtGGTTCAcCGCTC	Hym-gen-A274	CRATGAAGAGCACCGCGAT	116	556..671
gi|63095120|gb|AY949795.1|	Hym-gen-S273	CGaTGTtGGTTCAcCGCTC	Hym-gen-A274	CRATGAAGAGCACCGcGAT	116	556..671
gi|63095119|gb|AY949794.1|	Hym-gen-S273	CGaTGTtGGTTCAcCGCTC	Hym-gen-A274	CRATGAAGAGCACCGCGAT	116	556..671
gi|63095118|gb|AY949793.1|	Hym-gen-S273	CGaTGTtGGTTCAcCGCTC	Hym-gen-A274	CRATGAAGAGCACCGcGAT	116	556..671
gi|63095117|gb|AY949792.1|	Hym-gen-S273	CGaTGTtGGTTCAcCGCTC	Hym-gen-A274	CRATGAAGAGCACCGCGAT	116	556..671
gi|63095116|gb|AY949791.1|	Hym-gen-S273	CGaTGTtGGTTCAcCGCTC	Hym-gen-A274	CRATGAAGAGCACCGCGAT	116	556..671
gi|63095115|gb|AY949790.1|	Hym-gen-S273	CGaTGTtGGTTCAcCGCTC	Hym-gen-A274	CRaTGAAGAGCACCGCGAT	116	556..671
gi|63095114|gb|AY949789.1|	Hym-gen-S273	CGaTGTtGGTTCAcCGCTC	Hym-gen-A274	CRATGAAGAGCACCGCGAT	116	556..671
gi|63095113|gb|AY949788.1|	Hym-gen-S273	CGaTGTtGGTTCAcCGCTC	Hym-gen-A274	CRATGAAGAGCACCGCGAT	116	556..671
gi|63095112|gb|AY949787.1|	Hym-gen-S273	CGaTGTtGGTTCAcCGCTC	Hym-gen-A274	CRaTGAAGAGCACCGCGAT	116	556..671
gi|63095111|gb|AY949786.1|	Hym-gen-S273	CGaTGTtGGTTCAcCGCTC	Hym-gen-A274	CRaTGAAGAGCACCGCGAT	116	556..671
gi|63095110|gb|AY949785.1|	Hym-gen-S273	CGaTGTtGGTTCAcCGCTC	Hym-gen-A274	CRATGAAGAGCACCGCGAT	116	556..671
gi|63095108|gb|AY949783.1|	Hym-gen-S273	CGaTGTtGGTTCAcCGCTC	Hym-gen-A274	CRATGAAGAGCACCGCGAT	114	556..669
gi|63095107|gb|AY949782.1|	Hym-gen-S273	CGaTGTtGGTTCAcCGCTC	Hym-gen-A274	CRATGAAGAGCACCGCGAT	114	556..669
gi|63095106|gb|AY949781.1|	Hym-gen-S273	CGaTGTtGGTTCAcCGCTC	Hym-gen-A274	CRATGAAGAGCACCGCGAT	114	556..669
gi|63095105|gb|AY949780.1|	Hym-gen-S273	CGaTGTtGGTTCAcCGCTC	Hym-gen-A274	CRATGAAGAGCACCGCGAT	114	556..669
gi|63095104|gb|AY949779.1|	Hym-gen-S273	CGaTGTtGGTTCAcCGCTC	Hym-gen-A274	CRATGAAGAGCACCGCGAT	114	556..669
gi|117343921|gb|DQ888571.1|	Hym-gen-S273	CGaTGTtGGTTCACCGCTC	Hym-gen-A274	CRaTgAAGAGCACCGCGAT	125	144..268
gi|117343920|gb|DQ888570.1|	Hym-gen-S273	CGaTGTtGGTTCACCGCTC	Hym-gen-A274	CRaTgAAGAGCACCGCGAT	116	190..305
gi|117343919|gb|DQ888569.1|	Hym-gen-S273	CGaTGTtGGTTCACCGCTC	Hym-gen-A274	CRaTgAAGAGCACCGCGAT	131	190..320
gi|117343917|gb|DQ888567.1|	Hym-gen-S273	CGaTGTtGGTTCACCGCTC	Hym-gen-A274	CRaTgAAGAGCACCGCGAT	129	190..318
gi|117343915|gb|DQ888565.1|	Hym-gen-S273	CgaTGTTGGTTCACCGCTC	Hym-gen-A274	CRATGAAGAGCACCGCGAT	115	151..265
gi|117343914|gb|DQ888564.1|	Hym-gen-S273	CGaTGTtGGTTCACCGCTC	Hym-gen-A274	CRaTgAAGAGCACCGCGAT	117	190..306
gi|117343913|gb|DQ888563.1|	Hym-gen-S273	CgaTGTtGGTTCACCGCTC	Hym-gen-A274	CRATGAAGAGCACCGCGAT	115	190..304
gi|117343912|gb|DQ888562.1|	Hym-gen-S273	CgaTgTtGGTTCACCGCTC	Hym-gen-A274	CRaTgAAGAGCACCGCGAT	116	190..305
gi|117343911|gb|DQ888561.1|	Hym-gen-S273	CGaTGTtGGTTCACCGCTC	Hym-gen-A274	CRaTgAAGAGCACCGCGAT	131	191..321
gi|117343910|gb|DQ888560.1|	Hym-gen-S273	CGaTGTtGGTTCACCGCTC	Hym-gen-A274	CRaTgAAGAGCACCGCGAT	129	190..318
gi|117343909|gb|DQ888559.1|	Hym-gen-S273	CGaTGTtGGTTCACCGCTC	Hym-gen-A274	CRaTgAAGAGCACCGCGAT	141	190..330
gi|117343908|gb|DQ888558.1|	Hym-gen-S273	CGaTGTtGGTTCACCGCTC	Hym-gen-A274	CRaTGAAGAGCAcCGCGAT	129	190..318
gi|117343907|gb|DQ888557.1|	Hym-gen-S273	CGaTGTtGGTTCACCGCTC	Hym-gen-A274	CRaTgAAGAGCACCGCGAT	135	190..324
gi|117343906|gb|DQ888556.1|	Hym-gen-S273	CGaTGTtGGTTCACCGCTC	Hym-gen-A274	CRaTgAAGAGCACCGCGAT	132	190..321
gi|117343905|gb|DQ888555.1|	Hym-gen-S273	CGaTGTtGGTTCACCGCTC	Hym-gen-A274	CRaTgAAGAGCACCGCGAT	127	190..316
gi|117343904|gb|DQ888554.1|	Hym-gen-S273	CGaTGTtGGTTCAcCGCTC	Hym-gen-A274	CRATgAAGAGCACCGCGAT	129	185..313
gi|117343903|gb|DQ888553.1|	Hym-gen-S273	CGaTGTTGGTTCACCGCTC	Hym-gen-A274	CRATgAAGAGCACCGCGAT	129	190..318
gi|117343902|gb|DQ888552.1|	Hym-gen-S273	CGaTGTtGGTTCACCGCTC	Hym-gen-A274	CRaTGAAGAGCACCGCGAT	123	190..312
gi|117343901|gb|DQ888551.1|	Hym-gen-S273	CGaTGTTGGTTCACCGCTC	Hym-gen-A274	CRaTGAAGAGCACCGCGAT	140	190..329
gi|117343900|gb|DQ888550.1|	Hym-gen-S273	CGaTGTtGGTTCACCGCTC	Hym-gen-A274	CRaTgAAGAGCACCGCGAT	140	190..329
gi|117343898|gb|DQ888548.1|	Hym-gen-S273	CGatGTtGGTTCACCGCTC	Hym-gen-A274	CRATGAAGAGCACCGCGAT	137	190..326
gi|117343897|gb|DQ888547.1|	Hym-gen-S273	CGatGTtGGTTCaCCGCTC	Hym-gen-A274	CRaTGAAGAGCACCGCGAT	133	190..322
gi|117343896|gb|DQ888546.1|	Hym-gen-S273	CGaTGTTGGTTCAcCGCTC	Hym-gen-A274	CRaTGAAGAGCACCGCGAT	147	190..336
gi|117343894|gb|DQ888544.1|	Hym-gen-S273	CGaTGTtGGTTCACCGCTC	Hym-gen-A274	CRaTGAAGAGcACCGCgAT	151	190..340
gi|117343893|gb|DQ888543.1|	Hym-gen-S273	CGaTGTtGGTTCaCCGCTC	Hym-gen-A274	CRATgAAGAGCACCGCGAT	114	190..303
gi|117343891|gb|DQ888541.1|	Hym-gen-S273	CGaTGTTGGTTCaCCGCTC	Hym-gen-A274	CRATGAAGAGCACCGCGAT	123	190..312
gi|117343890|gb|DQ888540.1|	Hym-gen-S273	CgaTGTtGGTTCACCGCTC	Hym-gen-A274	CRATGAAGAGCACCGCGAT	118	190..307
gi|117343889|gb|DQ888539.1|	Hym-gen-S273	CGaTGTtGGTTCACCGCTC	Hym-gen-A274	CRaTgAAGAGCACCGCGAT	132	190..321
gi|117343888|gb|DQ888538.1|	Hym-gen-S273	CGaTGTtGGTTCACCGCTC	Hym-gen-A274	CRaTgAAGAGCACCGCGAT	132	190..321
gi|117343887|gb|DQ888537.1|	Hym-gen-S273	CGaTGTtGGTTCACCGCTC	Hym-gen-A274	CRaTgAAGAGCACCGCGAT	130	190..319
gi|117343885|gb|DQ888535.1|	Hym-gen-S273	CGaTGTtGGTTCACCGCTC	Hym-gen-A274	CRaTgAAGAGCACCGCGAT	127	190..316
gi|117343884|gb|DQ888534.1|	Hym-gen-S273	CGaTGTtGGTTCACCGCTC	Hym-gen-A274	CRAtgAAGAGCACCGCGAT	144	190..333
gi|117343883|gb|DQ888533.1|	Hym-gen-S273	CGaTGTtGGTTCACCGCTC	Hym-gen-A274	CRaTgAAGAGCACCGCGAT	128	190..317
gi|117343882|gb|DQ888532.1|	Hym-gen-S273	CGaTGTtGGTTCAcCGCTC	Hym-gen-A274	CRaTgAAGAGCACCGCGAT	120	190..309
gi|117343881|gb|DQ888531.1|	Hym-gen-S273	CGaTGTtGGTTCACCGCTC	Hym-gen-A274	CRaTgAAGAGCACCGCGAT	128	190..317
gi|117343880|gb|DQ888530.1|	Hym-gen-S273	CGaTGTtGGTTCACCGCTC	Hym-gen-A274	CRATgAAGAGCACCGCGAT	126	190..315
gi|117343879|gb|DQ888529.1|	Hym-gen-S273	CGatGTtGGTTCACCGCTC	Hym-gen-A274	CRaTgAAGAGCACCGCGAT	130	190..319
gi|117343878|gb|DQ888528.1|	Hym-gen-S273	CGatgTTGGTTCACCGCTC	Hym-gen-A274	CRATGAAGAGCACCGCGAT	128	190..317
gi|117343877|gb|DQ888527.1|	Hym-gen-S273	CGatGTtGGTTCACCGCTC	Hym-gen-A274	CRaTGAAGAGCACCGCGAT	130	190..319
gi|117343876|gb|DQ888526.1|	Hym-gen-S273	CGaTGTtGGTTCACCGCTC	Hym-gen-A274	CRaTGAAGAGCACCGCGAT	127	190..316
gi|117343875|gb|DQ888525.1|	Hym-gen-S273	CGaTGTtGGTTCACCGCTC	Hym-gen-A274	CRaTgAAGAGCACCGcGAT	116	189..304
gi|117343874|gb|DQ888524.1|	Hym-gen-S273	CGaTGTtGGTTCACCGCTC	Hym-gen-A274	CRATGAAGAGCACCGCGAT	113	190..302
gi|117343873|gb|DQ888523.1|	Hym-gen-S273	CGaTGTtGGTTCACCGCTC	Hym-gen-A274	CRATGAAGAGCACCGCGAT	113	190..302
gi|117343872|gb|DQ888522.1|	Hym-gen-S273	CGaTGTtGGTTCACCGCTC	Hym-gen-A274	CRATGAAGAGCACCGCGAT	115	190..304
gi|117343870|gb|DQ888520.1|	Hym-gen-S273	CGaTGTtGGTTCACCGCTC	Hym-gen-A274	CRaTgAAGAGCACCGCGAT	127	190..316
gi|117343869|gb|DQ888519.1|	Hym-gen-S273	CGaTGTtGGTTCACCGCTC	Hym-gen-A274	CRaTGAAGAGCACCGCGAT	126	190..315
gi|117343868|gb|DQ888518.1|	Hym-gen-S273	CGaTGTtGGTTCACCGCTC	Hym-gen-A274	CRATGAAGAGCACCGCGAT	125	190..314
gi|117343867|gb|DQ888517.1|	Hym-gen-S273	CGaTGTtGGTTCACCGCTC	Hym-gen-A274	CRATGAAGAGCACCGCGAT	125	190..314
gi|117343865|gb|DQ888515.1|	Hym-gen-S273	CGaTGTTGGTTCACCGCTC	Hym-gen-A274	CRaTGAAGAGCACCGCGAT	125	190..314
gi|117343864|gb|DQ888514.1|	Hym-gen-S273	CGaTGTtGGTTCACCGCTC	Hym-gen-A274	CRATgAAGAGCACCGCGAT	133	190..322
gi|117343863|gb|DQ888513.1|	Hym-gen-S273	CGaTGTtGGTTCACCGCTC	Hym-gen-A274	CRaTgAAGAGCACCGCGAT	128	190..317
gi|117343862|gb|DQ888512.1|	Hym-gen-S273	CGaTGTtGGTTCACCGCTC	Hym-gen-A274	CRaTgAAGAGCACCGCGAT	126	190..315
gi|117343861|gb|DQ888511.1|	Hym-gen-S273	CGaTGTtGGTTCACCGCTC	Hym-gen-A274	CRaTgAAGAGCACCGCGAT	139	190..328
gi|117343860|gb|DQ888510.1|	Hym-gen-S273	CGaTGTtGGTTCACCGCTC	Hym-gen-A274	CRaTgAAGAGCACCGCGAT	128	190..317
gi|117343859|gb|DQ888509.1|	Hym-gen-S273	CGaTGTtGGTTCACCGCTC	Hym-gen-A274	CRaTgAAGAGCACCGCGAT	127	190..316
gi|117343858|gb|DQ888508.1|	Hym-gen-S273	CGaTGTtGGTTCACCGCTC	Hym-gen-A274	CRaTgAAGAGCACCGCGAT	127	190..316
gi|117343857|gb|DQ888507.1|	Hym-gen-S273	CGaTGTtGGTTCACCGCTC	Hym-gen-A274	CRATGAAGAGCACCGCgAT	127	190..316
gi|117343856|gb|DQ888506.1|	Hym-gen-S273	CGaTGTtGGTTCAcCGCTC	Hym-gen-A274	CRATgAAGaGCACCGCGAT	129	190..318
gi|117343855|gb|DQ888505.1|	Hym-gen-S273	CGaTGTtGGTTCACCGCTC	Hym-gen-A274	CRaTGAAGAGCACCGCGAT	128	168..295
gi|117343854|gb|DQ888504.1|	Hym-gen-S273	CGaTGTtGGTTCACCGCTC	Hym-gen-A274	CRaTGAAGAGCACCGCGAT	128	190..317
gi|117343853|gb|DQ888503.1|	Hym-gen-S273	CGaTGTtGGTTCACCGcTC	Hym-gen-A274	CRaTgAAGAGCACCGCGAT	134	190..323
gi|63095151|gb|AY949826.1|	Hym-gen-S273	CGaTGTtGGTTCAcCGCTC	Hym-gen-A274	CRaTgAAGAGCACCGCGAT	115	556..670
gi|63095150|gb|AY949825.1|	Hym-gen-S273	CGaTGTtGGTTCAcCGCTC	Hym-gen-A274	CRaTgAAGAGCACCGCGAT	111	556..666
gi|63095149|gb|AY949824.1|	Hym-gen-S273	CGaTGTtGGTTCAcCGCTC	Hym-gen-A274	CRATGAAGAGCACCGCGAT	112	556..667
gi|63095148|gb|AY949823.1|	Hym-gen-S273	CGaTGTtGGTTCAcCGCTC	Hym-gen-A274	CRATGAAGAGCACCGCGAT	114	558..671
gi|63095147|gb|AY949822.1|	Hym-gen-S273	CGaTGTtGGTTCAcCGCTC	Hym-gen-A274	CRaTGAAGAGCACCGCGAT	123	558..680
gi|63095146|gb|AY949821.1|	Hym-gen-S273	CGaTGTTGGTTCAcCGCTC	Hym-gen-A274	CRATgAAGAGCACCGCGAT	114	556..669
gi|63095145|gb|AY949820.1|	Hym-gen-S273	CGaTGTtGGTTCAcCGCTC	Hym-gen-A274	CRATGAAgAGCACCGCGAT	128	557..684
gi|63095144|gb|AY949819.1|	Hym-gen-S273	CGaTGTtGGTTCAcCGCTC	Hym-gen-A274	CRATGAAgAGCACCGCGAT	127	557..683
gi|63095143|gb|AY949818.1|	Hym-gen-S273	CGaTGTtGGTTCAcCGCTC	Hym-gen-A274	CRATgAAGAGCACCGCGAT	113	555..667
gi|63095142|gb|AY949817.1|	Hym-gen-S273	CGaTGTtGGTTCAcCGCTC	Hym-gen-A274	CRATGAAGAGCAccGCGAT	161	559..719
gi|63095102|gb|AY949777.1|	Hym-gen-S273	CGaTGTtGGTTCAcCGCTC	Hym-gen-A274	CRATGAAGAGCACCGCGAT	115	557..671
gi|63095101|gb|AY949776.1|	Hym-gen-S273	CGaTGTtGGTTCAcCGCTC	Hym-gen-A274	CRATGAAGAGCACCGCGAT	115	557..671
gi|63095100|gb|AY949775.1|	Hym-gen-S273	CGaTGTtGGTTCAcCGCTC	Hym-gen-A274	CRATGAAGAGCACCGCGAT	115	557..671
gi|37703617|gb|AH012884.1|	Hym-gen-S273	CgaTGTtGGTTCACCGCTC	Hym-gen-A274	CRATGAAGAGCACCGCGAT	112	655..766
gi|31745534|gb|AH012899.1|	Hym-gen-S273	CgaTGTtGGTTCACCGCTC	Hym-gen-A274	CRaTgAAGAGCACCGCGAT	115	656..770
gi|31745531|gb|AH012898.1|	Hym-gen-S273	CgaTGTtGGTTCACCGCTC	Hym-gen-A274	CRaTgAAGAGCACCGCGAT	115	656..770
gi|61652871|gb|AY920277.1|	Hym-gen-S273	CGaTGTtGGTTCACCGCTC	Hym-gen-A274	CRATGAAGAGCACCGCGAT	122	567..688
gi|61652868|gb|AY920274.1|	Hym-gen-S273	CGaTGTtGGTTCACCGCTC	Hym-gen-A274	CRATgAAGAGCACCGCGAT	120	630..749
gi|61652867|gb|AY920273.1|	Hym-gen-S273	CGaTGTtGGTTCACCGCTC	Hym-gen-A274	CRATGAAGAGCACCGCGAT	122	633..754
gi|61652866|gb|AY920272.1|	Hym-gen-S273	CGaTGTtGGTtCACCGCTC	Hym-gen-A274	CRaTgAAGAGCACCGCGAT	122	638..759
gi|61652865|gb|AY920271.1|	Hym-gen-S273	CGaTGTtGGTTCACCGCTC	Hym-gen-A274	CRATGAAGAGCACCGCGAT	120	632..751
gi|61652864|gb|AY920270.1|	Hym-gen-S273	CgaTGTtGGTTCACCGCTC	Hym-gen-A274	CRATgAAGAGCACCGCGAT	121	634..754
gi|61194506|gb|AY937226.1|	Hym-gen-S273	CGaTGTtGGTTCACCGCTC	Hym-gen-A274	CRATGAAGAGCACCGCGAT	120	602..721
gi|29028562|gb|AY216700.1|	Hym-gen-S273	CGaTGTtGGTTCAcCGCTC	Hym-gen-A274	CRATgAAGAGCACCGCGAT	114	669..782
gi|29028561|gb|AY216699.1|	Hym-gen-S273	cgaTGTTGGTTCAcCGCTC	Hym-gen-A274	CRATgAAGAGCACCgCGAT	200	682..881
gi|5326715|emb|AJ009343.1|	Hym-gen-S273	CGaTGTtGGTTCAcCGCTC	Hym-gen-A274	CRATgAAGAGCACCGCGAT	142	567..708
gi|5326706|emb|AJ009341.1|	Hym-gen-S273	CGaTGTtGGTTCACCGCTC	Hym-gen-A274	CRATgAAGAGCACCGCGAT	120	552..671
gi|5326702|emb|AJ009340.1|	Hym-gen-S273	CGaTGTtGGTTCACCGCTC	Hym-gen-A274	CRATgAAGAGCACCGCGAT	120	559..678
gi|5326698|emb|AJ009339.1|	Hym-gen-S273	CGaTGTtGGTTCAcCGCTC	Hym-gen-A274	CRATgAAGAGCACCGCGAT	142	568..709
gi|5326695|emb|AJ009338.1|	Hym-gen-S273	CGaTGTtGGTTCAcCGCTC	Hym-gen-A274	CRATgAAGAGCACCGCGAT	142	569..710
gi|5326630|emb|AJ009329.1|	Hym-gen-S273	CGaTGTtGGTTCACCGCTC	Hym-gen-A274	CRATGAAGAGCACCGCGAT	121	553..673
gi|5326614|emb|AJ009328.1|	Hym-gen-S273	CGaTGTtGGTTCACCGCTC	Hym-gen-A274	CRATgAAGaGCACCGCGAT	121	553..673
gi|478426839|gb|JX303688.1|	Hym-gen-S273	CGaTGTtGGTTCACCGCTC	Hym-gen-A274	CRaTgAAGAGCACCGCGAT	130	245..374
gi|478426838|gb|JX303687.1|	Hym-gen-S273	CGaTGTtGGTTCACCGCTC	Hym-gen-A274	CRaTgAAGAGCACCGCGAT	128	260..387
gi|478426837|gb|JX303686.1|	Hym-gen-S273	CGaTGTtGGTTCACCGCTC	Hym-gen-A274	CRaTgAAGAGCACCGCGAT	130	244..373
gi|478426836|gb|JX303685.1|	Hym-gen-S273	CGaTGTtGGTTCACCGCTC	Hym-gen-A274	CRaTGAAGAGCACCGCGAT	126	246..371
gi|478426835|gb|JX303684.1|	Hym-gen-S273	CGaTGTtGGTTCACCGCTC	Hym-gen-A274	CRaTGAAGAGCACCGCGAT	134	222..355
gi|478426834|gb|JX303683.1|	Hym-gen-S273	CGaTGTtGGTTCACCGCTC	Hym-gen-A274	CRaTGAAGAGCACCGCGAT	130	243..372
gi|478426833|gb|JX303682.1|	Hym-gen-S273	CGaTGTtGGTTCACCGCTC	Hym-gen-A274	CRaTGAAGAGCACCGCGAT	128	258..385
gi|478426832|gb|JX303681.1|	Hym-gen-S273	CGaTGTtGGTTCACCGCTC	Hym-gen-A274	CRaTgAAGAGCAcCGCGAT	132	259..390
gi|478426831|gb|JX303680.1|	Hym-gen-S273	CGaTGTtGGTTCACCGCTC	Hym-gen-A274	CRaTGAAGAGCACCGCGAT	128	675..802
gi|478426830|gb|JX303679.1|	Hym-gen-S273	CGaTGTtGGTTCACCGCTC	Hym-gen-A274	CRaTgAAGAGCACCGCGAT	128	202..329
gi|478426829|gb|JX303678.1|	Hym-gen-S273	CGaTGTTGGTTCACCGCTC	Hym-gen-A274	CRATgAAGAGCACCGCGAT	130	244..373
gi|478426828|gb|JX303677.1|	Hym-gen-S273	CGaTGTTGGTTCACCGCTC	Hym-gen-A274	CRATgAAGAGCACCGCGAT	131	224..354
gi|478426827|gb|JX303676.1|	Hym-gen-S273	CGaTGTtGGTTCACCGCTC	Hym-gen-A274	CRaTgAAGAGcACCGCGAT	128	258..385
gi|478426826|gb|JX303675.1|	Hym-gen-S273	CGaTGTtGGTTCACCGCTC	Hym-gen-A274	CRaTgAAGAGCACCGCGAT	129	259..387
gi|478426825|gb|JX303674.1|	Hym-gen-S273	CGaTGTtGGTTCACCGCTC	Hym-gen-A274	CRaTgAAGAGCACCGCGAT	133	215..347
gi|478426824|gb|JX303673.1|	Hym-gen-S273	CGaTGTtGGTTCACCGCTC	Hym-gen-A274	CRaTgAAGAGCACCGCGAT	128	258..385
gi|478426823|gb|JX303672.1|	Hym-gen-S273	CGaTGTtGGTTCACCGCTC	Hym-gen-A274	CRaTgAAGAGcACCGCGAT	128	257..384
gi|478426822|gb|JX303671.1|	Hym-gen-S273	CGaTGTtGGTTCACCGCTC	Hym-gen-A274	CRaTgAAGAGCACCGCGAT	128	258..385
gi|478426821|gb|JX303670.1|	Hym-gen-S273	CGaTGTtGGTTCACCGCTC	Hym-gen-A274	CRaTgAAGAGCACCGCGAT	128	258..385
gi|478426820|gb|JX303669.1|	Hym-gen-S273	CGaTGTtGGTTCACCGCTC	Hym-gen-A274	CRaTgAAGAGcACCGCGAT	128	246..373
gi|478426819|gb|JX303668.1|	Hym-gen-S273	CGaTGTtGGTTCACCGCTC	Hym-gen-A274	CRaTgAAGAGCACCGCGAT	137	229..365
gi|478426818|gb|JX303667.1|	Hym-gen-S273	CGaTGTtGGTTCACCGCTC	Hym-gen-A274	CRaTGAAGAGCACCGCGAT	124	623..746
gi|478426817|gb|JX303666.1|	Hym-gen-S273	CGaTGTtGGTTCACCGCTC	Hym-gen-A274	CRaTGAAGAGCACCGCGAT	126	254..379
gi|478426816|gb|JX303665.1|	Hym-gen-S273	CGaTGTtGGTTCACCGCTC	Hym-gen-A274	CRaTgAAGAGCACCGCGAT	135	257..391
gi|388424075|gb|JQ801686.1|	Hym-gen-S273	CGaTGTtGGTTCAcCGCTC	Hym-gen-A274	CRaTgAAGAGCACCGCGAT	114	197..310
gi|388424074|gb|JQ801685.1|	Hym-gen-S273	CGaTGTTGGTTCAcCGCTC	Hym-gen-A274	CRATGAAGAGCACCGCGAT	114	197..310
gi|388424073|gb|JQ801684.1|	Hym-gen-S273	CGaTGTtGGTTCAcCGCTC	Hym-gen-A274	CRATGAAGAGCACCGCGAT	117	504..620
gi|388424072|gb|JQ801683.1|	Hym-gen-S273	CGaTGTtGGTTCAcCGCTC	Hym-gen-A274	CRATGAAGAGCACCGCGAT	113	166..278
gi|388424071|gb|JQ801682.1|	Hym-gen-S273	CGaTGTTGGTTCAcCGCTC	Hym-gen-A274	CRATGAAGAGCACCGCGAT	114	203..316
gi|388424070|gb|JQ801681.1|	Hym-gen-S273	CGaTGTtGGTTCAcCGCTC	Hym-gen-A274	CRaTGAAgaGCACCGCGAT	114	200..313
gi|388424069|gb|JQ801680.1|	Hym-gen-S273	CGaTGTtGGTTCAcCGCTC	Hym-gen-A274	CRATGAAGAGCACCGCGAT	114	214..327
gi|388424068|gb|JQ801679.1|	Hym-gen-S273	CGaTGTTGGTTCAcCGCTC	Hym-gen-A274	CRATGAAGAGCACCGCGAT	114	198..311
gi|388424067|gb|JQ801678.1|	Hym-gen-S273	CGaTGTtGGTTCAcCGCTC	Hym-gen-A274	CRATGAAGAGCACCGCGAT	114	203..316
gi|388424066|gb|JQ801677.1|	Hym-gen-S273	CGaTGTtGGTTCAcCGCTC	Hym-gen-A274	CRATGAAGAGCACCGCGAT	116	190..305
gi|388424065|gb|JQ801676.1|	Hym-gen-S273	CGaTGTtGGTTCAcCGCTC	Hym-gen-A274	CRATGAAGAGCACCGCGAT	116	191..306
gi|388424064|gb|JQ801675.1|	Hym-gen-S273	CGaTGTtGGTTCAcCGCTC	Hym-gen-A274	CRATGAAGAGCACCGCGAT	114	255..368
gi|388424063|gb|JQ801674.1|	Hym-gen-S273	CGaTGTtGGTTCAcCGCTC	Hym-gen-A274	CRATgAAGAGCACCGCGAT	114	657..770
gi|388424062|gb|JQ801673.1|	Hym-gen-S273	CGaTGTTGGTTCAcCGCTC	Hym-gen-A274	CRATGAAGAGCACCGCGAT	114	200..313
gi|388424061|gb|JQ801672.1|	Hym-gen-S273	CGaTGTtGGTTCAcCGCTC	Hym-gen-A274	CRaTGAAgaGCACCGCGAT	114	200..313
gi|388424060|gb|JQ801671.1|	Hym-gen-S273	CGaTGTtGGTTCAcCGCTC	Hym-gen-A274	CRATgAAGAGCACCGCGAT	116	174..289
gi|388424059|gb|JQ801670.1|	Hym-gen-S273	CGaTGttGGTTCAcCGCTC	Hym-gen-A274	CRATGAAGAGCACCGCGAT	114	166..279
gi|461957666|gb|JX679597.1|	Hym-gen-S273	CgaTgTtGGTTCACCGCTC	Hym-gen-A274	CRaTgAAGAGCACCGCGAT	116	250..365
gi|461957664|gb|JX679596.1|	Hym-gen-S273	CGaTGTtGGTTCACCGCTC	Hym-gen-A274	CRaTgAAGAGCACCGCGAT	117	256..372
gi|461957662|gb|JX679595.1|	Hym-gen-S273	CGaTGTtGGTTCACCGCTC	Hym-gen-A274	CRaTgAAGAGCACCGCGAT	117	257..373
gi|461957660|gb|JX679594.1|	Hym-gen-S273	CGaTGTtGGTTCACCGCTC	Hym-gen-A274	CRaTgAAGAGCACCGCGAT	117	247..363
gi|461957658|gb|JX679593.1|	Hym-gen-S273	CGaTGTtGGTTCACCGCTC	Hym-gen-A274	CRaTgAAGAGCACCGCGAT	117	244..360
gi|461957656|gb|JX679592.1|	Hym-gen-S273	CGaTGTtGGTTCACCGCTC	Hym-gen-A274	CRaTgAAGAGCACCGCGAT	117	243..359
gi|461957654|gb|JX679591.1|	Hym-gen-S273	CGaTGTtGGTTCACCGCTC	Hym-gen-A274	CRaTgAAGAGCACCGCGAT	117	245..361
gi|461957652|gb|JX679590.1|	Hym-gen-S273	CGaTGTtGGTTCACCGCTC	Hym-gen-A274	CRaTgAAGAGCACCGCGAT	117	247..363
gi|461957650|gb|JX679589.1|	Hym-gen-S273	CGaTGTtGGTTCACCGCTC	Hym-gen-A274	CRaTgAAGAGCACCGCGAT	117	257..373
gi|461957648|gb|JX679588.1|	Hym-gen-S273	CGaTGTtGGTTCACCGCTC	Hym-gen-A274	CRaTgAAGAGCACCGCGAT	117	257..373
gi|461957646|gb|JX679587.1|	Hym-gen-S273	CgaTgTtGGTTCACCGCTC	Hym-gen-A274	CRaTgAAGAGCACCGCGAT	116	247..362
gi|461957644|gb|JX679586.1|	Hym-gen-S273	CGaTGTtGGTTCACCGCTC	Hym-gen-A274	CRaTgAAGAGCACCGCGAT	117	256..372
gi|461957642|gb|JX679585.1|	Hym-gen-S273	CgaTGTtGGTTCACCGCTC	Hym-gen-A274	CRATGAAGAGCACCGCGAT	117	208..324
gi|461957640|gb|JX679584.1|	Hym-gen-S273	CgaTGTtGGTTCACCGCTC	Hym-gen-A274	CRATGAAGAGCACCGCGAT	115	246..360
gi|461957638|gb|JX679583.1|	Hym-gen-S273	CgaTGTtGGTTCACCGCTC	Hym-gen-A274	CRATGAAGAGCACCGCGAT	115	247..361
gi|461957636|gb|JX679582.1|	Hym-gen-S273	CgaTGTtGGTTCACCGCTC	Hym-gen-A274	CRATGAAGAGCACCGCGAT	115	257..371
gi|461957634|gb|JX679581.1|	Hym-gen-S273	CgaTGTtGGTTCACCGCTC	Hym-gen-A274	CRATGAAGAGCACCGCGAT	115	244..358
gi|461957632|gb|JX679580.1|	Hym-gen-S273	CgaTgTtGGTTCACCGCTC	Hym-gen-A274	CRaTgAAGAGCACCGCGAT	116	245..360
gi|461957630|gb|JX679579.1|	Hym-gen-S273	CGaTgTtGGTTCACCGCTC	Hym-gen-A274	CRaTgAAGAGCACCGCGAT	116	242..357
gi|461957628|gb|JX679578.1|	Hym-gen-S273	CgaTgTtGGTTCACCGCTC	Hym-gen-A274	CRaTgAAGAGCACCGCGAT	116	257..372
gi|461957626|gb|JX679577.1|	Hym-gen-S273	CgaTgTtGGTTCACCGCTC	Hym-gen-A274	CRaTgAAGAGCACCGCGAT	116	233..348
gi|461957624|gb|JX679576.1|	Hym-gen-S273	CgaTgTtGGTTCACCGCTC	Hym-gen-A274	CRaTgAAGAGCACCGCGAT	116	257..372
gi|461957622|gb|JX679575.1|	Hym-gen-S273	CGaTGTtGGTTCACCGCTC	Hym-gen-A274	CRaTgAAGAGCACCGCGAT	117	257..373
gi|461957620|gb|JX679574.1|	Hym-gen-S273	CGaTGTtGGTTCACCGCTC	Hym-gen-A274	CRaTgAAGAGCACCGCGAT	117	244..360
gi|461957618|gb|JX679573.1|	Hym-gen-S273	CGatgTTGGTTCACCGCTC	Hym-gen-A274	CRaTgAAGAGCACCGCGAT	116	245..360
gi|461957616|gb|JX679572.1|	Hym-gen-S273	CGaTGTtGGTTCACCGCTC	Hym-gen-A274	CRaTgAAGAGCACCGCGAT	117	238..354
gi|461957614|gb|JX679571.1|	Hym-gen-S273	CgaTgTtGGTTCACCGCTC	Hym-gen-A274	CRaTgAAGAGCACCGCGAT	116	257..372
gi|461957612|gb|JX679570.1|	Hym-gen-S273	CgaTgTtGGTTCACCGCTC	Hym-gen-A274	CRaTgAAGAGCACCGCGAT	116	255..370
gi|461957610|gb|JX679569.1|	Hym-gen-S273	CGaTGTtGGTTCACCGCTC	Hym-gen-A274	CRaTgAAGAGCACCGCGAT	117	257..373
gi|461957608|gb|JX679568.1|	Hym-gen-S273	CGaTGTtGGTTCACCGCTC	Hym-gen-A274	CRaTgAAGAGCACCGCGAT	117	247..363
gi|461957606|gb|JX679567.1|	Hym-gen-S273	CGaTgTtGGTTCACCGCTC	Hym-gen-A274	CRaTgAAGAGCACCGCGAT	116	236..351
gi|461957604|gb|JX679566.1|	Hym-gen-S273	CGaTGTtGGTTCACCGCTC	Hym-gen-A274	CRaTgAAGAGCACCGCGAT	117	257..373
gi|461957602|gb|JX679565.1|	Hym-gen-S273	CGaTGTtGGTTCACCGCTC	Hym-gen-A274	CRaTgAAGAGCACCGCGAT	117	236..352
gi|461957600|gb|JX679564.1|	Hym-gen-S273	CGaTGTtGGTTCACCGCTC	Hym-gen-A274	CRaTgAAGAGCACCGCGAT	117	241..357
gi|461957598|gb|JX679563.1|	Hym-gen-S273	CGaTGTtGGTTCACCGCTC	Hym-gen-A274	CRaTgAAGAGCACCGCGAT	117	243..359
gi|461957596|gb|JX679562.1|	Hym-gen-S273	CGaTGTtGGTTCACCGCTC	Hym-gen-A274	CRaTgAAGAGCACCGCGAT	117	243..359
gi|461957594|gb|JX679561.1|	Hym-gen-S273	CGaTGTtGGTTCACCGCTC	Hym-gen-A274	CRaTgAAGAGCACCGCGAT	117	251..367
gi|461957592|gb|JX679560.1|	Hym-gen-S273	CGaTGTtGGTTCACCGCTC	Hym-gen-A274	CRaTgAAGAGCACCGCGAT	117	257..373
gi|461957590|gb|JX679559.1|	Hym-gen-S273	CGaTGTTGGTTCAcCGCTC	Hym-gen-A274	CRaTgAAGAGCACCGCGAT	115	257..371
gi|461957588|gb|JX679558.1|	Hym-gen-S273	CGaTGTTGGTTCACCGCTC	Hym-gen-A274	CRaTgAAGAGCACCGCGAT	116	257..372
gi|461957587|gb|JX679557.1|	Hym-gen-S273	CGaTGTtGGTTCACCGCTC	Hym-gen-A274	CRaTgAAGAGCACCGCGAT	117	246..362
gi|461957586|gb|JX679556.1|	Hym-gen-S273	CGaTGTtGGTTCACCGCTC	Hym-gen-A274	CRaTgAAGAGCACCGCGAT	117	244..360
gi|461957585|gb|JX679555.1|	Hym-gen-S273	CGaTGTtGGTTCACCGCTC	Hym-gen-A274	CRaTgAAGAGCACCGCGAT	117	246..362
gi|461957584|gb|JX679554.1|	Hym-gen-S273	CGaTGTtGGTTCACCGCTC	Hym-gen-A274	CRaTgAAGAGCACCGCGAT	117	166..282
gi|461957583|gb|JX679553.1|	Hym-gen-S273	CGaTGTtGGTTCACCGCTC	Hym-gen-A274	CRaTgAAGAGCACCGCGAT	117	239..355
gi|461957582|gb|JX679552.1|	Hym-gen-S273	CgatgTTGGTTCACCGCTC	Hym-gen-A274	CRaTgAAGAGCACCGCGAT	116	246..361
gi|461957581|gb|JX679551.1|	Hym-gen-S273	CgaTGTtGGTTCACCGCTC	Hym-gen-A274	CRaTgAAGAGCACCGCGAT	116	241..356
gi|461957579|gb|JX679550.1|	Hym-gen-S273	CgaTGTtGGTTCACCGCTC	Hym-gen-A274	CRaTgAAGAGCACCGCGAT	115	257..371
gi|461957577|gb|JX679549.1|	Hym-gen-S273	CGaTGTtGGTTCACCGCTC	Hym-gen-A274	CRaTgAAGAGCACCGCGAT	121	246..366
gi|461957575|gb|JX679548.1|	Hym-gen-S273	CGaTGTtGGTTCACCGCTC	Hym-gen-A274	CRaTgAAGAGCACCGCGAT	121	239..359
gi|461957573|gb|JX679547.1|	Hym-gen-S273	CGaTGTtGGTTCACCGCTC	Hym-gen-A274	CRaTgAAGAGCACCGCGAT	121	257..377
gi|461957571|gb|JX679546.1|	Hym-gen-S273	CGaTGTtGGTTCACCGCTC	Hym-gen-A274	CRaTgAAGAGCACCGCGAT	121	257..377
gi|461957569|gb|JX679545.1|	Hym-gen-S273	CGaTGTtGGTTCACCGCTC	Hym-gen-A274	CRaTgAAGAGCACCGCGAT	121	251..371
gi|461957567|gb|JX679544.1|	Hym-gen-S273	CGaTGTtGGTTCACCGCTC	Hym-gen-A274	CRaTgAAGAGCACCGCGAT	121	247..367
gi|461957565|gb|JX679543.1|	Hym-gen-S273	CGaTGTtGGTTCACCGCTC	Hym-gen-A274	CRaTGAAGAGCACCGCGAT	119	166..284
gi|461957561|gb|JX679542.1|	Hym-gen-S273	CGaTGTtGGTTCACCGCTC	Hym-gen-A274	CRaTGAAGAGCACCGCGAT	122	245..366
gi|461957559|gb|JX679541.1|	Hym-gen-S273	CGaTGTtGGTTCACCGCTC	Hym-gen-A274	CRaTGAAGAGCACCGCGAT	112	236..347
gi|461957557|gb|JX679540.1|	Hym-gen-S273	CGaTGTtGGTTCACCGCTC	Hym-gen-A274	CRATGAAGAGCACCGCGAT	115	250..364
gi|461957555|gb|JX679539.1|	Hym-gen-S273	CGaTGTtGGTTCACCGCTC	Hym-gen-A274	CRATgAAGAGCACCGCGAT	114	244..357
gi|461957553|gb|JX679538.1|	Hym-gen-S273	CGaTGTtGGTTCACCGCTC	Hym-gen-A274	CRATGAAGAGCACCGCGAT	113	257..369
gi|461957551|gb|JX679537.1|	Hym-gen-S273	CGaTGTtGGTTCACCGCTC	Hym-gen-A274	CRATGAAGAGCACCGCGAT	115	257..371
gi|461957549|gb|JX679536.1|	Hym-gen-S273	CGaTGTtGGTTCACCGCTC	Hym-gen-A274	CRATGAAGAGCACCGCGAT	113	254..366
gi|461957548|gb|JX679535.1|	Hym-gen-S273	CGaTGTtGGTTCACCGCTC	Hym-gen-A274	CRATgAAGAGCACCGCGAT	114	244..357
gi|461957547|gb|JX679534.1|	Hym-gen-S273	CGaTGTtGGTTCACCGCTC	Hym-gen-A274	CRaTgAAGAGCACCGCGAT	135	242..376
gi|461957545|gb|JX679532.1|	Hym-gen-S273	CGaTGTtGGTTCACCGCTC	Hym-gen-A274	CRaTgAAGAGCAcCGCGAT	132	257..388
gi|461957543|gb|JX679531.1|	Hym-gen-S273	CGaTGTtGGTTCACCGCTC	Hym-gen-A274	CRaTgAAGAGCACCGCGAT	127	206..332
gi|461957541|gb|JX679530.1|	Hym-gen-S273	CGaTGTTGGTTCACCGCTC	Hym-gen-A274	CRATgAAGAGCACCGCGAT	131	224..354
gi|375305600|gb|JF505496.1|	Hym-gen-S273	CGaTGTtGGTTCACCGCTC	Hym-gen-A274	CRaTgAAGAGCACCGCGAT	124	258..381
gi|375305599|gb|JF505495.1|	Hym-gen-S273	CGaTGTtGGTTCACCGCTC	Hym-gen-A274	CRaTgAAGAGCACCGCGAT	113	258..370
gi|375305598|gb|JF505494.1|	Hym-gen-S273	CGaTGTtGGTTCaCCGCTC	Hym-gen-A274	CRaTGAAGAGCACCGCGAT	114	258..371
gi|375305597|gb|JF505493.1|	Hym-gen-S273	CGaTGTtGGTTCaCCGCTC	Hym-gen-A274	CRaTGAAGAGCACCGCGAT	114	649..762
gi|375305596|gb|JF505492.1|	Hym-gen-S273	CGaTGTtGGTTCaCCGCTC	Hym-gen-A274	CRaTGAAGAGCACCGCGAT	114	236..349
gi|375305595|gb|JF505491.1|	Hym-gen-S273	CGaTGttGGTTCaCCGCTC	Hym-gen-A274	CRaTGAAGAGCACCGCGAT	114	258..371
gi|375305594|gb|JF505490.1|	Hym-gen-S273	CGaTGttGGTTCaCCGCTC	Hym-gen-A274	CRaTGAAGAGCACCGCGAT	114	197..310
gi|375305593|gb|JF505489.1|	Hym-gen-S273	CGaTGttGGTTCaCCGCTC	Hym-gen-A274	CRaTGAAGAGCACCGCGAT	114	211..324
gi|390133055|gb|JQ801449.1|	Hym-gen-S273	CGATGTTGGTTCACCGCTC	Hym-gen-A274	CRATGAAGAGCACCgCGAT	115	25..139
gi|380850578|gb|JQ256773.1|	Hym-gen-S273	CGaTGTtGGTTCAcCGCTC	Hym-gen-A274	CRATGAAGAGCACCGCGAT	115	158..272
gi|380850577|gb|JQ256772.1|	Hym-gen-S273	CGaTGTtGGTTCAcCGCTC	Hym-gen-A274	CRATGAAGAGCACCGCGAT	115	174..288
gi|380850576|gb|JQ256771.1|	Hym-gen-S273	CGaTGTtGGTTCAcCGCTC	Hym-gen-A274	CRATGAAGAGCACCGCGAT	115	174..288
gi|380850575|gb|JQ256770.1|	Hym-gen-S273	CGaTGTtGGTTCAcCGCTC	Hym-gen-A274	CRATGAAGAGCACCGCGAT	115	174..288
gi|380850574|gb|JQ256769.1|	Hym-gen-S273	CGaTGTtGGTTCAcCGCTC	Hym-gen-A274	CRATGAAGAGCACCGCGAT	115	174..288
gi|380850573|gb|JQ256768.1|	Hym-gen-S273	CGaTGTtGGTTCAcCGCTC	Hym-gen-A274	CRATGAAGAGCACCGCGAT	115	174..288
gi|380850572|gb|JQ256767.1|	Hym-gen-S273	CGaTGTtGGTTCAcCGCTC	Hym-gen-A274	CRATGAAGAGCACCGCGAT	115	173..287
gi|380850571|gb|JQ256766.1|	Hym-gen-S273	CGaTGTtGGTTCAcCGCTC	Hym-gen-A274	CRATgAAGAGCACCGCGAT	115	174..288
gi|380850570|gb|JQ256765.1|	Hym-gen-S273	CGaTGTtGGTTCAcCGCTC	Hym-gen-A274	CRATGAAGAGCACCGCGAT	115	173..287
gi|380850569|gb|JQ256764.1|	Hym-gen-S273	CGaTGTtGGTTCAcCGCTC	Hym-gen-A274	CRATGAAGAGCACCGCGAT	115	174..288
gi|380850568|gb|JQ256763.1|	Hym-gen-S273	CGaTGTtGGTTCAcCGCTC	Hym-gen-A274	CRATGAAGAGCACCGCGAT	115	173..287
gi|380850567|gb|JQ256762.1|	Hym-gen-S273	CGaTGTtGGTTCAcCGCTC	Hym-gen-A274	CRATgAAGAGCACCGCGAT	115	174..288
gi|380850566|gb|JQ256761.1|	Hym-gen-S273	CGaTGTtGGTTCAcCGCTC	Hym-gen-A274	CRATGAAGAGCACCGCGAT	115	173..287
gi|380850565|gb|JQ256760.1|	Hym-gen-S273	CGaTGTtGGTTCAcCGCTC	Hym-gen-A274	CRATGAAGAGCACCGCGAT	115	170..284
gi|380850564|gb|JQ256759.1|	Hym-gen-S273	CGaTGTtGGTTCAcCGCTC	Hym-gen-A274	CRATGAAGAGCACCGCGAT	115	174..288
gi|380850563|gb|JQ256758.1|	Hym-gen-S273	CGaTGTtGGTTCAcCGCTC	Hym-gen-A274	CRATGAAGAGCACCGCGAT	115	174..288
gi|380850562|gb|JQ256757.1|	Hym-gen-S273	CGaTGTtGGTTCAcCGCTC	Hym-gen-A274	CRATGAAGAGCACCGCGAT	115	174..288
gi|380850561|gb|JQ256756.1|	Hym-gen-S273	CGaTGTtGGTTCAcCGCTC	Hym-gen-A274	CRATGAAGAGCACCGCGAT	115	173..287
gi|380850560|gb|JQ256755.1|	Hym-gen-S273	CGaTGTtGGTTCAcCGCTC	Hym-gen-A274	CRATGAAGAGCACCGCGAT	115	174..288
gi|380850559|gb|JQ256754.1|	Hym-gen-S273	CGaTGTtGGTTCAcCGCTC	Hym-gen-A274	CRATGAAGAGCACCGCGAT	115	174..288
gi|380850558|gb|JQ256753.1|	Hym-gen-S273	CGaTGTtGGTTCAcCGCTC	Hym-gen-A274	CRATGAAGAGCACCGCGAT	115	174..288
gi|380850557|gb|JQ256752.1|	Hym-gen-S273	CGaTGTtGGTTCAcCGCTC	Hym-gen-A274	CRATGAAGAGCACCGCGAT	115	174..288
gi|380850556|gb|JQ256751.1|	Hym-gen-S273	CGaTGTtGGTTCAcCGCTC	Hym-gen-A274	CRATGAAGAGCACCGCGAT	115	174..288
gi|62997108|gb|AY940422.1|	Hym-gen-S273	CGaTGTTGGTTCAcCGCTC	Hym-gen-A274	CRaTGAAGAGCACCGCGAT	116	174..289
gi|62997107|gb|AY940421.1|	Hym-gen-S273	CGaTGTtGGTTCAcCGCTC	Hym-gen-A274	CRATgAAGAGCACCGCGAT	116	174..289
gi|62997106|gb|AY940420.1|	Hym-gen-S273	CGaTGTtGGTTCAcCGCTC	Hym-gen-A274	CRATgAAGAGCACCGCGAT	116	174..289
gi|62997105|gb|AY940419.1|	Hym-gen-S273	CGaTGTtGGTTCAcCGCTC	Hym-gen-A274	CRaTgAAGAGCACCGCGAT	116	174..289
gi|62997104|gb|AY940418.1|	Hym-gen-S273	CGaTGTtGGTTCAcCGCTC	Hym-gen-A274	CRaTGAAGAGCACCGCGAT	116	174..289
gi|62997103|gb|AY940417.1|	Hym-gen-S273	CGaTGTtGGTTCAcCGCTC	Hym-gen-A274	CRaTgAAGAGCACCGcGAT	116	174..289
gi|62997102|gb|AY940416.1|	Hym-gen-S273	CGaTGTtGGTTCAcCGCTC	Hym-gen-A274	CRaTgAAGAGCACCGcGAT	116	174..289
gi|62997101|gb|AY940415.1|	Hym-gen-S273	CGaTGTtGGTTCAcCGCTC	Hym-gen-A274	CRaTGAAGAGCACCGCGAT	114	174..287
gi|62997097|gb|AY940411.1|	Hym-gen-S273	CGaTGTtGGTTCAcCGCTC	Hym-gen-A274	CRaTGAAGAGCACCGCGAT	116	174..289
gi|62997095|gb|AY940409.1|	Hym-gen-S273	CGaTGTtGGTTCAcCGCTC	Hym-gen-A274	CRaTGAAGAGCACCGCGAT	116	174..289
gi|62997093|gb|AY940407.1|	Hym-gen-S273	CGaTGTtGGTTCAcCGCTC	Hym-gen-A274	CRatgAAGAGCACCGCGAT	116	174..289
gi|62997092|gb|AY940406.1|	Hym-gen-S273	CGaTGTtGGTTCAcCGCTC	Hym-gen-A274	CRATgAAGAGCACCGCGAT	116	174..289
gi|62997091|gb|AY940405.1|	Hym-gen-S273	CGaTGTtGGTTCAcCGCTC	Hym-gen-A274	CRATgAAGAGCACCGCGAT	116	174..289
gi|62997088|gb|AY940402.1|	Hym-gen-S273	CGaTGTTGGTTCAcCGCTC	Hym-gen-A274	CRATGAAGAGCACCGCGAT	116	174..289
gi|62997087|gb|AY940401.1|	Hym-gen-S273	CGaTGTTGGTTCAcCGCTC	Hym-gen-A274	CRATGAAGAGCACCGCGAT	116	174..289
gi|62997086|gb|AY940400.1|	Hym-gen-S273	CGaTGTtGGTTCAcCGCTC	Hym-gen-A274	CRATgAAGAGCACCGCGAT	118	174..291
gi|62997085|gb|AY940399.1|	Hym-gen-S273	CGaTGTTGGTTCAcCGCTC	Hym-gen-A274	CRaTgAAGAGCACCgcGAT	116	174..289
gi|62997084|gb|AY940398.1|	Hym-gen-S273	CGaTGTtGGTTCAcCGCTC	Hym-gen-A274	CRATGAAGAGCACCgcGAT	116	174..289
gi|62997083|gb|AY940397.1|	Hym-gen-S273	CGaTGTTGGTTCAcCGCTC	Hym-gen-A274	CRATGAAGAGCACCgcGAT	116	174..289
gi|62997082|gb|AY940396.1|	Hym-gen-S273	CGaTGTTGGTTCAcCGCTC	Hym-gen-A274	CRATGAAGAGCACCgcGAT	116	174..289
gi|62997075|gb|AY940389.1|	Hym-gen-S273	CGaTGTtGGTTCAcCGCTC	Hym-gen-A274	CRATGAAGAGCACCGCGAT	110	174..283
gi|62997074|gb|AY940388.1|	Hym-gen-S273	CGaTGTtGGTTCAcCGCTC	Hym-gen-A274	CRATGAAGAGCACCGCGAT	120	174..293
gi|62997073|gb|AY940387.1|	Hym-gen-S273	CGaTGTtGGTTCAcCGCTC	Hym-gen-A274	CRATGAAGAGCACCGCGAT	118	174..291
gi|62997068|gb|AY940382.1|	Hym-gen-S273	CGaTGTTGGTTCAcCGCTC	Hym-gen-A274	CRaTgAAGAGCACCGCGAT	116	174..289
gi|62997067|gb|AY940381.1|	Hym-gen-S273	CGaTGTtGGTTCAcCGCTC	Hym-gen-A274	CRaTgAAGAGCACCGCGAT	116	174..289
gi|62997066|gb|AY940380.1|	Hym-gen-S273	CGaTGTtGGTTCAcCGCTC	Hym-gen-A274	CRATGAAGAGCACCGCGAT	114	174..287
gi|62997065|gb|AY940379.1|	Hym-gen-S273	CGaTGTtGGTTCAcCGCTC	Hym-gen-A274	CRaTgAAGAGCACCGCGAT	116	174..289
gi|62997064|gb|AY940378.1|	Hym-gen-S273	CGaTGTtGGTTCAcCGCTC	Hym-gen-A274	CRaTgAAGAGCACCGCGAT	116	174..289
gi|62997062|gb|AY940376.1|	Hym-gen-S273	CGaTGTtGGTTCAcCGCTC	Hym-gen-A274	CRATGAAGAGCACCGCGAT	113	174..286
gi|62997060|gb|AY940374.1|	Hym-gen-S273	CGaTGTtGGTTCAcCGCTC	Hym-gen-A274	CRATGAAGAGCACCGCGAT	113	174..286
gi|62997059|gb|AY940373.1|	Hym-gen-S273	CGaTGTtGGTTCAcCGCTC	Hym-gen-A274	CRaTgAAGAGCACCGCGAT	116	174..289
gi|62997058|gb|AY940372.1|	Hym-gen-S273	CGaTGTTGGTTCAcCGCTC	Hym-gen-A274	CRatgAAGAGCACCGCGAT	114	174..287
gi|62997057|gb|AY940371.1|	Hym-gen-S273	CGaTGTtGGTTCAcCGCTC	Hym-gen-A274	CRATgAAGAGCACCGCGAT	116	174..289
gi|62997056|gb|AY940370.1|	Hym-gen-S273	CGaTGTtGGTTCAcCGCTC	Hym-gen-A274	CRATGAAGAGCACCGCGAT	116	174..289
gi|62997055|gb|AY940369.1|	Hym-gen-S273	CGaTGTtGGTTCAcCGCTC	Hym-gen-A274	CRATGAAGAGCACCGCGAT	116	174..289
gi|62997054|gb|AY940368.1|	Hym-gen-S273	CGaTGTTGGTTCAcCGCTC	Hym-gen-A274	CRaTgAAGAGCACCGCGAT	117	174..290
gi|62997053|gb|AY940367.1|	Hym-gen-S273	CGaTGTtGGTTCAcCGCTC	Hym-gen-A274	CRATgAAGAGCACCGCGAT	118	174..291
gi|62997052|gb|AY940366.1|	Hym-gen-S273	CGaTGTTGGTTCAcCGCTC	Hym-gen-A274	CRATgAAGAGCACCGCGAT	117	174..290
gi|62997051|gb|AY940365.1|	Hym-gen-S273	CGaTGTtGGTTCAcCGCTC	Hym-gen-A274	CRATGAAGAGCACCGCGAT	116	174..289
gi|62997049|gb|AY940363.1|	Hym-gen-S273	CGaTGTTGGTTCAcCGCTC	Hym-gen-A274	CRATGAAGAGCACCGCGAT	116	174..289
gi|62997048|gb|AY940362.1|	Hym-gen-S273	CGaTGTtGGTTCAcCGCTC	Hym-gen-A274	CRATgAAGAGCACCGCGAT	116	174..289
gi|62997046|gb|AY940360.1|	Hym-gen-S273	CGaTGTtGGTTCAcCGCTC	Hym-gen-A274	CRATgAAGAGCACCGCGAT	116	174..289
gi|62997045|gb|AY940359.1|	Hym-gen-S273	CGaTGTtGGTTCAcCGCTC	Hym-gen-A274	CRATGAAGAGCACCGCGAT	114	174..287
gi|62997044|gb|AY940358.1|	Hym-gen-S273	CGaTGTtGGTTCAcCGCTC	Hym-gen-A274	CRATGAAGAGCACCGCGAT	118	174..291
gi|62997043|gb|AY940357.1|	Hym-gen-S273	CGaTGTtGGTTCAcCGCTC	Hym-gen-A274	CRATGAAGAGCACCGCGAT	114	174..287
gi|62997042|gb|AY940356.1|	Hym-gen-S273	CGaTGTtGGTTCAcCGCTC	Hym-gen-A274	CRATGAAGAGCACCGCGAT	114	174..287
gi|62997041|gb|AY940355.1|	Hym-gen-S273	CGaTGTtGGTTCAcCGCTC	Hym-gen-A274	CRaTgAAGAGCACCGCGAT	114	174..287
gi|62997040|gb|AY940354.1|	Hym-gen-S273	CGaTGTtGGTTCAcCGCTC	Hym-gen-A274	CRATGAAGAGCACCGCGAT	115	174..288
gi|62997039|gb|AY940353.1|	Hym-gen-S273	CGaTGTtGGTTCAcCGCTC	Hym-gen-A274	CRATGAAGAGCACCGCGAT	114	174..287
gi|62997037|gb|AY940351.1|	Hym-gen-S273	CGaTGTtGGTTCAcCGCTC	Hym-gen-A274	CRaTGAAgaGCACCGCGAT	116	174..289
gi|62997035|gb|AY940349.1|	Hym-gen-S273	CGaTGTtGGTTCAcCGCTC	Hym-gen-A274	CRATGAAGAgCAcCgcGAT	114	174..287
gi|62997034|gb|AY940348.1|	Hym-gen-S273	CGaTGTtGGTTCAcCGCTC	Hym-gen-A274	CRATGAAGAgCAcCgcGAT	114	174..287
gi|62997033|gb|AY940347.1|	Hym-gen-S273	CGaTGTtGGTTCAcCGCTC	Hym-gen-A274	CRATGAAGAGCACCGCGAT	116	174..289
gi|62997032|gb|AY940346.1|	Hym-gen-S273	CGaTGTtGGTTCAcCGCTC	Hym-gen-A274	CRATGAAGAGCACCGCGAT	132	174..305
gi|62997031|gb|AY940345.1|	Hym-gen-S273	CGaTGTtGGTTCAcCGCTC	Hym-gen-A274	CRATGAAGAGCACCGCGAT	132	174..305
gi|62997030|gb|AY940344.1|	Hym-gen-S273	CGaTGTtGGTTCAcCGCTC	Hym-gen-A274	CRATGAAGAGCACCGCGAT	132	174..305
gi|62997029|gb|AY940343.1|	Hym-gen-S273	CGaTGTtGGTTCAcCGCTC	Hym-gen-A274	CRATGAAGAGCACCGCGAT	132	174..305
gi|62997028|gb|AY940342.1|	Hym-gen-S273	CGaTGTtGGTTCAcCGCTC	Hym-gen-A274	CRATGAAGAGCACCGCGAT	132	174..305
gi|62997027|gb|AY940341.1|	Hym-gen-S273	CGaTGTtGGTTCAcCGCTC	Hym-gen-A274	CRATGAAGAGCACCGCGAT	114	174..287
gi|62997026|gb|AY940340.1|	Hym-gen-S273	CGaTGTtGGTTCAcCGCTC	Hym-gen-A274	CRATGAAGAGCACCGCGAT	114	174..287
gi|62997024|gb|AY940338.1|	Hym-gen-S273	CGaTGTtGGTTCAcCGCTC	Hym-gen-A274	CRATgAAGAGCACCGCGAT	114	174..287
gi|62997023|gb|AY940337.1|	Hym-gen-S273	CGaTGTtGGTTCAcCGCTC	Hym-gen-A274	CRATGAAGAGCACCGCGAT	114	174..287
gi|62997022|gb|AY940336.1|	Hym-gen-S273	CGaTGTtGGTTCAcCGCTC	Hym-gen-A274	CRATGAAGAGCACCGCGAT	114	174..287
gi|62997021|gb|AY940335.1|	Hym-gen-S273	CGaTGTtGGTTCAcCGCTC	Hym-gen-A274	CRATgAAGAGCACCGCGAT	114	174..287
gi|62997020|gb|AY940334.1|	Hym-gen-S273	CGaTGTtGGTTCAcCGCTC	Hym-gen-A274	CRATGAAGAGCACCGCGAT	114	174..287
gi|62997019|gb|AY940333.1|	Hym-gen-S273	CGaTGTtGGTTCAcCGCTC	Hym-gen-A274	CRATGAAGAGCACCGCGAT	114	174..287
gi|62997018|gb|AY940332.1|	Hym-gen-S273	CGaTGTtGGTTCAcCGCTC	Hym-gen-A274	CRATGAAGAGCACCGCGAT	113	174..286
gi|62997017|gb|AY940331.1|	Hym-gen-S273	CGaTGttGGTTCAcCGCTC	Hym-gen-A274	CRaTgAAGAGCACCGCGAT	118	174..291
gi|62997016|gb|AY940330.1|	Hym-gen-S273	CGaTGTtGGTTCAcCGCTC	Hym-gen-A274	CRaTgAAGAGCACCGCGAT	115	174..288
gi|62997015|gb|AY940329.1|	Hym-gen-S273	CGaTGTtGGTTCAcCGCTC	Hym-gen-A274	CRaTgAAGAGCACCGCGAT	115	174..288
gi|62997014|gb|AY940328.1|	Hym-gen-S273	CGaTGTtGGTTCAcCGCTC	Hym-gen-A274	CRATgAAGAGCACCGCGAT	117	174..290
gi|62997013|gb|AY940327.1|	Hym-gen-S273	CGaTGTtGGTTCAcCGCTC	Hym-gen-A274	CRATGAAGAGCACCGCGAT	114	174..287
gi|62997012|gb|AY940326.1|	Hym-gen-S273	CGaTGTtGGTTCAcCGCTC	Hym-gen-A274	CRATGAAGAGCACCGCGAT	116	174..289
gi|62997010|gb|AY940324.1|	Hym-gen-S273	CGaTGTtGGTTCAcCGCTC	Hym-gen-A274	CRATGAAGAGCACCGCGAT	118	174..291
gi|62997009|gb|AY940323.1|	Hym-gen-S273	CGaTGTtGGTTCAcCGCTC	Hym-gen-A274	CRATgAAGAGCACCGCGAT	114	174..287
gi|62997008|gb|AY940322.1|	Hym-gen-S273	CGaTGTtGGTTCAcCGCTC	Hym-gen-A274	CRATGAAGAGCACCGCGAT	114	174..287
gi|62997007|gb|AY940321.1|	Hym-gen-S273	CGaTGTtGGTTCAcCGCTC	Hym-gen-A274	CRATGAAGAGCACCGCGAT	120	173..292
gi|62997005|gb|AY940319.1|	Hym-gen-S273	CGaTGTtGGTTCAcCGCTC	Hym-gen-A274	CRATGAAGAGCACCGCGAT	116	174..289
gi|62997004|gb|AY940318.1|	Hym-gen-S273	CGaTGTtGGTTCAcCGCTC	Hym-gen-A274	CRATGAAGAGCACCGCGAT	114	174..287
gi|62997003|gb|AY940317.1|	Hym-gen-S273	CGaTGTtGGTTCAcCGCTC	Hym-gen-A274	CRATgAAGAGCACCGCGAT	113	174..286
gi|189021866|gb|EU530613.1|	Hym-gen-S273	CgaTGTTGGTTCACCGCTC	Hym-gen-A274	CRaTgAAGaGCACCGCGAT	113	628..740
gi|189021865|gb|EU530612.1|	Hym-gen-S273	CgATGTtGGTtCaCCGCTC	Hym-gen-A274	CRATGAAGAGCACCGCGAT	115	653..767
gi|359374500|gb|JF979681.1|	Hym-gen-S273	CGaTGTtGGTtCACCGCTC	Hym-gen-A274	CRATGAAGAGCACCGCGAT	139	170..308
gi|359374498|gb|JF979679.1|	Hym-gen-S273	CGaTGTtGGTTCACCGCTC	Hym-gen-A274	CRATGAAGAGCACCGCGAT	120	170..289
gi|359374496|gb|JF979677.1|	Hym-gen-S273	CGaTGTtGGTTCACCGCTC	Hym-gen-A274	CRATGAAGAGCACCGCGAT	120	170..289
gi|359374495|gb|JF979676.1|	Hym-gen-S273	CGaTGTTGGTTCACCGCTC	Hym-gen-A274	CRaTgAAGAGCACCGCGAT	120	170..289
gi|359374494|gb|JF979675.1|	Hym-gen-S273	CGaTGTtGGTTCACCGCTC	Hym-gen-A274	CRATGAAGAGCACCGCGAT	120	170..289
gi|359374493|gb|JF979674.1|	Hym-gen-S273	CGaTGTtGGTTCACCGCTC	Hym-gen-A274	CRATGAAGAGCACCGCGAT	120	170..289
gi|359374491|gb|JF979672.1|	Hym-gen-S273	CGaTGTtGGTTCACCGCTC	Hym-gen-A274	CRaTgAAGAGCACCGCGAT	120	170..289
gi|359374490|gb|JF979671.1|	Hym-gen-S273	CGaTGTtGGTTCACCGCTC	Hym-gen-A274	CRATgAAGAGCACCGCGAT	121	170..290
gi|359374489|gb|JF979670.1|	Hym-gen-S273	CGaTGTtGGTTCACCGCTC	Hym-gen-A274	CRATgAAGAGCACCGCGAT	120	164..283
gi|359374487|gb|JF979668.1|	Hym-gen-S273	CGaTGTtGGTTCACCGCTC	Hym-gen-A274	CRATgAAGaGCACCGCGAT	120	170..289
gi|359374485|gb|JF979666.1|	Hym-gen-S273	CGaTGTtGGTTCACCGCTC	Hym-gen-A274	CRATGAAGAGCACCGCGAT	122	170..291
gi|359374484|gb|JF979665.1|	Hym-gen-S273	CgaTGTtGGTTCACCGCTC	Hym-gen-A274	CRATGAAGAGCACCGCGAT	120	170..289
gi|359374481|gb|JF979662.1|	Hym-gen-S273	CGaTGTtGGTTCACCGCTC	Hym-gen-A274	CRATgAAGAGCACCGCGAT	120	170..289
gi|359374480|gb|JF979661.1|	Hym-gen-S273	CGaTGTtGGTTCACCGCTC	Hym-gen-A274	CRATGAAGAGCACCGCGAT	121	170..290
gi|359374479|gb|JF979660.1|	Hym-gen-S273	CGaTGTtGGTTCACCGCTC	Hym-gen-A274	CRATgAAGAGCACCGCGAT	120	170..289
gi|359374478|gb|JF979659.1|	Hym-gen-S273	CGaTGTtGGTTCACCGCTC	Hym-gen-A274	CRATGAAGAGCACCGCGAT	116	170..285
gi|359374477|gb|JF979658.1|	Hym-gen-S273	CGaTGTtGGTTCACCGCTC	Hym-gen-A274	CRATGAAGAGCACCGCGAT	120	170..289
gi|359374476|gb|JF979657.1|	Hym-gen-S273	CGaTGTtGGTTCACCGCTC	Hym-gen-A274	CRATGAAGAGCACCGCGAT	119	170..288
gi|359374475|gb|JF979656.1|	Hym-gen-S273	CGaTGTtGGTTCACCGCTC	Hym-gen-A274	CRATGAAGAGCACCGCGAT	120	170..289
gi|359374474|gb|JF979655.1|	Hym-gen-S273	CGaTGTtGGTTCACCGCTC	Hym-gen-A274	CRATGAAGAGCACCGCGAT	120	170..289
gi|359374473|gb|JF979654.1|	Hym-gen-S273	CGaTGTtGGTTCACCGCTC	Hym-gen-A274	CRATGAAGAGCACCGCGAT	120	170..289
gi|359374472|gb|JF979653.1|	Hym-gen-S273	CGaTGTtGGTTCACCGCTC	Hym-gen-A274	CRATGAAGAGCACCGCGAT	127	170..296
gi|359374471|gb|JF979652.1|	Hym-gen-S273	cgaTGTTGGTTCAcCGCTC	Hym-gen-A274	CRATgAAGAGCACCGCGAT	121	170..290
gi|359374470|gb|JF979651.1|	Hym-gen-S273	CGaTGTtGGTTCACCGCTC	Hym-gen-A274	CRATGAAGAGCACCGCGAT	127	170..296
gi|359374469|gb|JF979650.1|	Hym-gen-S273	CGaTGTtGGTTCACCGCTC	Hym-gen-A274	CRATGAAGAGCACCGCGAT	120	160..279
gi|359374468|gb|JF979649.1|	Hym-gen-S273	CgaTGTTGGTTCACCGCTC	Hym-gen-A274	CRATgAAGAGCACCGCGAT	120	162..281
gi|359374467|gb|JF979648.1|	Hym-gen-S273	CGaTGTtGGTTCACCGCTC	Hym-gen-A274	CRATGAAGAGCACCGCGAT	121	170..290
gi|359374466|gb|JF979647.1|	Hym-gen-S273	CGaTGTtGGTTCACCGCTC	Hym-gen-A274	CRATGAAGAGCACCGCGAT	122	170..291
gi|359374465|gb|JF979646.1|	Hym-gen-S273	CGaTGTtGGTTCACCGCTC	Hym-gen-A274	CRATGAAGAGCACCGCGAT	120	170..289
gi|359374464|gb|JF979645.1|	Hym-gen-S273	CgaTGTtGGTTCACCGCTC	Hym-gen-A274	CRATGAAGAGCACCGCGAT	122	170..291
gi|359374462|gb|JF979643.1|	Hym-gen-S273	CgaTGTtGGTTCACCGCTC	Hym-gen-A274	CRATgAAGAGCACCGCGAT	121	170..290
gi|359374461|gb|JF979642.1|	Hym-gen-S273	CGaTGTtGGTTCACCGCTC	Hym-gen-A274	CRATgAAGAGCACCGCGAT	120	170..289
gi|359374460|gb|JF979641.1|	Hym-gen-S273	CGaTGTtGGTTCACCGCTC	Hym-gen-A274	CRaTGAAGAGCACCGCGAT	120	170..289
gi|359374459|gb|JF979640.1|	Hym-gen-S273	CGaTGTtGGTTCACCGCTC	Hym-gen-A274	CRATGAAGAGCACCGCGAT	120	170..289
gi|359374458|gb|JF979639.1|	Hym-gen-S273	CGaTGTtGGTTCAcCGCTC	Hym-gen-A274	CRATGAAGAGCACCGCGAT	121	170..290
gi|359374457|gb|JF979638.1|	Hym-gen-S273	CGaTGTtGGTTCAcCGCTC	Hym-gen-A274	CRATGAAGAGCACCGCGAT	121	170..290
gi|359374456|gb|JF979637.1|	Hym-gen-S273	CGaTGTtGGTTCACCGCTC	Hym-gen-A274	CRATGAAGAGCACCGCGAT	120	170..289
gi|359374454|gb|JF979635.1|	Hym-gen-S273	CGaTGTtGGTtCACCGCTC	Hym-gen-A274	CRaTgAAGAGCACCGCGAT	122	170..291
gi|359374453|gb|JF979634.1|	Hym-gen-S273	CGaTGTtGGTTCACCGCTC	Hym-gen-A274	CRATGAAGAGCACCGCGAT	120	170..289
gi|359374452|gb|JF979633.1|	Hym-gen-S273	CGaTGTtGGTTCACCGCTC	Hym-gen-A274	CRATGAAGAGCACCGCGAT	120	170..289
gi|359374451|gb|JF979632.1|	Hym-gen-S273	CGaTGTtGGTTCACCGCTC	Hym-gen-A274	CRATGAAGAGCACCGCGAT	122	170..291
gi|359374450|gb|JF979631.1|	Hym-gen-S273	CGaTGTtGGTTCACCGCTC	Hym-gen-A274	CRATGAAGAGCACCGCGAT	128	170..297
gi|359374449|gb|JF979630.1|	Hym-gen-S273	cgaTGTTGGTTCAcCGCTC	Hym-gen-A274	CRATgAAGAGCACCGCGAT	118	170..287
gi|359374448|gb|JF979629.1|	Hym-gen-S273	CGaTGTtGGTTCAcCGCTC	Hym-gen-A274	CRaTgAAGAGCACCGCGAT	119	170..288
gi|359374447|gb|JF979628.1|	Hym-gen-S273	CGaTGTTGGTTCAcCGCTC	Hym-gen-A274	CRaTgAAGAGCACCGCGAT	126	170..295
gi|359374446|gb|JF979627.1|	Hym-gen-S273	CGaTGTtGGTTCACCGCTC	Hym-gen-A274	CRATGAAGAGCACCGCGAT	120	170..289
gi|359374445|gb|JF979626.1|	Hym-gen-S273	CGaTGTtGGTTCACCGCTC	Hym-gen-A274	CRATGAAGAGCACCGCGAT	120	157..276
gi|359374444|gb|JF979625.1|	Hym-gen-S273	CGATGTTGGTTCACCGCTC	Hym-gen-A274	CRATGAAGAGCACCgCGAT	115	170..284
gi|359374443|gb|JF979624.1|	Hym-gen-S273	CGATGTTGGTTCACCGCTC	Hym-gen-A274	CRATGAAGAGCACCGCGAT	115	146..260
gi|359374442|gb|JF979623.1|	Hym-gen-S273	CGaTGTtGGTTCACCGCTC	Hym-gen-A274	CRATGAAGAGCACCGCGAT	120	157..276
gi|359374441|gb|JF979622.1|	Hym-gen-S273	CGaTGTtGGTTCACCGCTC	Hym-gen-A274	CRATgAAGAGCACCGCGAT	120	170..289
gi|359374440|gb|JF979621.1|	Hym-gen-S273	CGaTGTTGGTTCACCGCTC	Hym-gen-A274	CRaTgAAGAGCACCGCGAT	120	170..289
gi|359374439|gb|JF979620.1|	Hym-gen-S273	CGaTGTtGGTTCACCGCTC	Hym-gen-A274	CRATGAAGAGCACCGCGAT	120	170..289
gi|359374438|gb|JF979619.1|	Hym-gen-S273	CGaTGTtGGTTCACCGCTC	Hym-gen-A274	CRATGAAGAGCACCGCGAT	120	155..274
gi|359374437|gb|JF979618.1|	Hym-gen-S273	CGaTGTtGGTTCACCGCTC	Hym-gen-A274	CRATGAAGAGCACCGCGAT	120	170..289
gi|359374436|gb|JF979617.1|	Hym-gen-S273	CGaTGTtGGTTCACCGCTC	Hym-gen-A274	CRATGAAGAGCACCGCGAT	120	157..276
gi|359374435|gb|JF979616.1|	Hym-gen-S273	CGaTGTtGGTTCACCGCTC	Hym-gen-A274	CRATGAAGAGCACCGCGAT	120	170..289
gi|359374433|gb|JF979614.1|	Hym-gen-S273	CGaTGTtGGTTCACCGCTC	Hym-gen-A274	CRATGAAGAGCACCGCGAT	121	170..290
gi|359374432|gb|JF979613.1|	Hym-gen-S273	CGaTGTtGGTTCACCGCTC	Hym-gen-A274	CRATGAAGAGCACCGCGAT	121	170..290
gi|359374431|gb|JF979612.1|	Hym-gen-S273	CGATGTTGGTTCACCGCTC	Hym-gen-A274	CRATGAAGAGCACCGCGAT	115	170..284
gi|359374430|gb|JF979611.1|	Hym-gen-S273	CGATGTTGGTTCACCGCTC	Hym-gen-A274	CRaTGAAGAGCACCGCGAT	115	168..282
gi|359374429|gb|JF979610.1|	Hym-gen-S273	cgaTGTTGGTTCAcCGCTC	Hym-gen-A274	CRATgAAGAGCACCGCGAT	117	169..285
gi|359374428|gb|JF979609.1|	Hym-gen-S273	cgaTGTTGGTTCAcCGCTC	Hym-gen-A274	CRATgAAGAGCACCGCGAT	117	169..285
gi|359374427|gb|JF979608.1|	Hym-gen-S273	CGaTGTtGGTTCACCGCTC	Hym-gen-A274	CRATgAAGAGCACCGCGAT	120	170..289
gi|359374426|gb|JF979607.1|	Hym-gen-S273	CGaTGTtGGTTCACCGCTC	Hym-gen-A274	CRATGAAGAGCACCGCGAT	120	170..289
gi|359374424|gb|JF979605.1|	Hym-gen-S273	CGaTGTtGGTTCACCGCTC	Hym-gen-A274	CRATGAAGAGCACCGCGAT	120	140..259
gi|359374423|gb|JF979604.1|	Hym-gen-S273	CGaTGTtGGTTCACCGCTC	Hym-gen-A274	CRATGAAGAGCACCGCGAT	120	170..289
gi|359374422|gb|JF979603.1|	Hym-gen-S273	CGaTGTtGGTTCACCGCTC	Hym-gen-A274	CRATGAAGAGCACCGCGAT	121	170..290
gi|359374421|gb|JF979602.1|	Hym-gen-S273	CGaTGTtGGTTCACCGCTC	Hym-gen-A274	CRATGAAGAGCACCGCGAT	120	170..289
gi|359374420|gb|JF979601.1|	Hym-gen-S273	CGaTGTtGGTTCACCGCTC	Hym-gen-A274	CRATGAAGAGCACCGCGAT	120	170..289
gi|359374419|gb|JF979600.1|	Hym-gen-S273	CGaTGTtGGTTCACCGCTC	Hym-gen-A274	CRATGAAGAGCACCGCGAT	121	163..283
gi|359374418|gb|JF979599.1|	Hym-gen-S273	CGaTGTtGGTTCACCGCTC	Hym-gen-A274	CRATgAAGAGCACCGCGAT	120	170..289
gi|359374417|gb|JF979598.1|	Hym-gen-S273	CGaTGTtGGTTCACCGCTC	Hym-gen-A274	CRATgAAGAGCACCGCGAT	120	170..289
gi|359374416|gb|JF979597.1|	Hym-gen-S273	CGaTGTtGGTTCACCGCTC	Hym-gen-A274	CRATgAAGAGCACCGCGAT	120	170..289
gi|359374415|gb|JF979596.1|	Hym-gen-S273	CGaTGTtGGTTCACCGCTC	Hym-gen-A274	CRATgAAGAGCACCGCGAT	120	170..289
gi|359374414|gb|JF979595.1|	Hym-gen-S273	CGaTGTtGGTTCACCGCTC	Hym-gen-A274	CRATgAAGAGCACCGCGAT	120	170..289
gi|359374413|gb|JF979594.1|	Hym-gen-S273	CGaTGTtGGTTCACCGCTC	Hym-gen-A274	CRATGAAGAGCACCGCGAT	120	156..275
gi|359374412|gb|JF979593.1|	Hym-gen-S273	CGaTGTtGGTTCACCGCTC	Hym-gen-A274	CRaTGAAGAGCACCGCGAT	119	170..288
gi|359374411|gb|JF979592.1|	Hym-gen-S273	CGaTGTtGGTTCACCGCTC	Hym-gen-A274	CRATgAAGAGCACCGCGAT	120	170..289
gi|359374410|gb|JF979591.1|	Hym-gen-S273	CGaTGTtGGTTCACCGCTC	Hym-gen-A274	CRATgAAGAGCACCGCGAT	120	170..289
gi|359374409|gb|JF979590.1|	Hym-gen-S273	CGaTGTtGGTTCACCGCTC	Hym-gen-A274	CRATGAAGAGCACCGCGAT	120	168..287
gi|359374408|gb|JF979589.1|	Hym-gen-S273	CGaTGTtGGTTCACCGCTC	Hym-gen-A274	CRaTGAAGAGCACCGCGAT	121	163..283
gi|359374407|gb|JF979588.1|	Hym-gen-S273	CGaTGTtGGTTCACCGCTC	Hym-gen-A274	CRaTGAAGAGCACCGCGAT	121	170..290
gi|359374405|gb|JF979586.1|	Hym-gen-S273	CGaTGTtGGTTCACCGCTC	Hym-gen-A274	CRATGAAGAGCACCGCGAT	120	170..289
gi|359374404|gb|JF979585.1|	Hym-gen-S273	CGaTGTtGGTTCACCGCTC	Hym-gen-A274	CRaTGAAGAGCACCGCGAT	122	170..291
gi|359374403|gb|JF979584.1|	Hym-gen-S273	CGaTGTtGGTTCACCGCTC	Hym-gen-A274	CRaTGAAGAGCACCGCGAT	121	170..290
gi|359374402|gb|JF979583.1|	Hym-gen-S273	CGaTGTtGGTTCACCGCTC	Hym-gen-A274	CRATgAAGAGCACCGCGAT	121	170..290
gi|359374401|gb|JF979582.1|	Hym-gen-S273	CGaTGTtGGTTCACCGCTC	Hym-gen-A274	CRATGAAGAGCACCGCGAT	120	170..289
gi|359374400|gb|JF979581.1|	Hym-gen-S273	CGaTGTtGGTTCACCGCTC	Hym-gen-A274	CRATGAAGAGCACCGCGAT	120	170..289
gi|359374399|gb|JF979580.1|	Hym-gen-S273	CGaTGTtGGTTCACCGCTC	Hym-gen-A274	CRATGAAGAGCACCGCGAT	120	170..289
gi|359374398|gb|JF979579.1|	Hym-gen-S273	CGaTGTtGGTTCACCGCTC	Hym-gen-A274	CRATgAAGAGCACCGCGAT	120	170..289
gi|359374397|gb|JF979578.1|	Hym-gen-S273	CGaTGTtGGTTCAcCGCTC	Hym-gen-A274	CRATGAAGAGCACCGCGAT	120	170..289
gi|359374396|gb|JF979577.1|	Hym-gen-S273	CGaTGTtGGTTCACCGCTC	Hym-gen-A274	CRATGAAGAGCACCGCGAT	120	170..289
gi|359374395|gb|JF979576.1|	Hym-gen-S273	CGaTGTtGGTTCACCGCTC	Hym-gen-A274	CRATGAAGAGCACCGCGAT	120	170..289
gi|359374394|gb|JF979575.1|	Hym-gen-S273	CGaTGTtGGTTCACCGCTC	Hym-gen-A274	CRATGAAGAGCACCGCGAT	120	170..289
gi|359374393|gb|JF979574.1|	Hym-gen-S273	CGaTGTtGGTTCACCGCTC	Hym-gen-A274	CRATGAAGAGCACCGCGAT	120	169..288
gi|359374392|gb|JF979573.1|	Hym-gen-S273	CGaTGTtGGTTCACCGCTC	Hym-gen-A274	CRATGAAGAGCACCGCGAT	120	171..290
gi|359374391|gb|JF979572.1|	Hym-gen-S273	CGaTGTtGGTTCAcCGCTC	Hym-gen-A274	CRATGAAGAGCACCGCGAT	120	170..289
gi|359374390|gb|JF979571.1|	Hym-gen-S273	CGaTGTtGGTTCACCGCTC	Hym-gen-A274	CRATGAAGAGCACCGCGAT	120	170..289
gi|359374389|gb|JF979570.1|	Hym-gen-S273	CGaTGTtGGTTCACCGCTC	Hym-gen-A274	CRATgAAGAGCACCGCGAT	120	170..289
gi|359374388|gb|JF979569.1|	Hym-gen-S273	CGaTGTtGGTTCAcCGCTC	Hym-gen-A274	CRATGAAGAGCACCGCGAT	120	171..290
gi|359374387|gb|JF979568.1|	Hym-gen-S273	CGaTGTtGGTTCAcCGCTC	Hym-gen-A274	CRATGAAGAGCACCGCGAT	120	170..289
gi|359374386|gb|JF979567.1|	Hym-gen-S273	CGaTGTtGGTTCACCGCTC	Hym-gen-A274	CRaTGAAGAGCACCGCGAT	120	170..289
gi|359374385|gb|JF979566.1|	Hym-gen-S273	CGaTGTtGGTTCAcCGCTC	Hym-gen-A274	CRATGAAGAGCACCGCGAT	122	170..291
gi|359374384|gb|JF979565.1|	Hym-gen-S273	CGaTGTtGGTTCACCGCTC	Hym-gen-A274	CRATGAAGAGCACCGCGAT	120	170..289
gi|359374383|gb|JF979564.1|	Hym-gen-S273	CGaTGTtGGTTCAcCGCTC	Hym-gen-A274	CRATGAAGAGCACCGCGAT	120	104..223
gi|359374382|gb|JF979563.1|	Hym-gen-S273	CGaTGTtGGTTCACCGCTC	Hym-gen-A274	CRATgAAGAGCACCGCGAT	120	170..289
gi|359374381|gb|JF979562.1|	Hym-gen-S273	CGaTGTtGGTTCAcCGCTC	Hym-gen-A274	CRATGAAGAGCACCGCGAT	120	170..289
gi|359374380|gb|JF979561.1|	Hym-gen-S273	CGaTGTtGGTTCAcCGCTC	Hym-gen-A274	CRATGAAGAGCACCGCGAT	120	170..289
gi|359374379|gb|JF979560.1|	Hym-gen-S273	CGaTGTtGGTTCAcCGCTC	Hym-gen-A274	CRATGAAGAGCACCGCGAT	120	170..289
gi|359374378|gb|JF979559.1|	Hym-gen-S273	CGaTGTtGGTTCACCGCTC	Hym-gen-A274	CRATGAAGAGCACCGCGAT	120	170..289
gi|359374377|gb|JF979558.1|	Hym-gen-S273	CGaTGTtGGTTCAcCGCTC	Hym-gen-A274	CRATGAAGAGCACCGCGAT	120	170..289
gi|359374376|gb|JF979557.1|	Hym-gen-S273	CGaTGTtGGTTCACCGCTC	Hym-gen-A274	CRATGAAGAGCACCGCGAT	120	170..289
gi|359374375|gb|JF979556.1|	Hym-gen-S273	CGaTGTtGGTTCAcCGCTC	Hym-gen-A274	CRATGAAGAGCACCGCGAT	122	170..291
gi|359374374|gb|JF979555.1|	Hym-gen-S273	CGaTGTtGGTTCACCGCTC	Hym-gen-A274	CRATgAAGAGCACCGCGAT	120	170..289
gi|359374373|gb|JF979554.1|	Hym-gen-S273	CGaTGTtGGTTCACCGCTC	Hym-gen-A274	CRATGAAGAGCACCGCGAT	120	170..289
gi|359374372|gb|JF979553.1|	Hym-gen-S273	CGaTGTtGGTTCACCGCTC	Hym-gen-A274	CRATGAAGAGCACCGCGAT	120	170..289
gi|359374371|gb|JF979552.1|	Hym-gen-S273	CgaTGTtGGTTCACCGCTC	Hym-gen-A274	CRaTGAAGAGCACCGCGAT	120	170..289
gi|359374370|gb|JF979551.1|	Hym-gen-S273	CGaTGTtGGTTCACCGCTC	Hym-gen-A274	CRATGAAGAGCACCGCGAT	120	170..289
gi|359374369|gb|JF979550.1|	Hym-gen-S273	CGaTGTtGGTTCACCGCTC	Hym-gen-A274	CRATGAAGAGCACCGCGAT	120	170..289
gi|359374368|gb|JF979549.1|	Hym-gen-S273	CGaTGTtGGTTCAcCGCTC	Hym-gen-A274	CRATGAAGAGCACCGCGAT	120	170..289
gi|359374367|gb|JF979548.1|	Hym-gen-S273	CGaTGTtGGTTCAcCGCTC	Hym-gen-A274	CRATGAAGAGCACCGCGAT	122	170..291
gi|359374366|gb|JF979547.1|	Hym-gen-S273	CGaTGTtGGTTCAcCGCTC	Hym-gen-A274	CRATGAAGAGCACCGCGAT	120	170..289
gi|359374365|gb|JF979546.1|	Hym-gen-S273	CGaTGTtGGTTCACCGCTC	Hym-gen-A274	CRATGAAGAGCACCGCGAT	120	170..289
gi|359374364|gb|JF979545.1|	Hym-gen-S273	CGaTGTtGGTTCACCGCTC	Hym-gen-A274	CRATGAAGAGCACCGCGAT	120	170..289
gi|359374363|gb|JF979544.1|	Hym-gen-S273	CGaTGTtGGTTCACCGCTC	Hym-gen-A274	CRATGAAGAGCACCGCGAT	120	170..289
gi|359293244|gb|JN623531.1|	Hym-gen-S273	CGaTGTtGGTTCAcCGCTC	Hym-gen-A274	CRATGAAGAGCACCGCGAT	114	672..785
gi|359293242|gb|JN623529.1|	Hym-gen-S273	CGaTGTtGGTTCAcCGCTC	Hym-gen-A274	CRATgAAGAGCACCGCGAT	114	556..669
gi|359293241|gb|JN623528.1|	Hym-gen-S273	CGaTGTtGGTTCAcCGCTC	Hym-gen-A274	CRATgAAGAGCACCGCGAT	114	174..287
gi|359293240|gb|JN623527.1|	Hym-gen-S273	CGaTGTtGGTTCAcCGCTC	Hym-gen-A274	CRATGAAGAGCACCGCGAT	114	172..285
gi|359293239|gb|JN623526.1|	Hym-gen-S273	CGaTGTtGGTTCAcCGCTC	Hym-gen-A274	CRATgAAGAGCACCGCGAT	114	174..287
gi|359293238|gb|JN623525.1|	Hym-gen-S273	CGaTGTtGGTTCAcCGCTC	Hym-gen-A274	CRATgAAGAGCACCGCGAT	114	174..287
gi|359293237|gb|JN623524.1|	Hym-gen-S273	CGaTGTtGGTTCAcCGCTC	Hym-gen-A274	CRATgAAGAGCACCGCGAT	114	671..784
gi|359293236|gb|JN623523.1|	Hym-gen-S273	CgaTGTtGGTTCAcCGCTC	Hym-gen-A274	CRATGAAGAGCACCGCGAT	116	174..289
gi|359293235|gb|JN623522.1|	Hym-gen-S273	CGaTGTTGGTTCAcCGCTC	Hym-gen-A274	CRATgAAGAGCACCGCGAT	114	174..287
gi|359293234|gb|JN623521.1|	Hym-gen-S273	CGaTGTTGGTTCAcCGCTC	Hym-gen-A274	CRATgAAGAGCACCGCGAT	114	174..287
gi|359293233|gb|JN623520.1|	Hym-gen-S273	CGaTGTTGGTTCAcCGCTC	Hym-gen-A274	CRATGAAGAGCACCGCGAT	114	172..285
gi|359293232|gb|JN623519.1|	Hym-gen-S273	CGaTGTTGGTTCAcCGCTC	Hym-gen-A274	CRATgAAGAGCACCGCGAT	114	148..261
gi|359293231|gb|JN623518.1|	Hym-gen-S273	CGaTGTtGGTTCAcCGCTC	Hym-gen-A274	CRATgAAGAGCACCGCGAT	114	174..287
gi|359293230|gb|JN623517.1|	Hym-gen-S273	CGaTGTtGGTTCAcCGCTC	Hym-gen-A274	CRATgAAGAGCACCGCGAT	114	171..284
gi|359293229|gb|JN623516.1|	Hym-gen-S273	CGaTGTTGGTTCAcCGCTC	Hym-gen-A274	CRaTgAAGAGCACCGCGAT	114	174..287
gi|359293228|gb|JN623515.1|	Hym-gen-S273	CGaTGTtGGTTCAcCGCTC	Hym-gen-A274	CRATGAAGAGCACCGCGAT	116	174..289
gi|359293227|gb|JN623514.1|	Hym-gen-S273	CGaTGTtGGTTCAcCGCTC	Hym-gen-A274	CRATGAAGAGCACCGCGAT	116	174..289
gi|359293226|gb|JN623513.1|	Hym-gen-S273	CGaTGTtGGTTCAcCGCTC	Hym-gen-A274	CRATGAAGAGCACCGCGAT	116	174..289
gi|359293225|gb|JN623512.1|	Hym-gen-S273	CGaTGTtGGTTCAcCGCTC	Hym-gen-A274	CRATGAAGAGCACCGCGAT	116	672..787
gi|359293224|gb|JN623511.1|	Hym-gen-S273	CGaTGTtGGTTCAcCGCTC	Hym-gen-A274	CRATGAAGAGCACCGCGAT	116	672..787
gi|359293223|gb|JN623510.1|	Hym-gen-S273	CGaTGTtGGTTCAcCGCTC	Hym-gen-A274	CRATGAAGAGCACCGCGAT	116	47..162
gi|359293221|gb|JN623508.1|	Hym-gen-S273	CGaTGTtGGTTCAcCGCTC	Hym-gen-A274	CRATgAAGAGCACCGCGAT	120	174..293
gi|359293220|gb|JN623507.1|	Hym-gen-S273	CGaTGTtGGTTCAcCGCTC	Hym-gen-A274	CRATgAAGAGCACCGCGAT	116	174..289
gi|359293219|gb|JN623506.1|	Hym-gen-S273	CGaTGTtGGTTCAcCGCTC	Hym-gen-A274	CRATgAAGAGCACCGCGAT	116	174..289
gi|359293218|gb|JN623505.1|	Hym-gen-S273	CGaTGTtGGTTCAcCGCTC	Hym-gen-A274	CRATGAAGAGCACCGCGAT	114	602..715
gi|359293217|gb|JN623504.1|	Hym-gen-S273	CGaTGTtGGTTCAcCGCTC	Hym-gen-A274	CRATGAAGAGCACCGCGAT	117	174..290
gi|359293216|gb|JN623503.1|	Hym-gen-S273	CGaTGTtGGTTCAcCGCTC	Hym-gen-A274	CRATGAAGAGCACCGCGAT	117	174..290
gi|359293215|gb|JN623502.1|	Hym-gen-S273	CGaTGTtGGTTCAcCGCTC	Hym-gen-A274	CRATGAAGAGCACCGCGAT	117	174..290
gi|359293214|gb|JN623501.1|	Hym-gen-S273	CGaTGTtGGTTCAcCGCTC	Hym-gen-A274	CRATGAAGAGCACCGCGAT	117	664..780
gi|359293213|gb|JN623500.1|	Hym-gen-S273	CGaTGTtGGTTCAcCGCTC	Hym-gen-A274	CRATgAAGAGCACCGCGAT	114	174..287
gi|359293212|gb|JN623499.1|	Hym-gen-S273	CGaTGTtGGTTCAcCGCTC	Hym-gen-A274	CRATGAAGAGCACCGCGAT	121	174..294
gi|359293211|gb|JN623498.1|	Hym-gen-S273	CGaTGTtGGTTCAcCGCTC	Hym-gen-A274	CRATGAAGAGCACCGCGAT	121	174..294
gi|359293209|gb|JN623496.1|	Hym-gen-S273	CGaTGTtGGTTCAcCGCTC	Hym-gen-A274	CRATGAAGAGCACCGCGAT	122	174..295
gi|359293208|gb|JN623495.1|	Hym-gen-S273	CGaTGTtGGTTCAcCGCTC	Hym-gen-A274	CRATGAAGAGCACCGCGAT	120	673..792
gi|359293201|gb|JN623488.1|	Hym-gen-S273	CGaTGTtGGTTCAcCGCTC	Hym-gen-A274	CRATGAAGAGCACCGCGAT	120	671..790
gi|359293200|gb|JN623487.1|	Hym-gen-S273	CGaTGTtGGTTCAcCGCTC	Hym-gen-A274	CRATGAAGAGCACCGCGAT	118	174..291
gi|359293198|gb|JN623485.1|	Hym-gen-S273	CGaTGTtGGTTCAcCGCTC	Hym-gen-A274	CRATGAAGAGCACCGCGAT	120	175..294
gi|359293195|gb|JN623482.1|	Hym-gen-S273	CGaTGTtGGTTCAcCGCTC	Hym-gen-A274	CRATGAAGAGCACCGCGAT	118	673..790
gi|359293194|gb|JN623481.1|	Hym-gen-S273	CGaTGTtGGTTCAcCGCTC	Hym-gen-A274	CRATGAAGAGCACCGCGAT	118	174..291
gi|359293191|gb|JN623478.1|	Hym-gen-S273	CGaTGTTGGTTCAcCGCTC	Hym-gen-A274	CRATgAAGAGCACCGCGAT	113	174..286
gi|359293190|gb|JN623477.1|	Hym-gen-S273	CGaTGTtGGTTCAcCGCTC	Hym-gen-A274	CRaTgAAGAGCACCGCGAT	114	174..287
gi|359293189|gb|JN623476.1|	Hym-gen-S273	CGaTGTtGGTTCAcCGCTC	Hym-gen-A274	CRaTgAAGAGCACCGCGAT	114	672..785
gi|359293182|gb|JN623469.1|	Hym-gen-S273	CGaTGTtGGTTCAcCGCTC	Hym-gen-A274	CRaTgAAGAGCACCGCGAT	116	174..289
gi|359293181|gb|JN623468.1|	Hym-gen-S273	CGaTGTtGGTTCAcCGCTC	Hym-gen-A274	CRATgAAGAGCACCGcGAT	115	175..289
gi|359293179|gb|JN623466.1|	Hym-gen-S273	CGaTGTtGGTTCAcCGCTC	Hym-gen-A274	CRATgAAGAGCACCGCGAT	114	172..285
gi|359293178|gb|JN623465.1|	Hym-gen-S273	CGaTGTtGGTTCAcCGCTC	Hym-gen-A274	CRaTgAAGAGCACCGCGAT	114	638..751
gi|359293177|gb|JN623464.1|	Hym-gen-S273	CGaTGTtGGTTCAcCGCTC	Hym-gen-A274	CRaTGAAGAGCACCGCGAT	114	171..284
gi|359293176|gb|JN623463.1|	Hym-gen-S273	CGaTGTtGGTTCAcCGCTC	Hym-gen-A274	CRaTgAAGAGCACCGCGAT	114	171..284
gi|359293175|gb|JN623462.1|	Hym-gen-S273	CGaTGTtGGTTCAcCGCTC	Hym-gen-A274	CRaTgAAGAGCACCGCGAT	114	174..287
gi|359293174|gb|JN623461.1|	Hym-gen-S273	CGaTGTtGGTTCAcCGCTC	Hym-gen-A274	CRaTGAAGAGCACCGCGAT	113	174..286
gi|359293173|gb|JN623460.1|	Hym-gen-S273	CGaTGTtGGTTCAcCGCTC	Hym-gen-A274	CRaTgAAGAGCACCGCGAT	114	174..287
gi|359293172|gb|JN623459.1|	Hym-gen-S273	CGaTGTtGGTTCAcCGCTC	Hym-gen-A274	CRaTGAAGAGCACCGCGAT	114	171..284
gi|359293171|gb|JN623458.1|	Hym-gen-S273	CGaTGTtGGTTCAcCGCTC	Hym-gen-A274	CRaTGAAGAGCACCGCGAT	114	171..284
gi|359293170|gb|JN623457.1|	Hym-gen-S273	CGaTGTtGGTTCAcCGCTC	Hym-gen-A274	CRaTgAAGAGCACCGCGAT	114	171..284
gi|359293169|gb|JN623456.1|	Hym-gen-S273	CGaTGTtGGTTCAcCGCTC	Hym-gen-A274	CRaTGAAGAGCACCGCGAT	114	171..284
gi|359293167|gb|JN623454.1|	Hym-gen-S273	CGaTGTtGGTTCAcCGCTC	Hym-gen-A274	CRaTgAAGAGCACCGCGAT	114	174..287
gi|359293166|gb|JN623453.1|	Hym-gen-S273	CGaTGTtGGTTCAcCGCTC	Hym-gen-A274	CRaTgAAGAGCACCGCGAT	114	170..283
gi|359293165|gb|JN623452.1|	Hym-gen-S273	CGaTGTtGGTTCAcCGCTC	Hym-gen-A274	CRaTgAAGAGCACCGCGAT	114	171..284
gi|359293164|gb|JN623451.1|	Hym-gen-S273	CGaTGTtGGTTCAcCGCTC	Hym-gen-A274	CRaTgAAGAGCACCGCGAT	114	175..288
gi|359293163|gb|JN623450.1|	Hym-gen-S273	CGaTGTtGGTTCAcCGCTC	Hym-gen-A274	CRaTgAAGAGCACCGCGAT	114	171..284
gi|359293162|gb|JN623449.1|	Hym-gen-S273	CGaTGTtGGTTCAcCGCTC	Hym-gen-A274	CRATGAAGAGCACCGCGAT	114	672..785
gi|359293161|gb|JN623448.1|	Hym-gen-S273	CGaTGTtGGTTCAcCGCTC	Hym-gen-A274	CRaTGAAgAGCACCGCGAT	112	174..285
gi|359293159|gb|JN623446.1|	Hym-gen-S273	CGaTGTtGGTTCAcCGCTC	Hym-gen-A274	CRATGAAGAGCACCGCGAT	113	636..748
gi|359293158|gb|JN623445.1|	Hym-gen-S273	CGaTGTtGGTTCAcCGCTC	Hym-gen-A274	CRaTGAAGAGCACCGCGAT	114	171..284
gi|359293157|gb|JN623444.1|	Hym-gen-S273	CGaTGTtGGTTCAcCGCTC	Hym-gen-A274	CRaTGAAGAGCACCGCGAT	114	175..288
gi|359293156|gb|JN623443.1|	Hym-gen-S273	CGaTGTtGGTTCAcCGCTC	Hym-gen-A274	CRaTgAAGAGCACCGCGAT	114	672..785
gi|359293155|gb|JN623442.1|	Hym-gen-S273	CGaTGTtGGTTCAcCGCTC	Hym-gen-A274	CRaTGAAGAGCACCGCGAT	113	172..284
gi|359293154|gb|JN623441.1|	Hym-gen-S273	CGaTGTtGGTTCAcCGCTC	Hym-gen-A274	CRaTgAAGAGCACCGCGAT	114	171..284
gi|359293153|gb|JN623440.1|	Hym-gen-S273	CGaTGTtGGTTCAcCGCTC	Hym-gen-A274	CRaTgAAGAGCACCGCGAT	114	171..284
gi|359293151|gb|JN623438.1|	Hym-gen-S273	CGaTGTtGGTTCAcCGCTC	Hym-gen-A274	CRatGAAGAGCACCGCGAT	114	672..785
gi|359293150|gb|JN623437.1|	Hym-gen-S273	CGaTGTtGGTTCAcCGCTC	Hym-gen-A274	CRATGAAGAGCACCGCGAT	116	174..289
gi|359293147|gb|JN623434.1|	Hym-gen-S273	CGaTGTtGGTTCAcCGCTC	Hym-gen-A274	CRATGAAGAGCACCGCGAT	114	171..284
gi|359293146|gb|JN623433.1|	Hym-gen-S273	CGaTGTtGGTTCAcCGCTC	Hym-gen-A274	CRaTGAAGAGCACCGCGAT	115	174..288
gi|359293145|gb|JN623432.1|	Hym-gen-S273	CGaTGTtGGTTCAcCGCTC	Hym-gen-A274	CRaTgAAGAGCACCGCGAT	113	171..283
gi|359293144|gb|JN623431.1|	Hym-gen-S273	CGaTGTTGGTTCAcCGCTC	Hym-gen-A274	CRaTGAAGAGCACCGCGAT	115	174..288
gi|359293142|gb|JN623429.1|	Hym-gen-S273	CGaTGTtGGTTCAcCGCTC	Hym-gen-A274	CRaTGAAGAGCACCGCGAT	114	171..284
gi|359293141|gb|JN623428.1|	Hym-gen-S273	CGaTGTtGGTTCAcCGCTC	Hym-gen-A274	CRaTgAAGAGCACCGCGAT	114	174..287
gi|359293140|gb|JN623427.1|	Hym-gen-S273	CGaTGTtGGTTCAcCGCTC	Hym-gen-A274	CRaTGAAGAGCACCGCGAT	115	171..285
gi|359293139|gb|JN623426.1|	Hym-gen-S273	CGaTGTtGGTTCAcCGCTC	Hym-gen-A274	CRATgAAGAGCACCGCGAT	117	674..790
gi|359293138|gb|JN623425.1|	Hym-gen-S273	CGaTGTtGGTTCAcCGCTC	Hym-gen-A274	CRaTGAAGAGCACCGCGAT	114	174..287
gi|359293137|gb|JN623424.1|	Hym-gen-S273	CGaTGTtGGTTCAcCGCTC	Hym-gen-A274	CRaTgAAGAGCACCGCGAT	114	174..287
gi|359293136|gb|JN623423.1|	Hym-gen-S273	CGaTGTtGGTTCAcCGCTC	Hym-gen-A274	CRATGAAGAGCACCGCGAT	117	174..290
gi|359293134|gb|JN623421.1|	Hym-gen-S273	CGaTGTtGGTTCAcCGCTC	Hym-gen-A274	CRaTGAAGAGCACCGCGAT	119	174..292
gi|359293132|gb|JN623419.1|	Hym-gen-S273	CGaTGTtGGTTCAcCGCTC	Hym-gen-A274	CRATGAAGAGCACCGCGAT	114	174..287
gi|359293131|gb|JN623418.1|	Hym-gen-S273	CGaTGTtGGTTCAcCGCTC	Hym-gen-A274	CRATGAAGAGCACCGCGAT	113	174..286
gi|359293130|gb|JN623417.1|	Hym-gen-S273	CGaTGTtGGTTCAcCGCTC	Hym-gen-A274	CRaTgAAGAGCACCgcGAT	114	673..786
gi|359293128|gb|JN623415.1|	Hym-gen-S273	CGaTGTtGGTTCAcCGCTC	Hym-gen-A274	CRATGAAGAGCACCGCGAT	114	174..287
gi|359293127|gb|JN623414.1|	Hym-gen-S273	CGaTGTtGGTTCAcCGCTC	Hym-gen-A274	CRATGAAGAGCACCGCGAT	113	174..286
gi|359293126|gb|JN623413.1|	Hym-gen-S273	CGaTGTtGGTTCAcCGCTC	Hym-gen-A274	CRATGAAGAGCACCGCGAT	114	175..288
gi|359293125|gb|JN623412.1|	Hym-gen-S273	CGaTGTtGGTTCAcCGCTC	Hym-gen-A274	CRATGAAGAGCACCGCGAT	114	175..288
gi|359293124|gb|JN623411.1|	Hym-gen-S273	CGaTGTtGGTTCAcCGCTC	Hym-gen-A274	CRATGAAGAGCACCGCGAT	114	175..288
gi|359293123|gb|JN623410.1|	Hym-gen-S273	CGaTGTtGGTTCAcCGCTC	Hym-gen-A274	CRaTgAAGAGCACCGCGAT	113	171..283
gi|359293122|gb|JN623409.1|	Hym-gen-S273	CGaTGTtGGTTCAcCGCTC	Hym-gen-A274	CRaTgAAGAGCACCGCGAT	112	175..286
gi|359293121|gb|JN623408.1|	Hym-gen-S273	CGaTGTtGGTTCAcCGCTC	Hym-gen-A274	CRaTgAAGAGCACCGCGAT	115	175..289
gi|359293120|gb|JN623407.1|	Hym-gen-S273	CGaTGTtGGTTCAcCGCTC	Hym-gen-A274	CRaTgAAGAGCACCGCGAT	114	175..288
gi|359293119|gb|JN623406.1|	Hym-gen-S273	CGaTGTtGGTTCAcCGCTC	Hym-gen-A274	CRATGAAGAGCACCGCGAT	114	175..288
gi|359293118|gb|JN623405.1|	Hym-gen-S273	CGaTGTtGGTTCAcCGCTC	Hym-gen-A274	CRATGAAGAGCACCGCGAT	114	175..288
gi|359293117|gb|JN623404.1|	Hym-gen-S273	CGaTGTtGGTTCAcCGCTC	Hym-gen-A274	CRATGAAGAGCACCGCGAT	114	175..288
gi|359293116|gb|JN623403.1|	Hym-gen-S273	CGaTGTtGGTTCAcCGCTC	Hym-gen-A274	CRATGAAGAGCACCGCGAT	114	175..288
gi|359293115|gb|JN623402.1|	Hym-gen-S273	CGaTGTtGGTTCAcCGCTC	Hym-gen-A274	CRATGAAGAGCACCGCGAT	114	175..288
gi|359293114|gb|JN623401.1|	Hym-gen-S273	CGaTGTtGGTTCAcCGCTC	Hym-gen-A274	CRATgAAGAGCACCGCGAT	114	175..288
gi|359293113|gb|JN623400.1|	Hym-gen-S273	CGaTGTtGGTTCAcCGCTC	Hym-gen-A274	CRATGAAGAGCACCGCGAT	114	171..284
gi|359293112|gb|JN623399.1|	Hym-gen-S273	CGaTGTtGGTTCAcCGCTC	Hym-gen-A274	CRATGAAGAGCACCGCGAT	114	172..285
gi|359293111|gb|JN623398.1|	Hym-gen-S273	CGaTGTtGGTTCAcCGCTC	Hym-gen-A274	CRATGAAGAGCACCGCGAT	115	172..286
gi|359293110|gb|JN623397.1|	Hym-gen-S273	CGaTGTtGGTTCAcCGCTC	Hym-gen-A274	CRATGAAGAGCACCGCGAT	114	175..288
gi|359293109|gb|JN623396.1|	Hym-gen-S273	CGaTGTtGGTTCAcCGCTC	Hym-gen-A274	CRATGAAGAGCACCGCGAT	114	175..288
gi|359293108|gb|JN623395.1|	Hym-gen-S273	CGaTGTtGGTTCAcCGCTC	Hym-gen-A274	CRATGAAGAGCACCGCGAT	114	175..288
gi|359293107|gb|JN623394.1|	Hym-gen-S273	CGaTGTtGGTTCAcCGCTC	Hym-gen-A274	CRATGAAGAGCACCGCGAT	113	175..287
gi|359293106|gb|JN623393.1|	Hym-gen-S273	CGaTGTtGGTTCAcCGCTC	Hym-gen-A274	CRATGAAGAGCACCGCGAT	114	175..288
gi|359293105|gb|JN623392.1|	Hym-gen-S273	CGaTGTtGGTTCAcCGCTC	Hym-gen-A274	CRATGAAGAGCACCGCGAT	113	175..287
gi|359293104|gb|JN623391.1|	Hym-gen-S273	CGaTGTtGGTTCAcCGCTC	Hym-gen-A274	CRATGAAGAGCACCGCGAT	114	175..288
gi|359293103|gb|JN623390.1|	Hym-gen-S273	CGaTGTtGGTTCAcCGCTC	Hym-gen-A274	CRATGAAGAGCACCGCGAT	114	175..288
gi|359293102|gb|JN623389.1|	Hym-gen-S273	CGaTGTtGGTTCAcCGCTC	Hym-gen-A274	CRATGAAGAGCACCGCGAT	114	175..288
gi|359293101|gb|JN623388.1|	Hym-gen-S273	CGaTGTtGGTTCAcCGCTC	Hym-gen-A274	CRATGAAGAGCACCGCGAT	114	175..288
gi|359293100|gb|JN623387.1|	Hym-gen-S273	CGaTGTtGGTTCAcCGCTC	Hym-gen-A274	CRATGAAGAGCACCGCGAT	114	175..288
gi|359293098|gb|JN623385.1|	Hym-gen-S273	CGaTGTtGGTTCAcCGCTC	Hym-gen-A274	CRATGAAGAGCACCGCGAT	114	174..287
gi|359293095|gb|JN623382.1|	Hym-gen-S273	CGaTGTTGGTTCAcCGCTC	Hym-gen-A274	CRATGAAGAGCACCGCGAT	114	672..785
gi|359293094|gb|JN623381.1|	Hym-gen-S273	CGaTGTtGGTTCAcCGCTC	Hym-gen-A274	CRATGAAGAGCACCGCGAT	117	174..290
gi|359293093|gb|JN623380.1|	Hym-gen-S273	CGaTGTtGGTTCAcCGCTC	Hym-gen-A274	CRaTGAAGAGCACCGCGAT	114	174..287
gi|359293092|gb|JN623379.1|	Hym-gen-S273	CGaTGTtGGTTCAcCGCTC	Hym-gen-A274	CRaTGAAGAGCACCGCGAT	114	174..287
gi|359293090|gb|JN623377.1|	Hym-gen-S273	CGaTGTtGGTTCAcCGCTC	Hym-gen-A274	CRaTgAAGAGCACCGCGAT	114	174..287
gi|359293089|gb|JN623376.1|	Hym-gen-S273	CGaTGTtGGTTCAcCGCTC	Hym-gen-A274	CRATgAAGAGCACCGCGAT	114	174..287
gi|359293088|gb|JN623375.1|	Hym-gen-S273	CGaTGTtGGTTCAcCGCTC	Hym-gen-A274	CRATGAAGAGCACCGCGAT	114	174..287
gi|359293087|gb|JN623374.1|	Hym-gen-S273	CGaTGTTGGTTCAcCGCTC	Hym-gen-A274	CRATGAAGAGCACCGCGAT	114	174..287
gi|359293086|gb|JN623373.1|	Hym-gen-S273	CGaTGTtGGTTCAcCGCTC	Hym-gen-A274	CRATGAAGAGCACCGCGAT	113	174..286
gi|359293085|gb|JN623372.1|	Hym-gen-S273	CGaTGTtGGTTCAcCGCTC	Hym-gen-A274	CRATGAAGAGCACCGCGAT	114	672..785
gi|359293082|gb|JN623369.1|	Hym-gen-S273	CGaTGTtGGTTCAcCGCTC	Hym-gen-A274	CRaTgAAGAGCACCGCGAT	114	174..287
gi|359293081|gb|JN623368.1|	Hym-gen-S273	CGaTGTtGGTTCAcCGCTC	Hym-gen-A274	CRaTgAAGAGCACCGCGAT	114	174..287
gi|359293080|gb|JN623367.1|	Hym-gen-S273	CGaTGTtGGTTCAcCGCTC	Hym-gen-A274	CRATGAAGAGCACCGCGAT	115	174..288
gi|359293079|gb|JN623366.1|	Hym-gen-S273	CGaTGTtGGTTCAcCGCTC	Hym-gen-A274	CRaTgAAGAGCACCGCGAT	114	174..287
gi|359293078|gb|JN623365.1|	Hym-gen-S273	CGaTGTtGGTTCAcCGCTC	Hym-gen-A274	CRATGAAGAGCACCGCGAT	116	174..289
gi|359293077|gb|JN623364.1|	Hym-gen-S273	CGaTGTtGGTTCAcCGCTC	Hym-gen-A274	CRATGAAGAGCACCGCGAT	114	673..786
gi|359293076|gb|JN623363.1|	Hym-gen-S273	CGaTGTtGGTTCAcCGCTC	Hym-gen-A274	CRATGAAGAGCACCGCGAT	113	174..286
gi|359293075|gb|JN623362.1|	Hym-gen-S273	CGaTGTtGGTTCAcCGCTC	Hym-gen-A274	CRATGAAGAGCACCGCGAT	119	174..292
gi|359293072|gb|JN623359.1|	Hym-gen-S273	CGaTGTtGGTTCAcCGCTC	Hym-gen-A274	CRATGAAGAGCACCGCGAT	114	174..287
gi|359293070|gb|JN623357.1|	Hym-gen-S273	CGaTGTtGGTTCAcCGCTC	Hym-gen-A274	CRATGAAGAGCACCGCGAT	114	174..287
gi|359293069|gb|JN623356.1|	Hym-gen-S273	CGaTGTtGGTTCAcCGCTC	Hym-gen-A274	CRATGAAGAGCACCGCGAT	116	672..787
gi|359293068|gb|JN623355.1|	Hym-gen-S273	CGaTGTtGGTTCAcCGCTC	Hym-gen-A274	CRATGAAGAGCACCGCGAT	113	636..748
gi|359293067|gb|JN623354.1|	Hym-gen-S273	CGaTGTtGGTTCAcCGCTC	Hym-gen-A274	CRATGAAGAGCACCGCGAT	118	174..291
gi|359293066|gb|JN623353.1|	Hym-gen-S273	CGaTGTtGGTTCAcCGCTC	Hym-gen-A274	CRATGAAGAGCACCGCGAT	118	174..291
gi|359293065|gb|JN623352.1|	Hym-gen-S273	CGaTGTtGGTTCAcCGCTC	Hym-gen-A274	CRATGAAGAGCACCGCGAT	118	174..291
gi|359293064|gb|JN623351.1|	Hym-gen-S273	CGaTGTtGGTTCAcCGCTC	Hym-gen-A274	CRATGAAGAGCACCGCGAT	118	174..291
gi|359293061|gb|JN623348.1|	Hym-gen-S273	CGaTGTtGGTTCAcCGCTC	Hym-gen-A274	CRATGAAGAGCACCGCGAT	118	174..291
gi|359293059|gb|JN623346.1|	Hym-gen-S273	CGaTGTtGGTTCAcCGCTC	Hym-gen-A274	CRATGAAGAGCACCGCGAT	118	174..291
gi|359293058|gb|JN623345.1|	Hym-gen-S273	CGaTGTtGGTTCAcCGCTC	Hym-gen-A274	CRATGAAGAGCACCGCGAT	118	174..291
gi|359293057|gb|JN623344.1|	Hym-gen-S273	CGaTGTtGGTTCAcCGCTC	Hym-gen-A274	CRATgAAGAGCACCGCGAT	118	174..291
gi|359293055|gb|JN623342.1|	Hym-gen-S273	CGaTGTtGGTTCAcCGCTC	Hym-gen-A274	CRATGAAGAGCACCGCGAT	118	174..291
gi|359293054|gb|JN623341.1|	Hym-gen-S273	CGaTGTtGGTTCAcCGCTC	Hym-gen-A274	CRATGAAGAGCACCGCGAT	118	174..291
gi|359293053|gb|JN623340.1|	Hym-gen-S273	CGaTGTtGGTTCAcCGCTC	Hym-gen-A274	CRATGAAGAGCACCGCGAT	118	174..291
gi|359293052|gb|JN623339.1|	Hym-gen-S273	CGaTGTtGGTTCAcCGCTC	Hym-gen-A274	CRATGAAGAGCACCGCGAT	118	174..291
gi|359293051|gb|JN623338.1|	Hym-gen-S273	CGaTGTtGGTTCAcCGCTC	Hym-gen-A274	CRATGAAGAGCACCGCGAT	118	174..291
gi|359293049|gb|JN623336.1|	Hym-gen-S273	CGaTGTtGGTTCAcCGCTC	Hym-gen-A274	CRATGAAGAGCACCGCGAT	118	174..291
gi|359293047|gb|JN623334.1|	Hym-gen-S273	CGaTGTtGGTTCAcCGCTC	Hym-gen-A274	cRaTgAAGAGCACCGCGAT	120	174..293
gi|359293046|gb|JN623333.1|	Hym-gen-S273	CGaTGTtGGTTCAcCGCTC	Hym-gen-A274	cRaTgAAGAGCACCGCGAT	120	673..792
gi|359293045|gb|JN623332.1|	Hym-gen-S273	CGaTGTtGGTTCAcCGCTC	Hym-gen-A274	cRaTgAAGAGCACCGCGAT	120	673..792
gi|359293043|gb|JN623330.1|	Hym-gen-S273	CGaTGTtGGTTCAcCGCTC	Hym-gen-A274	CRATGAAGAGCACCGCGAT	115	174..288
gi|359293041|gb|JN623328.1|	Hym-gen-S273	CGaTGTtGGTTCAcCGCTC	Hym-gen-A274	CRATGAAGAGCACCGCGAT	115	174..288
gi|359293040|gb|JN623327.1|	Hym-gen-S273	CGaTGTtGGTTCAcCGCTC	Hym-gen-A274	CRATgAAGAGCACCGCGAT	116	174..289
gi|359293039|gb|JN623326.1|	Hym-gen-S273	CGaTGTtGGTTCAcCGCTC	Hym-gen-A274	CRATgAAGAGCACCGCGAT	116	174..289
gi|359293038|gb|JN623325.1|	Hym-gen-S273	CGaTGTtGGTTCAcCGCTC	Hym-gen-A274	CRATgAAGAGCACCGCGAT	116	174..289
gi|359293037|gb|JN623324.1|	Hym-gen-S273	CGaTGTtGGTTCAcCGCTC	Hym-gen-A274	CRATgAAGAGCACCGCGAT	115	174..288
gi|359293036|gb|JN623323.1|	Hym-gen-S273	CGaTGTtGGTTCAcCGCTC	Hym-gen-A274	CRATgAAGAGCACCGCGAT	115	174..288
gi|359293035|gb|JN623322.1|	Hym-gen-S273	CGaTGTtGGTTCAcCGCTC	Hym-gen-A274	CRATGAAGAGCACCGCGAT	115	174..288
gi|359293034|gb|JN623321.1|	Hym-gen-S273	CGaTGTtGGTTCAcCGCTC	Hym-gen-A274	CRATGAAGAGCACCGCGAT	115	174..288
gi|359293033|gb|JN623320.1|	Hym-gen-S273	CGaTGTtGGTTCAcCGCTC	Hym-gen-A274	CRATGAAgAGCACCGCGAT	118	174..291
gi|359293031|gb|JN623318.1|	Hym-gen-S273	CGaTGTtGGTTCAcCGCTC	Hym-gen-A274	CRATGAAGAGCACCGCGAT	114	558..671
gi|359293030|gb|JN623317.1|	Hym-gen-S273	CGaTGTtGGTTCAcCGCTC	Hym-gen-A274	CRATGAAGAGCACCGCGAT	114	558..671
gi|359293029|gb|JN623316.1|	Hym-gen-S273	CGaTGTtGGTTCAcCGCTC	Hym-gen-A274	CRATGAAGAGCACCGCGAT	114	174..287
gi|359293028|gb|JN623315.1|	Hym-gen-S273	CGaTGTtGGTTCAcCGCTC	Hym-gen-A274	CRATGAAGAGCACCGCGAT	114	671..784
gi|359293027|gb|JN623314.1|	Hym-gen-S273	CGaTGTtGGTTCACCGCTC	Hym-gen-A274	CRaTgAAGAGCACCGCGAT	113	246..358
gi|359293025|gb|JN623312.1|	Hym-gen-S273	CGaTGTtGGTTCAcCGCTC	Hym-gen-A274	CRATGAAGAGCACCGCGAT	116	173..288
[truncated: 1,272 more rows]

## Sheet: Lepi_silva
Name	Fwd. name	Fwd. sequence	Rev. name	Rev. sequence	Fragment length	Region		Database information
[truncated: 190 more rows]

[truncated: 16 more sheets: Lepi_GB, Pleco_silva, Pleco_GB, Bibi, Calyp_silva, Calyp_GB, Chiro_silva, Chiro_GB, Phor_silva, Phor_GB, Scia_silva, Scia_GB, Syrph_silva, Syrph_GB, Tipu_silva, Tipu_GB]
